# Supplementary material for: Transcriptomics, regulatory syntax, and enhancer identification in mesoderm-induced ESCs at single-cell resolution
Source: Cell Rep. Author manuscript; Available in PMC 2022 Nov 9. (PMC9644345; doi:10.1016/j.celrep.2022.111219)
Supplement: 2 [file NIHMS1831963-supplement-2.xlsx]

## Sheet: RPKM
Table S1. Genes Differentially Expressed in Instructed vs Naïve ESCs and Footprinting Statistics (related to Figure 1)
ID	R_day0_rpkm_lg2	R_day2_rpkm_lg2	p_value	q_value	R_ratio	R_FC	R_des	Location	Types	log2FC_day2_vs_day0
Ccdc194	-6.84382	2.32222	0.000171945	0.00248533	574.453	574.453	Instructed up vs Naïve	Other	other	9.16604
Rbbp8nl	-7.26759	1.50692	0.00039272	0.00426483	437.916	437.916	Instructed up vs Naïve	Extracellular Space	other	8.77451
Tmem54	-4.38747	3.84633	0.000117193	0.00189205	301.04	301.04	Instructed up vs Naïve	Other	other	8.2338
2610528J11Rik	-4.36192	3.84912	0.00408322	0.0198369	296.325	296.325	Instructed up vs Naïve	Other	other	8.21104
Cdh10	-7.60988	0.343607	0.000408306	0.00435073	247.878	247.878	Instructed up vs Naïve	Plasma Membrane	other	7.95349
Cda	-7.68058	0.129265	0.00272672	0.0151094	224.387	224.387	Instructed up vs Naïve	Nucleus	enzyme	7.80985
2810459M11Rik	-7.48065	0.284239	0.000125998	0.00199832	217.503	217.503	Instructed up vs Naïve	Other	other	7.76489
Esrp1	-2.78826	4.43776	5.53133e-06	0.000290957	149.71	149.71	Instructed up vs Naïve	Nucleus	other	7.22602
Enpp2	-4.35976	2.60569	6.11035e-06	0.000305199	124.972	124.972	Instructed up vs Naïve	Plasma Membrane	enzyme	6.96545
H2-Q6	-6.4458	0.501622	0.00184916	0.0116209	123.419	123.419	Instructed up vs Naïve	Plasma Membrane	other	6.94742
Car4	-3.56135	3.32027	0.000238437	0.00309839	117.916	117.916	Instructed up vs Naïve	Plasma Membrane	enzyme	6.88162
Artn	-6.80113	0.0780664	0.000843311	0.0069044	117.718	117.718	Instructed up vs Naïve	Extracellular Space	growth factor	6.8792
Edn2	-6.73081	0.0378788	0.00378041	0.0188431	109.038	109.038	Instructed up vs Naïve	Extracellular Space	growth factor	6.76869
Pcp2	-6.69477	0.0120378	0.0130393	0.0442799	104.46	104.46	Instructed up vs Naïve	Cytoplasm	other	6.70681
Bcl11a	-5.04284	1.53922	1.83633e-06	0.000139735	95.8068	95.8068	Instructed up vs Naïve	Nucleus	transcription regulator	6.58206
Pdlim3	-6.05431	0.415274	0.00406065	0.019754	88.6217	88.6217	Instructed up vs Naïve	Plasma Membrane	other	6.46958
Cubn	-5.97587	0.414553	0.000503484	0.00495237	83.89	83.89	Instructed up vs Naïve	Plasma Membrane	transmembrane receptor	6.39042
Gm3020	-4.75884	1.62869	0.0173371	0.0539506	83.7216	83.7216	Instructed up vs Naïve	Other	other	6.38753
Car14	-3.90458	2.43269	1.56839e-06	0.00012737	80.8551	80.8551	Instructed up vs Naïve	Plasma Membrane	enzyme	6.33727
Tal2	-5.13688	1.15395	2.5e-05	0.000729461	78.2937	78.2937	Instructed up vs Naïve	Other	other	6.29083
Slc35d3	-5.70191	0.578639	4.99446e-05	0.00111528	77.7381	77.7381	Instructed up vs Naïve	Cytoplasm	other	6.28055
Prss44	-5.83885	0.316861	0.00852531	0.0326857	71.2942	71.2942	Instructed up vs Naïve	Cytoplasm	other	6.15571
Cxcl12	-3.13222	3.00774	4.86818e-06	0.000265133	70.5201	70.5201	Instructed up vs Naïve	Extracellular Space	cytokine	6.13996
Spata45	-4.64643	1.47369	0.0210691	0.0610376	69.5571	69.5571	Instructed up vs Naïve	Other	other	6.12012
Rxrg	-5.86295	0.189388	0.000524131	0.00507718	66.3642	66.3642	Instructed up vs Naïve	Nucleus	ligand-dependent nuclear receptor	6.05234
Galnt3	-4.41199	1.51209	0.000114606	0.00187217	60.7194	60.7194	Instructed up vs Naïve	Cytoplasm	enzyme	5.92408
Wt1	-3.05449	2.85269	0.000180468	0.00256357	60.012	60.012	Instructed up vs Naïve	Nucleus	transcription regulator	5.90718
Cldn7	-1.20767	4.49746	0.000201943	0.00276398	52.1693	52.1693	Instructed up vs Naïve	Plasma Membrane	other	5.70513
Grhl2	-1.80344	3.87415	3.93804e-05	0.000953681	51.183	51.183	Instructed up vs Naïve	Nucleus	transcription regulator	5.67759
9430069I07Rik	-2.73501	2.9422	0.00974416	0.0360519	51.1692	51.1692	Instructed up vs Naïve	Other	other	5.67721
Alox15	-3.96231	1.67374	0.030646	0.0791304	49.7301	49.7301	Instructed up vs Naïve	Cytoplasm	enzyme	5.63605
Pou3f1	-0.850498	4.73702	0.000593866	0.00555808	48.085	48.085	Instructed up vs Naïve	Nucleus	transcription regulator	5.58752
Cacna1b	-4.70459	0.873233	2.76111e-05	0.000768045	47.7631	47.7631	Instructed up vs Naïve	Plasma Membrane	ion channel	5.57782
Otx2	-0.093516	5.40273	6.21307e-06	0.00030819	45.1371	45.1371	Instructed up vs Naïve	Nucleus	transcription regulator	5.49625
Osgin1	-5.3186	0.162882	0.00338842	0.0174329	44.6777	44.6777	Instructed up vs Naïve	Other	growth factor	5.48148
Gm16136	-4.65666	0.811541	5.31037e-05	0.00115392	44.2683	44.2683	Instructed up vs Naïve	Other	other	5.4682
Epha8	-5.16207	0.267097	0.00015317	0.00229382	43.0865	43.0865	Instructed up vs Naïve	Plasma Membrane	kinase	5.42917
Insm1	-4.5665	0.833858	0.0147269	0.0480596	42.2347	42.2347	Instructed up vs Naïve	Nucleus	transcription regulator	5.40036
Slc40a1	-3.16693	2.22283	1.50575e-06	0.000124439	41.9257	41.9257	Instructed up vs Naïve	Plasma Membrane	transporter	5.38976
Mal2	-5.36658	0.0194591	0.0186591	0.0565128	41.8177	41.8177	Instructed up vs Naïve	Plasma Membrane	transporter	5.38604
Fgf5	-2.69819	2.66119	8.85343e-05	0.00159395	41.052	41.052	Instructed up vs Naïve	Extracellular Space	growth factor	5.35938
Adm	-2.08239	3.27615	0.000277071	0.00342712	41.0282	41.0282	Instructed up vs Naïve	Extracellular Space	other	5.35854
Cthrc1	-2.72012	2.6151	0.00592546	0.02552	40.3702	40.3702	Instructed up vs Naïve	Extracellular Space	other	5.33522
Zfp608	-4.26089	1.03569	0.000225152	0.00297523	39.3032	39.3032	Instructed up vs Naïve	Other	other	5.29658
Pcdh1	-1.95406	3.28624	3.86835e-05	0.000946552	37.7998	37.7998	Instructed up vs Naïve	Plasma Membrane	other	5.2403
Cyyr1	-4.4946	0.706651	1.83515e-05	0.000611081	36.7902	36.7902	Instructed up vs Naïve	Other	other	5.20125
Fndc3c1	-3.84844	1.30524	6.28215e-05	0.00128365	35.5969	35.5969	Instructed up vs Naïve	Other	other	5.15368
Dusp4	-1.03603	4.09659	5.96561e-06	0.000302167	35.0811	35.0811	Instructed up vs Naïve	Nucleus	phosphatase	5.13262
Enpp3	-0.339427	4.56424	4.76433e-05	0.00108441	29.9331	29.9331	Instructed up vs Naïve	Plasma Membrane	enzyme	4.90367
Prss50	-1.43477	3.45637	7.56831e-05	0.00143628	29.6742	29.6742	Instructed up vs Naïve	Cytoplasm	peptidase	4.89114
Vrtn	-0.65896	4.22343	0.00751373	0.0299736	29.4948	29.4948	Instructed up vs Naïve	Other	other	4.88239
Mapk12	-1.49595	3.3549	1.95552e-06	0.000145001	28.8568	28.8568	Instructed up vs Naïve	Cytoplasm	kinase	4.85085
Jakmip2	-4.5352	0.296656	0.00614133	0.0260676	28.4795	28.4795	Instructed up vs Naïve	Extracellular Space	other	4.83186
Fam57b	-2.38339	2.4397	8.4976e-05	0.00155321	28.3071	28.3071	Instructed up vs Naïve	Cytoplasm	enzyme	4.82309
Pcsk9	-1.77704	3.02872	0.000323626	0.00378485	27.9689	27.9689	Instructed up vs Naïve	Extracellular Space	peptidase	4.80576
Kcnk1	-0.591609	4.21099	1.75802e-05	0.000591098	27.9079	27.9079	Instructed up vs Naïve	Plasma Membrane	ion channel	4.8026
Cldn6	0.595873	5.38866	0.00392898	0.0192958	27.7188	27.7188	Instructed up vs Naïve	Plasma Membrane	other	4.79279
Kif21a	-1.53165	3.24163	6.27588e-06	0.000310235	27.3466	27.3466	Instructed up vs Naïve	Cytoplasm	other	4.77328
Wnt8a	-3.28971	1.45091	0.00860873	0.0328741	26.7344	26.7344	Instructed up vs Naïve	Extracellular Space	other	4.74062
Bicdl2	-3.65528	1.06492	0.000433755	0.0045051	26.3585	26.3585	Instructed up vs Naïve	Other	other	4.7202
Sptb	-2.33597	2.35254	1.40293e-06	0.000120845	25.7857	25.7857	Instructed up vs Naïve	Plasma Membrane	other	4.68851
Prss22	-4.15771	0.454786	2.53445e-05	0.000733298	24.4625	24.4625	Instructed up vs Naïve	Extracellular Space	peptidase	4.6125
Snai3	-3.50574	1.10643	0.000535903	0.00515715	24.457	24.457	Instructed up vs Naïve	Nucleus	transcription regulator	4.61217
Epha1	-1.12377	3.44912	1.96852e-05	0.000632078	23.8001	23.8001	Instructed up vs Naïve	Plasma Membrane	kinase	4.57289
Gm3383	-2.58781	1.94631	0.000306548	0.00364549	23.1689	23.1689	Instructed up vs Naïve	Other	other	4.53412
Jph1	-2.88737	1.60206	2.30965e-07	4.25508e-05	22.4623	22.4623	Instructed up vs Naïve	Plasma Membrane	other	4.48943
Hpn	-1.55963	2.91641	0.00385156	0.0190518	22.2547	22.2547	Instructed up vs Naïve	Plasma Membrane	peptidase	4.47604
Ccno	-1.85131	2.55905	0.000710069	0.00619577	21.2643	21.2643	Instructed up vs Naïve	Nucleus	other	4.41036
Fgf15	-1.20977	3.16795	0.00492844	0.0226431	20.7886	20.7886	Instructed up vs Naïve	Extracellular Space	growth factor	4.37772
Krt7	-4.06634	0.304355	0.00464217	0.0216638	20.6876	20.6876	Instructed up vs Naïve	Cytoplasm	other	4.3707
Htr3a	-3.11838	1.23409	0.0387613	0.0928528	20.4279	20.4279	Instructed up vs Naïve	Plasma Membrane	ion channel	4.35247
Cnn1	-1.94035	2.39716	0.0315605	0.0807394	20.2171	20.2171	Instructed up vs Naïve	Cytoplasm	other	4.33751
Dtx4	-3.23381	1.10197	0.00174131	0.0111935	20.1929	20.1929	Instructed up vs Naïve	Cytoplasm	enzyme	4.33578
Lef1	0.270887	4.60651	5.45545e-06	0.000288517	20.1907	20.1907	Instructed up vs Naïve	Nucleus	transcription regulator	4.33562
Pde2a	-3.19473	1.12305	0.0030179	0.0160668	19.9426	19.9426	Instructed up vs Naïve	Cytoplasm	enzyme	4.31778
Efnb2	-0.962814	3.35266	5.82117e-08	1.61034e-05	19.9108	19.9108	Instructed up vs Naïve	Plasma Membrane	kinase	4.31547
Clca4a	-3.5636	0.749373	0.0194417	0.0580927	19.8763	19.8763	Instructed up vs Naïve	Plasma Membrane	ion channel	4.31297
Tmem30b	-3.19022	1.06728	0.000459356	0.00469307	19.1264	19.1264	Instructed up vs Naïve	Cytoplasm	transporter	4.2575
Aif1l	-1.48728	2.76273	8.00551e-05	0.00149752	19.0274	19.0274	Instructed up vs Naïve	Plasma Membrane	other	4.25001
Olfr1372-ps1	-3.40388	0.841743	3.06367e-05	0.000820686	18.9696	18.9696	Instructed up vs Naïve	Other	other	4.24562
Tmem59l	-2.79924	1.44005	0.00257335	0.014503	18.8866	18.8866	Instructed up vs Naïve	Cytoplasm	other	4.23929
Kif1a	-2.2255	1.98093	0.0106165	0.0382655	18.4613	18.4613	Instructed up vs Naïve	Cytoplasm	other	4.20643
Atp10a	-3.3588	0.842435	1.18748e-06	0.000109499	18.395	18.395	Instructed up vs Naïve	Plasma Membrane	transporter	4.20123
Fgd2	-4.02784	0.155399	0.000374753	0.00413146	18.1669	18.1669	Instructed up vs Naïve	Cytoplasm	other	4.18324
Ptn	-1.91167	2.266	0.000326515	0.00380009	18.0969	18.0969	Instructed up vs Naïve	Extracellular Space	growth factor	4.17767
Myrf	0.646284	4.81697	2.85348e-06	0.000185735	18.0095	18.0095	Instructed up vs Naïve	Nucleus	transcription regulator	4.17069
Arl4c	-0.427053	3.73053	4.53213e-07	6.7211e-05	17.8467	17.8467	Instructed up vs Naïve	Nucleus	enzyme	4.15758
Pim2	2.654	6.81027	0.000393426	0.00426483	17.8305	17.8305	Instructed up vs Naïve	Nucleus	kinase	4.15627
Map7d3	-0.799598	3.32919	6.20476e-08	1.68407e-05	17.494	17.494	Instructed up vs Naïve	Cytoplasm	other	4.12879
Gatm	-3.29068	0.828873	0.000403754	0.00432426	17.3823	17.3823	Instructed up vs Naïve	Cytoplasm	enzyme	4.11955
Tmcc3	-3.57669	0.503893	0.000329876	0.00382683	16.9191	16.9191	Instructed up vs Naïve	Other	other	4.08058
Pld4	-3.45647	0.618165	0.00137692	0.00953817	16.8495	16.8495	Instructed up vs Naïve	Extracellular Space	enzyme	4.07463
Gdap1l1	-2.00768	2.05267	1.76418e-05	0.000591556	16.6835	16.6835	Instructed up vs Naïve	Other	other	4.06035
Gdf1	-2.51369	1.53939	3.64845e-05	0.000915933	16.5997	16.5997	Instructed up vs Naïve	Extracellular Space	growth factor	4.05308
Jsrp1	-3.59997	0.45297	2.02638e-05	0.000640649	16.5981	16.5981	Instructed up vs Naïve	Cytoplasm	other	4.05294
Mmp25	-3.3708	0.68092	0.000683357	0.00606421	16.584	16.584	Instructed up vs Naïve	Plasma Membrane	peptidase	4.05172
Pitx2	-2.35021	1.67598	8.87724e-05	0.00159467	16.2931	16.2931	Instructed up vs Naïve	Nucleus	transcription regulator	4.02619
Rhox5	0.777704	4.79103	0.00135912	0.00948157	16.1484	16.1484	Instructed up vs Naïve	Nucleus	transcription regulator	4.01333
Dll1	-1.9902	2.0153	0.00042199	0.00444062	16.0611	16.0611	Instructed up vs Naïve	Plasma Membrane	enzyme	4.0055
Sall2	-0.0145616	3.9687	9.51965e-06	0.000411675	15.8154	15.8154	Instructed up vs Naïve	Nucleus	transcription regulator	3.98326
Sema6a	-2.22545	1.75302	9.43469e-05	0.00166139	15.7629	15.7629	Instructed up vs Naïve	Plasma Membrane	transmembrane receptor	3.97847
Tdrd5	-2.61045	1.36023	7.54912e-05	0.00143453	15.6781	15.6781	Instructed up vs Naïve	Nucleus	other	3.97068
Selenop	-1.33784	2.59713	0.000197177	0.0027245	15.2948	15.2948	Instructed up vs Naïve	Extracellular Space	other	3.93497
Gm3696	-2.50615	1.4181	0.00035267	0.00399306	15.1815	15.1815	Instructed up vs Naïve	Other	other	3.92425
Rab25	-0.543771	3.3649	0.00020049	0.00274671	15.0186	15.0186	Instructed up vs Naïve	Cytoplasm	enzyme	3.90867
Gfra1	-3.42654	0.475934	2.26286e-05	0.000688387	14.9541	14.9541	Instructed up vs Naïve	Plasma Membrane	transmembrane receptor	3.90247
Upk3bl	-2.7962	1.09779	0.0365401	0.0893168	14.8665	14.8665	Instructed up vs Naïve	Other	other	3.89399
Enho	-2.60487	1.28245	1.94175e-06	0.000144726	14.7979	14.7979	Instructed up vs Naïve	Plasma Membrane	other	3.88732
Marveld2	-2.87214	1.00402	0.000231257	0.00302696	14.6839	14.6839	Instructed up vs Naïve	Plasma Membrane	other	3.87616
Prkcb	-2.90168	0.906235	3.7543e-06	0.000220431	14.0054	14.0054	Instructed up vs Naïve	Cytoplasm	kinase	3.80791
Mfap3l	-3.18664	0.588629	3.40565e-06	0.00020936	13.692	13.692	Instructed up vs Naïve	Other	other	3.77527
Cass4	-2.9938	0.781323	0.0399537	0.0946999	13.6907	13.6907	Instructed up vs Naïve	Plasma Membrane	other	3.77512
Egln3	0.721999	4.479	6.27153e-05	0.00128365	13.5198	13.5198	Instructed up vs Naïve	Cytoplasm	enzyme	3.757
Slc5a5	-2.02507	1.73134	0.000356894	0.00400775	13.5143	13.5143	Instructed up vs Naïve	Plasma Membrane	transporter	3.75641
Parp10	-2.26006	1.49089	9.6407e-07	9.90582e-05	13.4632	13.4632	Instructed up vs Naïve	Cytoplasm	enzyme	3.75095
Tmem184a	-3.00305	0.718406	0.000229923	0.00301224	13.1908	13.1908	Instructed up vs Naïve	Cytoplasm	other	3.72146
Pxdn	-0.821637	2.89561	9.41037e-07	9.80929e-05	13.1524	13.1524	Instructed up vs Naïve	Extracellular Space	enzyme	3.71725
Has2	-2.77471	0.936686	0.00985015	0.0363226	13.0991	13.0991	Instructed up vs Naïve	Plasma Membrane	enzyme	3.7114
Ptpru	-2.17847	1.53178	3.32886e-05	0.000869373	13.0887	13.0887	Instructed up vs Naïve	Plasma Membrane	phosphatase	3.71025
Dnmt3a	2.5594	6.26417	2.33983e-07	4.25508e-05	13.039	13.039	Instructed up vs Naïve	Nucleus	enzyme	3.70477
Syt13	-2.50996	1.19413	0.00107004	0.00810134	13.033	13.033	Instructed up vs Naïve	Plasma Membrane	transporter	3.70409
Irx3	-3.30426	0.376686	0.0240349	0.0668877	12.8255	12.8255	Instructed up vs Naïve	Nucleus	transcription regulator	3.68095
Mpp3	-3.55153	0.122806	0.000676407	0.00602484	12.7669	12.7669	Instructed up vs Naïve	Plasma Membrane	kinase	3.67434
Krt18	0.768593	4.43672	0.00216215	0.0129706	12.7121	12.7121	Instructed up vs Naïve	Cytoplasm	other	3.66813
Epcam	3.00216	6.65963	0.00111042	0.00828497	12.6185	12.6185	Instructed up vs Naïve	Plasma Membrane	other	3.65747
Fam171b	-3.4886	0.157464	0.000114234	0.00187217	12.5191	12.5191	Instructed up vs Naïve	Other	other	3.64606
Pkdcc	-2.83456	0.808887	0.00222158	0.0131879	12.4964	12.4964	Instructed up vs Naïve	Cytoplasm	kinase	3.64345
Tmem145	-2.21879	1.41613	4.34584e-05	0.00102149	12.4228	12.4228	Instructed up vs Naïve	Other	other	3.63492
Sv2a	-1.37682	2.25038	7.2265e-05	0.00138512	12.3565	12.3565	Instructed up vs Naïve	Cytoplasm	transporter	3.6272
Arap3	-3.33828	0.282886	0.00497882	0.0227806	12.305	12.305	Instructed up vs Naïve	Cytoplasm	other	3.62117
Aifm3	-2.09783	1.50426	1.29701e-05	0.000487141	12.1433	12.1433	Instructed up vs Naïve	Cytoplasm	enzyme	3.60209
Podxl	0.519309	4.12103	7.10811e-07	8.50315e-05	12.1402	12.1402	Instructed up vs Naïve	Plasma Membrane	other	3.60172
Fggy	-2.12491	1.47451	8.65838e-07	9.22599e-05	12.1209	12.1209	Instructed up vs Naïve	Other	other	3.59942
Mt3	0.8427	4.41878	0.027321	0.0728261	11.9264	11.9264	Instructed up vs Naïve	Cytoplasm	other	3.57608
Cnksr1	-2.79628	0.754351	0.000318403	0.00374202	11.7178	11.7178	Instructed up vs Naïve	Cytoplasm	other	3.55063
Hapln4	-3.01417	0.533763	0.00186008	0.0116758	11.6959	11.6959	Instructed up vs Naïve	Extracellular Space	other	3.54793
Trib2	-1.59561	1.94676	0.00125046	0.00898944	11.6509	11.6509	Instructed up vs Naïve	Plasma Membrane	kinase	3.54237
Dok2	-0.139527	3.39099	0.000158773	0.00235216	11.5555	11.5555	Instructed up vs Naïve	Plasma Membrane	other	3.53052
Lrp2	0.339605	3.86868	0.00140262	0.00961714	11.5441	11.5441	Instructed up vs Naïve	Plasma Membrane	transporter	3.52908
Vwa2	-2.67556	0.826557	0.0129464	0.0440477	11.3303	11.3303	Instructed up vs Naïve	Extracellular Space	other	3.50212
Snca	-3.3637	0.131874	0.000743446	0.00635441	11.2791	11.2791	Instructed up vs Naïve	Cytoplasm	enzyme	3.49557
Sox3	-0.553788	2.91626	0.00682322	0.0280274	11.0812	11.0812	Instructed up vs Naïve	Nucleus	transcription regulator	3.47005
Dsc2	-2.96711	0.502812	0.000286738	0.00349257	11.0803	11.0803	Instructed up vs Naïve	Plasma Membrane	other	3.46992
Gm5796	-2.87216	0.595493	0.015017	0.0487081	11.0628	11.0628	Instructed up vs Naïve	Other	other	3.46765
Tcte2	-1.30919	2.1416	1.89243e-05	0.000618854	10.9343	10.9343	Instructed up vs Naïve	Other	other	3.45079
Nsmf	-1.69341	1.75273	5.09911e-08	1.49695e-05	10.8991	10.8991	Instructed up vs Naïve	Extracellular Space	other	3.44614
Pmaip1	0.358132	3.79955	0.000883218	0.00713369	10.8635	10.8635	Instructed up vs Naïve	Cytoplasm	other	3.44142
Psmb9	-1.78048	1.65158	0.00106677	0.00808511	10.7933	10.7933	Instructed up vs Naïve	Cytoplasm	peptidase	3.43206
Rab20	-2.76934	0.62179	0.000274079	0.00339882	10.4914	10.4914	Instructed up vs Naïve	Cytoplasm	enzyme	3.39113
Bhlha15	-2.26057	1.11755	0.000862431	0.00699722	10.3972	10.3972	Instructed up vs Naïve	Nucleus	transcription regulator	3.37812
Gnmt	-1.63228	1.74355	0.000160992	0.0023704	10.3807	10.3807	Instructed up vs Naïve	Cytoplasm	enzyme	3.37583
Mrc2	-2.30976	1.06388	0.0208172	0.0606061	10.3649	10.3649	Instructed up vs Naïve	Plasma Membrane	transmembrane receptor	3.37364
Apln	-3.35796	0.00744946	7.09511e-05	0.00137151	10.306	10.306	Instructed up vs Naïve	Extracellular Space	other	3.36541
Hopx	-0.177551	3.17676	0.0012118	0.00878137	10.227	10.227	Instructed up vs Naïve	Nucleus	transcription regulator	3.35431
Sema4c	-0.764693	2.58182	6.98781e-07	8.50315e-05	10.1719	10.1719	Instructed up vs Naïve	Plasma Membrane	other	3.34651
Cacng6	-1.87381	1.47161	0.0105763	0.0381686	10.1641	10.1641	Instructed up vs Naïve	Plasma Membrane	ion channel	3.34542
Cgn	0.356172	3.69344	1.56116e-05	0.000546406	10.1069	10.1069	Instructed up vs Naïve	Plasma Membrane	other	3.33727
Cnih2	-1.07109	2.25093	0.000224851	0.00297523	10.0006	10.0006	Instructed up vs Naïve	Extracellular Space	other	3.32202
Matn2	-2.59315	0.714584	1.82214e-05	0.000608155	9.90207	9.90207	Instructed up vs Naïve	Extracellular Space	other	3.30773
Bspry	-0.456524	2.84949	0.000694079	0.00612712	9.89028	9.89028	Instructed up vs Naïve	Cytoplasm	other	3.30601
LOC100861615	-1.33686	1.96799	0.000203323	0.00277272	9.8823	9.8823	Instructed up vs Naïve	Other	other	3.30485
Prom1	-1.15309	2.1438	0.000564219	0.00535729	9.82791	9.82791	Instructed up vs Naïve	Plasma Membrane	other	3.29689
Prss8	0.366175	3.66188	0.00174525	0.0112028	9.81986	9.81986	Instructed up vs Naïve	Extracellular Space	peptidase	3.2957
Mfap4	-2.4111	0.882186	0.000116524	0.00188549	9.8034	9.8034	Instructed up vs Naïve	Extracellular Space	other	3.29329
Nlgn3	-3.09158	0.199678	8.93075e-06	0.000396509	9.78966	9.78966	Instructed up vs Naïve	Plasma Membrane	enzyme	3.29126
Emid1	-2.638	0.633481	0.00216607	0.012972	9.65635	9.65635	Instructed up vs Naïve	Extracellular Space	other	3.27148
Gramd3	-1.04956	2.21764	2.87546e-06	0.000186322	9.6278	9.6278	Instructed up vs Naïve	Extracellular Space	other	3.2672
Six1	0.40348	3.66899	0.000305068	0.00363881	9.61651	9.61651	Instructed up vs Naïve	Nucleus	transcription regulator	3.26551
Tap1	-1.26151	2.00284	3.33118e-05	0.000869373	9.6087	9.6087	Instructed up vs Naïve	Cytoplasm	transporter	3.26435
Nectin4	-2.68753	0.575501	2.41018e-05	0.000721753	9.59994	9.59994	Instructed up vs Naïve	Plasma Membrane	other	3.26303
Pde3b	-1.0357	2.22603	1.2775e-07	2.78437e-05	9.59129	9.59129	Instructed up vs Naïve	Cytoplasm	enzyme	3.26173
Pdlim2	-1.81761	1.4303	0.00224422	0.0132525	9.49986	9.49986	Instructed up vs Naïve	Cytoplasm	other	3.24791
Usp44	0.266216	3.50983	0.00136705	0.00950462	9.47162	9.47162	Instructed up vs Naïve	Nucleus	peptidase	3.24361
Sox11	-0.383166	2.85829	2.7611e-05	0.000768045	9.45746	9.45746	Instructed up vs Naïve	Nucleus	transcription regulator	3.24146
Dusp5	-0.514259	2.72524	1.42832e-05	0.000517541	9.44463	9.44463	Instructed up vs Naïve	Nucleus	phosphatase	3.2395
Bnipl	-1.19654	2.01661	0.000658521	0.00591312	9.27369	9.27369	Instructed up vs Naïve	Cytoplasm	other	3.21315
Ppl	-3.06818	0.13859	0.00231758	0.0135057	9.23279	9.23279	Instructed up vs Naïve	Cytoplasm	other	3.20677
Miip	-1.21658	1.98841	4.47828e-05	0.00103736	9.2214	9.2214	Instructed up vs Naïve	Other	other	3.20499
Wipf3	-2.76654	0.437016	0.000489449	0.00487477	9.21229	9.21229	Instructed up vs Naïve	Plasma Membrane	other	3.20356
4930447C04Rik	0.344874	3.54387	0.000500426	0.00493733	9.18321	9.18321	Instructed up vs Naïve	Extracellular Space	other	3.199
Pla2g10	1.33086	4.52492	0.000779539	0.0065577	9.1518	9.1518	Instructed up vs Naïve	Cytoplasm	enzyme	3.19406
Cdh3	-1.04611	2.14537	0.00216904	0.0129791	9.13548	9.13548	Instructed up vs Naïve	Plasma Membrane	other	3.19148
Fgd5	-1.58441	1.58764	3.89891e-05	0.000949202	9.01329	9.01329	Instructed up vs Naïve	Cytoplasm	other	3.17205
Myh6	-2.5353	0.633162	0.000737882	0.00632942	8.99087	8.99087	Instructed up vs Naïve	Cytoplasm	enzyme	3.16846
BC021767	-2.10723	1.05891	0.000688885	0.00609447	8.97647	8.97647	Instructed up vs Naïve	Other	other	3.16614
Vash2	-1.52072	1.63825	2.99326e-05	0.000809361	8.93196	8.93196	Instructed up vs Naïve	Cytoplasm	peptidase	3.15897
Crmp1	1.75407	4.90638	0.0141312	0.0467627	8.89076	8.89076	Instructed up vs Naïve	Cytoplasm	enzyme	3.15231
Crb3	0.21396	3.3639	0.00147364	0.00995695	8.87619	8.87619	Instructed up vs Naïve	Plasma Membrane	other	3.14994
Aff3	-2.34341	0.800574	0.000395448	0.00427386	8.8396	8.8396	Instructed up vs Naïve	Nucleus	transcription regulator	3.14398
Megf6	-2.66768	0.474718	0.000486451	0.00485846	8.82988	8.82988	Instructed up vs Naïve	Cytoplasm	other	3.1424
Zglp1	-0.876094	2.26354	6.50705e-05	0.00130732	8.81302	8.81302	Instructed up vs Naïve	Nucleus	transcription regulator	3.13963
Skil	2.28189	5.41486	3.02146e-09	1.55228e-06	8.77237	8.77237	Instructed up vs Naïve	Nucleus	transcription regulator	3.13297
Rasd2	-2.28529	0.845261	0.00282778	0.0154786	8.75768	8.75768	Instructed up vs Naïve	Cytoplasm	enzyme	3.13055
Emb	3.21362	6.3423	1.0626e-05	0.000441776	8.74634	8.74634	Instructed up vs Naïve	Plasma Membrane	other	3.12868
Ddit4	3.25733	6.38448	5.54279e-07	7.89436e-05	8.73705	8.73705	Instructed up vs Naïve	Cytoplasm	other	3.12715
Nlrc4	-2.39412	0.732847	0.00877782	0.0333868	8.73597	8.73597	Instructed up vs Naïve	Cytoplasm	other	3.12697
Zfp467	-1.78713	1.33894	0.000151355	0.00227983	8.73058	8.73058	Instructed up vs Naïve	Nucleus	transcription regulator	3.12607
Ttc21b	-0.351646	2.76879	2.53823e-07	4.31883e-05	8.69648	8.69648	Instructed up vs Naïve	Extracellular Space	other	3.12044
Pdzd4	2.42614	5.54205	5.53555e-08	1.56135e-05	8.66928	8.66928	Instructed up vs Naïve	Cytoplasm	other	3.11591
St6gal1	-0.769751	2.33903	1.05179e-05	0.000439827	8.62654	8.62654	Instructed up vs Naïve	Cytoplasm	enzyme	3.10878
Gadd45g	1.12394	4.22825	0.000504799	0.00495667	8.59984	8.59984	Instructed up vs Naïve	Nucleus	other	3.10431
Eif4e3	-2.15181	0.952183	1.55289e-06	0.000126922	8.59796	8.59796	Instructed up vs Naïve	Cytoplasm	translation regulator	3.10399
Shroom4	-1.97178	1.13219	1.84717e-05	0.000613661	8.59782	8.59782	Instructed up vs Naïve	Plasma Membrane	other	3.10397
Slc1a3	-0.175898	2.91704	6.82612e-07	8.50315e-05	8.53231	8.53231	Instructed up vs Naïve	Plasma Membrane	transporter	3.09294
Arhgef28	-3.07992	0.0097619	9.96361e-05	0.00171854	8.5131	8.5131	Instructed up vs Naïve	Cytoplasm	other	3.08968
Cdkn1c	1.01046	4.0877	0.0015404	0.0102962	8.44	8.44	Instructed up vs Naïve	Nucleus	other	3.07724
Tnfsf11	-2.33911	0.737073	0.0219262	0.0629321	8.43379	8.43379	Instructed up vs Naïve	Extracellular Space	cytokine	3.07618
Spock2	-0.989854	2.08264	8.22458e-06	0.000373219	8.41226	8.41226	Instructed up vs Naïve	Extracellular Space	other	3.07249
Sema3e	-1.9704	1.08973	0.00106139	0.00806205	8.34047	8.34047	Instructed up vs Naïve	Extracellular Space	other	3.06013
Cmtm8	-2.46442	0.589864	5.09014e-05	0.00112461	8.30675	8.30675	Instructed up vs Naïve	Extracellular Space	cytokine	3.05428
Ripk4	-0.609349	2.44188	0.00194687	0.0120412	8.2892	8.2892	Instructed up vs Naïve	Nucleus	kinase	3.05123
Pou2f2	-2.2496	0.795495	0.00796942	0.031246	8.25401	8.25401	Instructed up vs Naïve	Nucleus	transcription regulator	3.04509
Dnmt3b	5.09117	8.13339	5.09728e-05	0.00112461	8.23762	8.23762	Instructed up vs Naïve	Nucleus	enzyme	3.04222
Tspoap1	-2.94179	0.0777932	0.00036968	0.00410011	8.10936	8.10936	Instructed up vs Naïve	Cytoplasm	other	3.01958
Rab15	0.450629	3.46855	1.45994e-05	0.000522418	8.09998	8.09998	Instructed up vs Naïve	Cytoplasm	enzyme	3.01792
H2-Q7	-2.94681	0.0638781	0.000243336	0.00313655	8.0595	8.0595	Instructed up vs Naïve	Plasma Membrane	other	3.01069
Mfap2	-1.97791	1.02623	0.000346588	0.00395688	8.023	8.023	Instructed up vs Naïve	Extracellular Space	other	3.00414
Sox4	0.963517	3.96479	8.36674e-07	8.98176e-05	8.00704	8.00704	Instructed up vs Naïve	Nucleus	transcription regulator	3.00127
Cds1	-0.734088	2.26617	0.000128719	0.00202585	8.00142	8.00142	Instructed up vs Naïve	Cytoplasm	enzyme	3.00026
Kndc1	-2.18353	0.811391	0.00856826	0.0327804	7.97191	7.97191	Instructed up vs Naïve	Plasma Membrane	other	2.99492
Hmgcll1	-2.68965	0.304959	6.45499e-06	0.000311594	7.97017	7.97017	Instructed up vs Naïve	Cytoplasm	enzyme	2.99461
Fam83g	-1.90989	1.0779	0.000136391	0.00209979	7.93258	7.93258	Instructed up vs Naïve	Other	other	2.98779
Foxj1	-2.21403	0.771988	3.56199e-05	0.000902099	7.92282	7.92282	Instructed up vs Naïve	Nucleus	transcription regulator	2.98602
Lad1	-0.778148	2.20436	0.0175572	0.0543653	7.90361	7.90361	Instructed up vs Naïve	Extracellular Space	other	2.98251
Tubb4a	-2.0682	0.900636	0.0254458	0.0693515	7.82906	7.82906	Instructed up vs Naïve	Cytoplasm	other	2.96884
Gm3636	-0.377746	2.5868	3.83493e-06	0.000223342	7.8058	7.8058	Instructed up vs Naïve	Other	other	2.96455
Tor3a	0.333013	3.29689	6.76271e-05	0.00133307	7.80218	7.80218	Instructed up vs Naïve	Cytoplasm	enzyme	2.96388
Rhobtb3	0.195618	3.15434	1.96028e-10	1.61183e-07	7.77438	7.77438	Instructed up vs Naïve	Cytoplasm	enzyme	2.95872
Card19	2.20001	5.15769	0.000165253	0.00241336	7.76876	7.76876	Instructed up vs Naïve	Cytoplasm	other	2.95768
Arhgef16	-1.04532	1.91045	0.0018018	0.0114483	7.75844	7.75844	Instructed up vs Naïve	Cytoplasm	other	2.95577
Slc39a14	0.796531	3.75229	6.40768e-06	0.0003114	7.75842	7.75842	Instructed up vs Naïve	Plasma Membrane	transporter	2.95576
Fstl3	-2.13936	0.811515	0.0132983	0.0449473	7.73216	7.73216	Instructed up vs Naïve	Extracellular Space	other	2.95087
Arhgap18	-2.12463	0.825166	6.88401e-05	0.00134547	7.7264	7.7264	Instructed up vs Naïve	Cytoplasm	other	2.9498
Tspan7	-0.875035	2.07202	0.00106441	0.00807144	7.71171	7.71171	Instructed up vs Naïve	Plasma Membrane	other	2.94706
Bst2	3.66563	6.61055	0.00714297	0.0289441	7.70029	7.70029	Instructed up vs Naïve	Plasma Membrane	other	2.94492
Cntfr	-0.351941	2.5918	0.00718328	0.0290665	7.69405	7.69405	Instructed up vs Naïve	Plasma Membrane	transmembrane receptor	2.94374
Patj	-1.74686	1.19496	8.8016e-05	0.00158743	7.68378	7.68378	Instructed up vs Naïve	Plasma Membrane	other	2.94182
Igsf9	1.12886	4.06817	0.0001044	0.00176268	7.6704	7.6704	Instructed up vs Naïve	Plasma Membrane	other	2.93931
Foxp1	0.256146	3.18402	1.05763e-06	0.000103906	7.6099	7.6099	Instructed up vs Naïve	Nucleus	transcription regulator	2.92787
Myb	0.596849	3.52402	0.00024193	0.00312755	7.60616	7.60616	Instructed up vs Naïve	Nucleus	transcription regulator	2.92717
Gm3002	0.854094	3.7777	0.000184161	0.00258959	7.5874	7.5874	Instructed up vs Naïve	Other	other	2.92361
Rnf217	-2.77801	0.144312	0.00264094	0.0147936	7.58063	7.58063	Instructed up vs Naïve	Cytoplasm	enzyme	2.92232
Rab19	-2.22928	0.689591	0.00183254	0.0115415	7.56256	7.56256	Instructed up vs Naïve	Cytoplasm	enzyme	2.91887
Gchfr	-0.177725	2.73568	4.5437e-05	0.00104973	7.53396	7.53396	Instructed up vs Naïve	Cytoplasm	other	2.91341
Ptpn13	0.438756	3.35036	2.22894e-06	0.000157692	7.52452	7.52452	Instructed up vs Naïve	Cytoplasm	phosphatase	2.9116
Acp5	0.538217	3.44689	0.0119487	0.0415775	7.50927	7.50927	Instructed up vs Naïve	Cytoplasm	phosphatase	2.90867
Cnksr3	0.659113	3.55916	5.54494e-06	0.000290957	7.46453	7.46453	Instructed up vs Naïve	Plasma Membrane	kinase	2.90005
Frmd5	-1.2423	1.65404	0.000107804	0.00179694	7.44536	7.44536	Instructed up vs Naïve	Plasma Membrane	other	2.89634
Slc7a7	2.41528	5.30935	0.000133084	0.00207474	7.43368	7.43368	Instructed up vs Naïve	Plasma Membrane	transporter	2.89407
Lsr	1.97568	4.86629	9.52359e-05	0.00167264	7.41584	7.41584	Instructed up vs Naïve	Nucleus	transcription regulator	2.89061
Ust	-2.88183	0.00572162	4.88427e-06	0.000265133	7.40015	7.40015	Instructed up vs Naïve	Cytoplasm	enzyme	2.88755
Neurod1	-0.558599	2.3171	0.0434937	0.100394	7.33958	7.33958	Instructed up vs Naïve	Nucleus	transcription regulator	2.8757
Lgals9	0.191955	3.06234	0.0243605	0.0675455	7.31259	7.31259	Instructed up vs Naïve	Cytoplasm	other	2.87039
Sertad4	-1.98263	0.885623	0.00125587	0.0090148	7.30182	7.30182	Instructed up vs Naïve	Other	other	2.86825
Serinc5	-0.161277	2.6988	2.79351e-06	0.000183492	7.26054	7.26054	Instructed up vs Naïve	Plasma Membrane	transporter	2.86008
Dab2	-2.45184	0.406292	0.0207031	0.060403	7.25074	7.25074	Instructed up vs Naïve	Plasma Membrane	other	2.85813
Raver2	0.225788	3.07054	0.000142661	0.00217391	7.18382	7.18382	Instructed up vs Naïve	Nucleus	other	2.84475
Trio	0.251123	3.09047	0.00035503	0.00400064	7.15698	7.15698	Instructed up vs Naïve	Cytoplasm	kinase	2.83935
Usp25	-0.704551	2.1324	6.48661e-08	1.69654e-05	7.14509	7.14509	Instructed up vs Naïve	Cytoplasm	peptidase	2.83695
Igfbp4	-0.508595	2.32407	0.000172354	0.00248533	7.12389	7.12389	Instructed up vs Naïve	Extracellular Space	other	2.83266
Prickle1	-1.5735	1.25719	0.00144345	0.00980359	7.11411	7.11411	Instructed up vs Naïve	Nucleus	other	2.83069
Asphd1	-2.14029	0.687887	8.89068e-05	0.00159467	7.10177	7.10177	Instructed up vs Naïve	Other	other	2.82818
Setd7	-0.454732	2.36677	0.000229647	0.00301137	7.06897	7.06897	Instructed up vs Naïve	Nucleus	enzyme	2.8215
Elmo1	-0.187642	2.62996	0.000775896	0.0065462	7.04991	7.04991	Instructed up vs Naïve	Cytoplasm	other	2.8176
Dmc1	-0.466391	2.34555	3.59819e-05	0.000908271	7.02228	7.02228	Instructed up vs Naïve	Nucleus	enzyme	2.81194
Psors1c2	0.366083	3.17518	2.4897e-05	0.000727934	7.00846	7.00846	Instructed up vs Naïve	Extracellular Space	other	2.8091
Arrdc1	1.02874	3.83144	0.000148521	0.00224185	6.97745	6.97745	Instructed up vs Naïve	Cytoplasm	other	2.8027
Plcg2	2.44744	5.23367	4.27934e-07	6.53599e-05	6.89827	6.89827	Instructed up vs Naïve	Cytoplasm	enzyme	2.78623
Pm20d2	-0.893137	1.88416	5.68647e-05	0.00120294	6.85568	6.85568	Instructed up vs Naïve	Nucleus	peptidase	2.7773
Tstd1	-0.122739	2.64814	0.00238127	0.0137734	6.82525	6.82525	Instructed up vs Naïve	Cytoplasm	enzyme	2.77088
Evpl	-1.49183	1.26906	0.000441705	0.00456788	6.77814	6.77814	Instructed up vs Naïve	Plasma Membrane	other	2.76089
Cgnl1	1.23824	3.99494	0.0110486	0.0393499	6.75845	6.75845	Instructed up vs Naïve	Plasma Membrane	other	2.7567
Hes6	2.23862	4.99248	0.000356586	0.00400741	6.74523	6.74523	Instructed up vs Naïve	Nucleus	transcription regulator	2.75386
Gm10406	-0.331145	2.41744	5.52856e-05	0.0011782	6.72059	6.72059	Instructed up vs Naïve	Other	other	2.74858
Unc45b	-2.46879	0.271815	0.00259677	0.014603	6.68352	6.68352	Instructed up vs Naïve	Cytoplasm	other	2.7406
Lrrc8c	-2.4564	0.282895	0.00240107	0.0138585	6.67742	6.67742	Instructed up vs Naïve	Plasma Membrane	ion channel	2.73929
Gm3500	-2.10564	0.633078	0.000214658	0.00287242	6.67475	6.67475	Instructed up vs Naïve	Other	other	2.73872
Arhgap33	-1.06048	1.67525	1.23733e-05	0.000480362	6.66096	6.66096	Instructed up vs Naïve	Plasma Membrane	transporter	2.73573
2900009J06Rik	-2.01364	0.718595	0.000401594	0.00431436	6.64483	6.64483	Instructed up vs Naïve	Other	other	2.73224
Kcnh6	-2.20476	0.52613	0.000293902	0.00356173	6.63866	6.63866	Instructed up vs Naïve	Plasma Membrane	ion channel	2.73089
Gpsm1	-0.812325	1.91667	3.5983e-07	5.75128e-05	6.62992	6.62992	Instructed up vs Naïve	Cytoplasm	other	2.72899
Phf19	-1.22018	1.50244	0.00202483	0.0123893	6.6007	6.6007	Instructed up vs Naïve	Nucleus	other	2.72262
D830031N03Rik	-1.55381	1.16365	0.00183808	0.0115664	6.57712	6.57712	Instructed up vs Naïve	Plasma Membrane	other	2.71746
Chst15	-2.17945	0.536205	0.0026755	0.014929	6.56892	6.56892	Instructed up vs Naïve	Plasma Membrane	enzyme	2.71565
Hspa4l	-1.5224	1.19212	0.00106385	0.00807144	6.56377	6.56377	Instructed up vs Naïve	Cytoplasm	other	2.71452
Nkd2	-2.61827	0.08943	0.000359243	0.00402157	6.53278	6.53278	Instructed up vs Naïve	Nucleus	other	2.7077
Pla2g12a	1.46052	4.15776	5.91869e-05	0.00123625	6.48557	6.48557	Instructed up vs Naïve	Other	enzyme	2.69724
Bcl2l11	-0.177625	2.51252	2.20951e-06	0.000157692	6.45377	6.45377	Instructed up vs Naïve	Cytoplasm	other	2.69014
Cfap300	-0.717137	1.96567	1.20819e-07	2.71559e-05	6.42104	6.42104	Instructed up vs Naïve	Cytoplasm	other	2.68281
Pla2g10os	-1.52641	1.15486	0.0117659	0.0411792	6.41419	6.41419	Instructed up vs Naïve	Other	other	2.68127
Arrb1	-0.250168	2.42874	0.000383742	0.00420101	6.40371	6.40371	Instructed up vs Naïve	Cytoplasm	other	2.67891
AU022751	-1.97475	0.693386	0.00244276	0.0140052	6.35605	6.35605	Instructed up vs Naïve	Nucleus	other	2.66814
Stk39	-0.636146	2.0306	8.36246e-06	0.000378283	6.34994	6.34994	Instructed up vs Naïve	Nucleus	kinase	2.66675
Tub	-1.28476	1.38096	0.0180022	0.0552157	6.34542	6.34542	Instructed up vs Naïve	Cytoplasm	transcription regulator	2.66572
A930024E05Rik	-0.675873	1.98869	9.73396e-05	0.00169314	6.34036	6.34036	Instructed up vs Naïve	Other	other	2.66456
Npcd	-0.562218	2.10005	1.09082e-07	2.53087e-05	6.33029	6.33029	Instructed up vs Naïve	Plasma Membrane	other	2.66227
Gja1	3.56849	6.22629	1.15102e-06	0.000108185	6.31068	6.31068	Instructed up vs Naïve	Plasma Membrane	transporter	2.6578
Rtn4rl1	-2.19322	0.464095	0.000378407	0.00415526	6.30856	6.30856	Instructed up vs Naïve	Plasma Membrane	other	2.65732
Prkar2b	-1.5962	1.0592	0.000373186	0.00413146	6.3002	6.3002	Instructed up vs Naïve	Cytoplasm	kinase	2.6554
Sfrp2	0.823007	3.47813	0.0104898	0.0379136	6.29902	6.29902	Instructed up vs Naïve	Plasma Membrane	transmembrane receptor	2.65512
Mocos	-1.58204	1.06388	0.0202182	0.0595615	6.25895	6.25895	Instructed up vs Naïve	Cytoplasm	enzyme	2.64592
Prrg4	0.847432	3.48897	0.00124304	0.00894505	6.23995	6.23995	Instructed up vs Naïve	Plasma Membrane	other	2.64154
Etfbkmt	0.0775119	2.7187	1.58531e-06	0.000127401	6.23846	6.23846	Instructed up vs Naïve	Cytoplasm	enzyme	2.64119
Ggt7	-2.62557	0.0152296	0.0250216	0.0686951	6.23676	6.23676	Instructed up vs Naïve	Plasma Membrane	enzyme	2.6408
Pax8	-1.9539	0.682976	0.00769022	0.030433	6.21983	6.21983	Instructed up vs Naïve	Nucleus	transcription regulator	2.63688
Car3	-1.32452	1.31236	0.00580427	0.0252325	6.21982	6.21982	Instructed up vs Naïve	Cytoplasm	enzyme	2.63688
Rhd	0.119211	2.75108	0.00317838	0.0166379	6.1983	6.1983	Instructed up vs Naïve	Plasma Membrane	transporter	2.63187
Grb7	2.13997	4.77025	0.00680814	0.0279815	6.19144	6.19144	Instructed up vs Naïve	Plasma Membrane	other	2.63028
Rnf128	-0.205526	2.41633	0.00217121	0.0129832	6.15539	6.15539	Instructed up vs Naïve	Cytoplasm	enzyme	2.62186
Stard10	0.159228	2.77672	0.000286305	0.00349025	6.13684	6.13684	Instructed up vs Naïve	Cytoplasm	other	2.61749
Sytl1	-1.83649	0.777469	0.00225849	0.0132821	6.12181	6.12181	Instructed up vs Naïve	Cytoplasm	enzyme	2.61396
Mpdz	-1.30824	1.3054	5.37952e-06	0.000286609	6.12048	6.12048	Instructed up vs Naïve	Plasma Membrane	other	2.61364
Matn3	-1.14996	1.46215	0.00357289	0.0181483	6.11396	6.11396	Instructed up vs Naïve	Extracellular Space	other	2.61211
Slc16a3	4.37201	6.97955	0.000357905	0.0040131	6.09463	6.09463	Instructed up vs Naïve	Plasma Membrane	transporter	2.60754
Per3	-1.20081	1.40305	1.16219e-05	0.000460555	6.07911	6.07911	Instructed up vs Naïve	Nucleus	other	2.60386
Spata13	0.605235	3.2089	4.28567e-05	0.00101397	6.07831	6.07831	Instructed up vs Naïve	Plasma Membrane	other	2.60366
Mael	0.793624	3.39575	0.00130147	0.00924525	6.0718	6.0718	Instructed up vs Naïve	Nucleus	transcription regulator	2.60213
Gm2897	-0.839693	1.75873	0.000213185	0.00286484	6.05623	6.05623	Instructed up vs Naïve	Other	other	2.59842
Vwa1	-2.36178	0.232538	0.000354054	0.00400064	6.03902	6.03902	Instructed up vs Naïve	Extracellular Space	other	2.59432
Asprv1	-2.09438	0.496965	0.0203765	0.0598449	6.02662	6.02662	Instructed up vs Naïve	Other	peptidase	2.59135
Col2a1	-1.05165	1.53918	0.00170071	0.0110152	6.02445	6.02445	Instructed up vs Naïve	Extracellular Space	other	2.59083
Selenon	-0.943027	1.63959	0.000374804	0.00413146	5.99026	5.99026	Instructed up vs Naïve	Cytoplasm	other	2.58262
Acsl5	1.09069	3.66545	8.29203e-07	8.98176e-05	5.95769	5.95769	Instructed up vs Naïve	Cytoplasm	enzyme	2.57476
Prelid3a	-1.21101	1.36361	0.0033121	0.0171445	5.95713	5.95713	Instructed up vs Naïve	Cytoplasm	transporter	2.57462
Prph	-0.11392	2.45996	0.00141348	0.00965017	5.9541	5.9541	Instructed up vs Naïve	Plasma Membrane	other	2.57388
Trim46	-1.97239	0.589752	0.000668044	0.00597997	5.90583	5.90583	Instructed up vs Naïve	Cytoplasm	other	2.56214
Ramp3	0.539619	3.10065	0.00302478	0.0160856	5.9013	5.9013	Instructed up vs Naïve	Plasma Membrane	transporter	2.56103
G2e3	2.59125	5.15094	8.93039e-06	0.000396509	5.89581	5.89581	Instructed up vs Naïve	Cytoplasm	enzyme	2.55969
Amot	-1.99087	0.559409	0.0137887	0.0460104	5.85746	5.85746	Instructed up vs Naïve	Plasma Membrane	other	2.55028
Igtp	-0.809978	1.73087	3.02389e-05	0.000816111	5.81932	5.81932	Instructed up vs Naïve	Cytoplasm	enzyme	2.54085
Dusp6	2.41474	4.9516	4.07685e-05	0.000975798	5.80326	5.80326	Instructed up vs Naïve	Cytoplasm	phosphatase	2.53686
Bcl6b	-0.7118	1.82212	0.0030909	0.0163405	5.79143	5.79143	Instructed up vs Naïve	Nucleus	transcription regulator	2.53392
Mmp2	-0.129405	2.39411	0.00349048	0.0178685	5.74979	5.74979	Instructed up vs Naïve	Extracellular Space	peptidase	2.52352
Gm9805	-1.04671	1.4733	0.000116127	0.00188256	5.73588	5.73588	Instructed up vs Naïve	Other	other	2.52001
Igdcc4	0.183044	2.6994	1.63535e-05	0.000562786	5.72134	5.72134	Instructed up vs Naïve	Plasma Membrane	other	2.51636
Hpca	-1.12014	1.39442	0.0173422	0.0539506	5.71423	5.71423	Instructed up vs Naïve	Cytoplasm	other	2.51456
Slc23a1	-0.170892	2.34262	0.00157298	0.0104466	5.7101	5.7101	Instructed up vs Naïve	Plasma Membrane	transporter	2.51351
Myh3	-2.26756	0.245649	0.000821263	0.00679739	5.70889	5.70889	Instructed up vs Naïve	Cytoplasm	enzyme	2.51321
Gm3558	-0.34217	2.16636	3.49455e-05	0.000893848	5.6904	5.6904	Instructed up vs Naïve	Other	other	2.50853
Rapgef5	-0.538907	1.96925	0.000650374	0.00586192	5.68893	5.68893	Instructed up vs Naïve	Nucleus	other	2.50816
Tcfl5	1.95107	4.45305	0.00569991	0.0249827	5.6646	5.6646	Instructed up vs Naïve	Nucleus	transcription regulator	2.50198
Fndc4	-0.38572	2.10498	0.000160277	0.00236463	5.6205	5.6205	Instructed up vs Naïve	Extracellular Space	other	2.4907
Rcbtb2	0.890142	3.37652	1.52175e-08	5.61291e-06	5.60368	5.60368	Instructed up vs Naïve	Cytoplasm	other	2.48638
Pi4k2b	1.41325	3.89901	2.37018e-08	7.74888e-06	5.60129	5.60129	Instructed up vs Naïve	Cytoplasm	kinase	2.48576
Cib2	-2.18667	0.298302	0.00111996	0.00833154	5.59825	5.59825	Instructed up vs Naïve	Cytoplasm	kinase	2.48497
2810429I04Rik	-1.56787	0.916731	8.33182e-05	0.00152679	5.59681	5.59681	Instructed up vs Naïve	Other	other	2.4846
H2-K1	2.16477	4.6466	0.00398745	0.0195054	5.58607	5.58607	Instructed up vs Naïve	Plasma Membrane	other	2.48183
Bend5	-1.16201	1.31474	1.31719e-06	0.000116962	5.56639	5.56639	Instructed up vs Naïve	Cytoplasm	other	2.47675
Xk	-2.03669	0.434209	3.70897e-06	0.000219116	5.5439	5.5439	Instructed up vs Naïve	Plasma Membrane	transporter	2.4709
Calca	1.02834	3.49157	0.000598964	0.00558745	5.5145	5.5145	Instructed up vs Naïve	Extracellular Space	other	2.46323
Peli3	-1.38451	1.05482	0.000106507	0.00178358	5.42389	5.42389	Instructed up vs Naïve	Cytoplasm	enzyme	2.43933
Klhl23	-0.729916	1.69879	0.000254807	0.00323513	5.38412	5.38412	Instructed up vs Naïve	Extracellular Space	other	2.42871
Arhgap45	0.316272	2.7413	5.42219e-05	0.00116764	5.37038	5.37038	Instructed up vs Naïve	Cytoplasm	transporter	2.42503
Lrp8	-0.671937	1.747	0.000387731	0.00422538	5.34775	5.34775	Instructed up vs Naïve	Plasma Membrane	transmembrane receptor	2.41894
Lin28b	0.864359	3.28163	0.000170932	0.0024762	5.3416	5.3416	Instructed up vs Naïve	Cytoplasm	other	2.41727
Adgrl2	0.722767	3.13926	0.00095558	0.00749192	5.33872	5.33872	Instructed up vs Naïve	Plasma Membrane	G-protein coupled receptor	2.41649
Micall2	-1.9249	0.472715	0.00166995	0.0108822	5.26933	5.26933	Instructed up vs Naïve	Cytoplasm	other	2.39762
Thbs3	0.0511453	2.44727	0.00103799	0.00793807	5.26386	5.26386	Instructed up vs Naïve	Extracellular Space	other	2.39612
Ccdc36	-1.4601	0.930828	1.13369e-05	0.000458262	5.24494	5.24494	Instructed up vs Naïve	Nucleus	other	2.39093
Fgfr2	-0.351009	2.03814	0.000127663	0.00201377	5.23849	5.23849	Instructed up vs Naïve	Plasma Membrane	kinase	2.38915
Jag2	0.647383	3.036	6.94153e-05	0.00135303	5.23653	5.23653	Instructed up vs Naïve	Extracellular Space	growth factor	2.38862
Pdpn	1.37602	3.75834	0.00139409	0.00957913	5.21377	5.21377	Instructed up vs Naïve	Plasma Membrane	other	2.38232
Cxcl16	-2.32778	0.0500211	0.00980017	0.0361847	5.19744	5.19744	Instructed up vs Naïve	Extracellular Space	cytokine	2.3778
Tmem158	-1.6182	0.759423	0.000199306	0.0027331	5.19681	5.19681	Instructed up vs Naïve	Plasma Membrane	other	2.37762
Flnc	0.312058	2.68857	0.0133503	0.0450056	5.19279	5.19279	Instructed up vs Naïve	Cytoplasm	other	2.37651
Tmem121	0.541651	2.90832	0.00316844	0.016604	5.1575	5.1575	Instructed up vs Naïve	Other	other	2.36667
Nhs	-1.26793	1.09016	0.000248203	0.00317734	5.12693	5.12693	Instructed up vs Naïve	Nucleus	other	2.35809
Ifit2	-2.20467	0.152789	6.17e-05	0.0012713	5.12468	5.12468	Instructed up vs Naïve	Cytoplasm	other	2.35746
Pacsin1	-1.52465	0.824643	0.000983646	0.00764503	5.09573	5.09573	Instructed up vs Naïve	Cytoplasm	kinase	2.34929
Cyct	0.246143	2.58624	0.00668505	0.0276653	5.06336	5.06336	Instructed up vs Naïve	Cytoplasm	other	2.3401
Rgs10	-1.12446	1.20881	0.00102498	0.00787272	5.03947	5.03947	Instructed up vs Naïve	Cytoplasm	other	2.33327
Tafa5	-1.85356	0.476555	0.00424995	0.0204193	5.02846	5.02846	Instructed up vs Naïve	NA	NA	2.33012
Rimkla	-1.86594	0.46297	0.0175461	0.0543608	5.02424	5.02424	Instructed up vs Naïve	Cytoplasm	enzyme	2.32891
Mlf1	-1.79524	0.533638	0.00554421	0.0245251	5.02416	5.02416	Instructed up vs Naïve	Nucleus	other	2.32888
Rgs9bp	-1.38207	0.940159	8.79239e-06	0.00039279	5.00104	5.00104	Instructed up vs Naïve	Plasma Membrane	other	2.32223
Piwil2	-1.63049	0.690633	0.000538474	0.00517777	4.99721	4.99721	Instructed up vs Naïve	Cytoplasm	enzyme	2.32112
Cbr3	3.72693	6.0416	0.000772449	0.00653504	4.97493	4.97493	Instructed up vs Naïve	Cytoplasm	enzyme	2.31467
Plac9a	-1.04663	1.26264	0.0283271	0.0747816	4.95635	4.95635	Instructed up vs Naïve	Other	other	2.30927
Sh2d5	-0.818503	1.48093	9.5299e-06	0.000411675	4.92264	4.92264	Instructed up vs Naïve	Plasma Membrane	other	2.29943
Epor	-1.60767	0.690342	0.00160875	0.0106014	4.91779	4.91779	Instructed up vs Naïve	Plasma Membrane	transmembrane receptor	2.29801
Lipa	-0.683458	1.61286	0.00144981	0.00982361	4.91203	4.91203	Instructed up vs Naïve	Cytoplasm	enzyme	2.29632
Rab33a	-0.704812	1.59113	0.0041356	0.020017	4.91073	4.91073	Instructed up vs Naïve	Cytoplasm	enzyme	2.29594
Acot1	0.528096	2.82281	1.07988e-05	0.000444017	4.90658	4.90658	Instructed up vs Naïve	Cytoplasm	enzyme	2.29471
Sptbn2	-0.543258	1.74961	0.000697111	0.00612955	4.90031	4.90031	Instructed up vs Naïve	Cytoplasm	other	2.29287
Parp12	0.614941	2.89727	0.000167044	0.00243458	4.86462	4.86462	Instructed up vs Naïve	Nucleus	enzyme	2.28233
Tmtc1	-1.571	0.710254	0.000857264	0.00696709	4.86102	4.86102	Instructed up vs Naïve	Cytoplasm	enzyme	2.28125
Sestd1	-0.126907	2.1526	2.48045e-06	0.000168308	4.85513	4.85513	Instructed up vs Naïve	Extracellular Space	other	2.27951
Trim36	-1.69424	0.581776	0.00422217	0.020313	4.84339	4.84339	Instructed up vs Naïve	Cytoplasm	enzyme	2.27602
B4galt2	0.166553	2.44137	3.70721e-05	0.000921039	4.83937	4.83937	Instructed up vs Naïve	Cytoplasm	enzyme	2.27482
Efs	1.06931	3.34329	9.90284e-07	0.000100319	4.83656	4.83656	Instructed up vs Naïve	Cytoplasm	other	2.27398
Arhgap22	-1.38453	0.886475	0.0184109	0.0559918	4.82659	4.82659	Instructed up vs Naïve	Cytoplasm	other	2.27101
Meioc	0.0885425	2.35739	1.14142e-06	0.000108185	4.81939	4.81939	Instructed up vs Naïve	Cytoplasm	other	2.26885
Pitpnm1	-1.26879	0.994359	0.000213541	0.00286548	4.80037	4.80037	Instructed up vs Naïve	Cytoplasm	transporter	2.26315
Crybg3	-1.24962	1.0064	0.00056057	0.00532894	4.77671	4.77671	Instructed up vs Naïve	Other	other	2.25602
Hs6st2	-1.94538	0.309804	0.0168425	0.0528879	4.77394	4.77394	Instructed up vs Naïve	Plasma Membrane	enzyme	2.25518
Zswim6	0.408903	2.65439	3.39892e-10	2.32826e-07	4.74198	4.74198	Instructed up vs Naïve	Extracellular Space	other	2.24549
Ocln	-0.876276	1.36474	0.001867	0.0116972	4.72729	4.72729	Instructed up vs Naïve	Plasma Membrane	other	2.24102
Crip2	3.21451	5.45164	0.00798407	0.0312775	4.71456	4.71456	Instructed up vs Naïve	Plasma Membrane	other	2.23713
Unc93b1	-0.84061	1.3957	4.45398e-05	0.0010334	4.71191	4.71191	Instructed up vs Naïve	Cytoplasm	transporter	2.23631
Tsc22d3	-1.80063	0.434477	0.000452021	0.00464197	4.70797	4.70797	Instructed up vs Naïve	Nucleus	transcription regulator	2.23511
Nt5dc2	5.27291	7.50292	3.44488e-11	3.30364e-08	4.69137	4.69137	Instructed up vs Naïve	Cytoplasm	other	2.23001
Cd79a	-1.53767	0.690291	0.00107956	0.00814342	4.68473	4.68473	Instructed up vs Naïve	Plasma Membrane	transmembrane receptor	2.22796
Soat1	1.8189	4.04309	0.000419379	0.00442609	4.67251	4.67251	Instructed up vs Naïve	Cytoplasm	enzyme	2.22419
Efr3b	-0.980544	1.24318	0.000164986	0.00241202	4.67098	4.67098	Instructed up vs Naïve	Plasma Membrane	other	2.22372
Dtna	-1.82886	0.391655	0.0393209	0.0937407	4.6606	4.6606	Instructed up vs Naïve	Plasma Membrane	other	2.22051
Mxra7	-0.712841	1.50602	0.00129806	0.00923013	4.65525	4.65525	Instructed up vs Naïve	Extracellular Space	other	2.21886
Utf1	6.18918	8.40256	0.00211355	0.0127801	4.63761	4.63761	Instructed up vs Naïve	Nucleus	transcription regulator	2.21338
Gstm5	-0.566156	1.64695	0.0168051	0.0527934	4.63673	4.63673	Instructed up vs Naïve	Cytoplasm	enzyme	2.21311
Kctd13	1.69191	3.90208	1.93696e-05	0.000628318	4.6273	4.6273	Instructed up vs Naïve	Nucleus	ion channel	2.21017
Magohb	1.60892	3.81884	1.2861e-05	0.000486738	4.62648	4.62648	Instructed up vs Naïve	Nucleus	other	2.20992
Pak6	-1.39355	0.814171	0.000156318	0.00232297	4.61945	4.61945	Instructed up vs Naïve	Cytoplasm	kinase	2.20772
Slc24a5	-1.61185	0.584859	0.00249061	0.0141948	4.58434	4.58434	Instructed up vs Naïve	Plasma Membrane	transporter	2.19671
Carmil2	-0.277781	1.91706	0.000452287	0.00464197	4.57841	4.57841	Instructed up vs Naïve	Plasma Membrane	other	2.19484
Fzd2	0.707713	2.90206	0.00181682	0.0114932	4.57682	4.57682	Instructed up vs Naïve	Plasma Membrane	G-protein coupled receptor	2.19435
Shisal2a	-1.11397	1.07456	0.0232437	0.0654197	4.55842	4.55842	Instructed up vs Naïve	Other	other	2.18853
Bend3	2.66506	4.84998	4.19571e-07	6.48981e-05	4.54703	4.54703	Instructed up vs Naïve	Nucleus	other	2.18492
Pstpip2	0.101406	2.28518	0.00270098	0.0149956	4.54341	4.54341	Instructed up vs Naïve	Cytoplasm	other	2.18377
Aoc3	-2.09647	0.0871612	0.00829382	0.0320618	4.54295	4.54295	Instructed up vs Naïve	Plasma Membrane	enzyme	2.18363
Irf6	-0.708946	1.47306	0.00592368	0.02552	4.53785	4.53785	Instructed up vs Naïve	Nucleus	transcription regulator	2.18201
Mctp2	-1.73081	0.44727	0.0381167	0.0917978	4.52552	4.52552	Instructed up vs Naïve	Other	other	2.17808
Ica1	-0.345324	1.83078	6.49554e-05	0.00130683	4.51931	4.51931	Instructed up vs Naïve	Cytoplasm	other	2.1761
Lrrfip1	0.321174	2.49655	7.97226e-05	0.00149519	4.51702	4.51702	Instructed up vs Naïve	Cytoplasm	transcription regulator	2.17538
Hyi	-1.1562	1.01715	4.42177e-05	0.00102961	4.51069	4.51069	Instructed up vs Naïve	Other	enzyme	2.17335
Gldc	4.20077	6.37119	0.0126209	0.0433402	4.50155	4.50155	Instructed up vs Naïve	Cytoplasm	enzyme	2.17042
Mgst1	-1.82532	0.343354	0.00134044	0.00941055	4.49611	4.49611	Instructed up vs Naïve	Cytoplasm	enzyme	2.16867
Gstt1	-0.0173272	2.15061	0.00941399	0.0351376	4.4938	4.4938	Instructed up vs Naïve	Cytoplasm	enzyme	2.16794
Tmem254c	-0.635579	1.52752	0.000203522	0.00277272	4.47875	4.47875	Instructed up vs Naïve	Other	other	2.1631
Tmem125	-1.13762	1.02358	0.0119249	0.041555	4.47286	4.47286	Instructed up vs Naïve	Other	other	2.1612
Serpine2	0.629719	2.78781	0.0116468	0.0409132	4.46324	4.46324	Instructed up vs Naïve	Extracellular Space	other	2.15809
Arhgef19	-0.465546	1.69115	0.000952468	0.00748702	4.45894	4.45894	Instructed up vs Naïve	Cytoplasm	other	2.1567
Mxd4	-0.731957	1.42364	3.69371e-05	0.000919578	4.45552	4.45552	Instructed up vs Naïve	Nucleus	transcription regulator	2.1556
Sorbs3	-1.58564	0.569926	0.000151964	0.00228422	4.45544	4.45544	Instructed up vs Naïve	Cytoplasm	other	2.15557
Creb3l1	0.146333	2.30039	0.0066945	0.0276964	4.45077	4.45077	Instructed up vs Naïve	Nucleus	transcription regulator	2.15406
Mboat1	-1.88311	0.270374	0.00268342	0.0149558	4.44899	4.44899	Instructed up vs Naïve	Cytoplasm	enzyme	2.15348
Notch3	1.63521	3.78375	4.96082e-05	0.00111328	4.43377	4.43377	Instructed up vs Naïve	Plasma Membrane	transcription regulator	2.14854
Limd2	1.15871	3.30644	3.49241e-05	0.000893848	4.43132	4.43132	Instructed up vs Naïve	Other	other	2.14773
Snurf	3.6645	5.81197	0.000311841	0.00368637	4.43051	4.43051	Instructed up vs Naïve	Nucleus	other	2.14747
Ifngr1	-0.302106	1.84278	0.000342052	0.0039269	4.42257	4.42257	Instructed up vs Naïve	Plasma Membrane	transmembrane receptor	2.14489
Phox2a	-1.60727	0.532979	0.0285184	0.0751487	4.40838	4.40838	Instructed up vs Naïve	Nucleus	transcription regulator	2.14025
Srl	0.836267	2.97405	4.50419e-06	0.000254089	4.40085	4.40085	Instructed up vs Naïve	Cytoplasm	other	2.13778
Bok	1.33351	3.4711	0.0280178	0.0741829	4.40024	4.40024	Instructed up vs Naïve	Cytoplasm	other	2.13759
Casp6	0.956845	3.08495	1.61416e-05	0.000558786	4.37141	4.37141	Instructed up vs Naïve	Cytoplasm	peptidase	2.12811
Fads2	4.03935	6.16645	6.11155e-07	8.21632e-05	4.36837	4.36837	Instructed up vs Naïve	Plasma Membrane	enzyme	2.1271
Cers4	0.700862	2.82787	0.000590735	0.00553598	4.36811	4.36811	Instructed up vs Naïve	Cytoplasm	transcription regulator	2.12701
Lat	0.520512	2.64455	0.014326	0.0471363	4.35912	4.35912	Instructed up vs Naïve	Plasma Membrane	other	2.12404
Phf21a	1.26515	3.38776	3.49834e-05	0.000893848	4.35479	4.35479	Instructed up vs Naïve	Nucleus	other	2.12261
Rhpn2	2.02237	4.1445	8.88165e-05	0.00159467	4.35334	4.35334	Instructed up vs Naïve	Cytoplasm	other	2.12213
Mmel1	-1.91861	0.188035	5.45591e-05	0.00117139	4.30689	4.30689	Instructed up vs Naïve	Cytoplasm	peptidase	2.10664
Mid1ip1	2.26572	4.36927	0.000703792	0.00615818	4.29766	4.29766	Instructed up vs Naïve	Cytoplasm	other	2.10355
Trim34b	-1.9586	0.143508	0.00521273	0.0235802	4.29337	4.29337	Instructed up vs Naïve	Cytoplasm	other	2.10211
Tet3	-0.981565	1.11987	6.61998e-05	0.00132262	4.29137	4.29137	Instructed up vs Naïve	Nucleus	enzyme	2.10143
Prmt2	0.929636	3.02992	0.000247892	0.00317734	4.28795	4.28795	Instructed up vs Naïve	Nucleus	enzyme	2.10028
Prtg	1.43553	3.53469	0.000376686	0.00414272	4.2846	4.2846	Instructed up vs Naïve	Extracellular Space	other	2.09916
Mertk	-0.981274	1.11621	3.18166e-06	0.000198992	4.27963	4.27963	Instructed up vs Naïve	Plasma Membrane	kinase	2.09748
Guca1a	-1.36852	0.722987	0.00234301	0.0136123	4.26194	4.26194	Instructed up vs Naïve	Cytoplasm	other	2.09151
Tmco6	1.70145	3.79096	5.33086e-06	0.000285072	4.25604	4.25604	Instructed up vs Naïve	Other	other	2.08951
Ap1m2	1.21537	3.30238	0.0479397	0.1075	4.24869	4.24869	Instructed up vs Naïve	Cytoplasm	transporter	2.08701
Flywch2	0.706375	2.79232	0.00146368	0.0099036	4.24552	4.24552	Instructed up vs Naïve	Other	other	2.08595
Fabp5	3.05114	5.13248	0.000648258	0.00585596	4.23202	4.23202	Instructed up vs Naïve	Cytoplasm	transporter	2.08134
Padi3	-1.73382	0.345868	0.0119298	0.0415573	4.22716	4.22716	Instructed up vs Naïve	Cytoplasm	enzyme	2.07969
Arnt2	-0.656315	1.42333	8.77929e-05	0.00158656	4.22703	4.22703	Instructed up vs Naïve	Nucleus	transcription regulator	2.07965
Simc1	0.436242	2.51362	1.47688e-06	0.000122803	4.22039	4.22039	Instructed up vs Naïve	Other	other	2.07738
Nlrp9b	0.226915	2.29893	0.017577	0.0543839	4.20474	4.20474	Instructed up vs Naïve	Cytoplasm	other	2.07201
Spire1	1.31682	3.38815	1.64235e-05	0.000563849	4.20272	4.20272	Instructed up vs Naïve	Cytoplasm	other	2.07133
Capn2	0.224156	2.29512	0.0146428	0.0478546	4.20167	4.20167	Instructed up vs Naïve	Cytoplasm	peptidase	2.07096
Tdrkh	-2.02081	0.0455718	0.00466937	0.0217516	4.18836	4.18836	Instructed up vs Naïve	Cytoplasm	other	2.06638
Foxr2	-1.7108	0.350543	0.00369411	0.0185673	4.17373	4.17373	Instructed up vs Naïve	Nucleus	transcription regulator	2.06134
Shisa4	-1.7028	0.352648	0.0475959	0.106896	4.15674	4.15674	Instructed up vs Naïve	Other	other	2.05545
Satb1	-0.454432	1.59274	4.85454e-07	7.09337e-05	4.13294	4.13294	Instructed up vs Naïve	Nucleus	transcription regulator	2.04717
Kcnk6	-1.31863	0.728502	0.015298	0.049286	4.13284	4.13284	Instructed up vs Naïve	Plasma Membrane	ion channel	2.04713
Cnnm4	0.0294184	2.0699	1.80135e-06	0.000139314	4.11382	4.11382	Instructed up vs Naïve	Plasma Membrane	transporter	2.04048
Arhgdig	1.29306	3.33052	0.0061184	0.0260202	4.1052	4.1052	Instructed up vs Naïve	Cytoplasm	other	2.03746
Stxbp5	-1.98802	0.0485125	4.93876e-05	0.0011118	4.10258	4.10258	Instructed up vs Naïve	Plasma Membrane	other	2.03653
Capn3	-0.0276983	2.00624	0.00491619	0.0226157	4.09521	4.09521	Instructed up vs Naïve	Cytoplasm	peptidase	2.03394
Rims3	-0.0482342	1.98441	0.0166225	0.0523226	4.09155	4.09155	Instructed up vs Naïve	Plasma Membrane	other	2.03264
Gm35986	-1.41918	0.606827	0.0258046	0.0700906	4.07277	4.07277	Instructed up vs Naïve	Other	other	2.02601
Rbm44	-1.33914	0.684688	0.0444074	0.101898	4.06661	4.06661	Instructed up vs Naïve	Other	other	2.02383
Pik3ip1	-0.98567	1.03718	0.000144478	0.00219231	4.06385	4.06385	Instructed up vs Naïve	Cytoplasm	other	2.02285
Smc1b	-0.483599	1.53798	0.0108055	0.0387625	4.06028	4.06028	Instructed up vs Naïve	Nucleus	transporter	2.02158
Neil3	0.0731689	2.0919	0.000203341	0.00277272	4.05226	4.05226	Instructed up vs Naïve	Nucleus	enzyme	2.01873
Gstk1	-0.759111	1.25924	0.00339609	0.0174599	4.05122	4.05122	Instructed up vs Naïve	Cytoplasm	enzyme	2.01835
Grik5	0.522035	2.53958	8.80616e-05	0.00158743	4.04894	4.04894	Instructed up vs Naïve	Plasma Membrane	ion channel	2.01755
Mbp	-1.46707	0.548227	0.00855853	0.0327694	4.04263	4.04263	Instructed up vs Naïve	Extracellular Space	other	2.0153
Zic5	1.60141	3.61601	0.00267099	0.0149139	4.0407	4.0407	Instructed up vs Naïve	Nucleus	transcription regulator	2.0146
Stim1	0.95293	2.96672	1.14717e-06	0.000108185	4.03842	4.03842	Instructed up vs Naïve	Plasma Membrane	ion channel	2.01379
Gabarapl1	1.88233	3.89606	7.62792e-07	8.63997e-05	4.03825	4.03825	Instructed up vs Naïve	Cytoplasm	other	2.01373
Tulp1	-1.01786	0.991155	0.000180528	0.00256357	4.02507	4.02507	Instructed up vs Naïve	Nucleus	transcription regulator	2.00902
Mdfi	0.573481	2.57904	0.0020488	0.0124934	4.01544	4.01544	Instructed up vs Naïve	Cytoplasm	other	2.00556
Lratd2	-1.44339	0.561017	0.0276598	0.0734378	4.01225	4.01225	Instructed up vs Naïve	NA	NA	2.00441
Plxnb1	1.0543	3.05532	0.000374027	0.00413146	4.00283	4.00283	Instructed up vs Naïve	Plasma Membrane	transmembrane receptor	2.00102
Nav2	1.62665	3.62576	0.00796687	0.031246	3.99754	3.99754	Instructed up vs Naïve	Nucleus	other	1.99911
Cebpd	-1.51576	0.481064	0.0179012	0.0550467	3.9912	3.9912	Instructed up vs Naïve	Nucleus	transcription regulator	1.99682
Ptprn	-0.605835	1.38746	0.015037	0.0487399	3.98144	3.98144	Instructed up vs Naïve	Plasma Membrane	phosphatase	1.9933
Plekha1	3.43315	5.42543	1.00826e-07	2.37768e-05	3.97864	3.97864	Instructed up vs Naïve	Cytoplasm	other	1.99228
Lss	3.00911	4.99877	1.75095e-07	3.49826e-05	3.97144	3.97144	Instructed up vs Naïve	Cytoplasm	enzyme	1.98966
Sh3bp2	-0.842786	1.14683	4.88428e-06	0.000265133	3.97131	3.97131	Instructed up vs Naïve	Cytoplasm	other	1.98962
Ccdc40	-1.24495	0.744051	0.00224146	0.0132416	3.96962	3.96962	Instructed up vs Naïve	Cytoplasm	other	1.989
Ybx2	0.134115	2.12179	4.09301e-05	0.000978039	3.96596	3.96596	Instructed up vs Naïve	Cytoplasm	translation regulator	1.98768
Slc25a31	-1.51129	0.476376	0.0101233	0.0369013	3.96594	3.96594	Instructed up vs Naïve	Cytoplasm	transporter	1.98767
Gm15706	-0.614992	1.36859	0.0435762	0.10052	3.95475	3.95475	Instructed up vs Naïve	Other	other	1.98358
Krtcap3	0.550483	2.53036	0.00426583	0.0204551	3.9446	3.9446	Instructed up vs Naïve	Other	other	1.97988
Tarsl2	0.806957	2.78638	0.000235868	0.00307055	3.94336	3.94336	Instructed up vs Naïve	Other	enzyme	1.97942
Lamb1	2.203	4.18145	0.0338752	0.0847174	3.94069	3.94069	Instructed up vs Naïve	Extracellular Space	other	1.97845
Stk26	-0.504064	1.47114	0.0143701	0.0472273	3.93185	3.93185	Instructed up vs Naïve	Nucleus	kinase	1.9752
Zyx	1.11913	3.09367	0.00508546	0.0231714	3.93005	3.93005	Instructed up vs Naïve	Plasma Membrane	other	1.97454
Pgm2l1	-0.250676	1.71864	6.74251e-06	0.000321162	3.91582	3.91582	Instructed up vs Naïve	Cytoplasm	enzyme	1.96932
Rab27a	1.07469	3.04297	0.00438864	0.0208696	3.913	3.913	Instructed up vs Naïve	Cytoplasm	enzyme	1.96828
Pdp1	-0.496258	1.46965	1.947e-05	0.000629385	3.90658	3.90658	Instructed up vs Naïve	Cytoplasm	phosphatase	1.96591
Cep170b	1.87008	3.83517	2.15276e-06	0.000157195	3.90437	3.90437	Instructed up vs Naïve	Other	other	1.96509
Fdps	6.09271	8.05477	0.000101663	0.00173891	3.89617	3.89617	Instructed up vs Naïve	Cytoplasm	enzyme	1.96206
Gadd45a	3.40112	5.35417	0.0024329	0.0139654	3.87193	3.87193	Instructed up vs Naïve	Nucleus	other	1.95305
Fkbp10	1.30901	3.2619	0.010273	0.0373323	3.87149	3.87149	Instructed up vs Naïve	Cytoplasm	enzyme	1.95289
Igfbp3	0.813593	2.76316	0.000495856	0.00490908	3.86258	3.86258	Instructed up vs Naïve	Extracellular Space	other	1.94957
Sept6	0.381109	2.32955	4.42191e-05	0.00102961	3.85957	3.85957	Instructed up vs Naïve	Cytoplasm	other	1.94844
Bag2	-0.492084	1.45447	0.00227202	0.0133182	3.85452	3.85452	Instructed up vs Naïve	Cytoplasm	other	1.94655
Lpcat4	1.84893	3.79388	0.00225173	0.013275	3.85024	3.85024	Instructed up vs Naïve	Cytoplasm	enzyme	1.94495
Ctxn1	1.08925	3.03302	4.912e-05	0.00111031	3.84711	3.84711	Instructed up vs Naïve	Other	other	1.94377
Nenf	0.971509	2.90781	0.00247048	0.0141135	3.82724	3.82724	Instructed up vs Naïve	Extracellular Space	growth factor	1.9363
Gmds	0.450431	2.38577	2.32486e-05	0.000699646	3.82468	3.82468	Instructed up vs Naïve	Cytoplasm	enzyme	1.93534
Sult2b1	-1.73728	0.197515	0.00817448	0.0318241	3.82325	3.82325	Instructed up vs Naïve	Cytoplasm	enzyme	1.9348
Mapk13	1.27898	3.20999	0.0334442	0.0841075	3.81321	3.81321	Instructed up vs Naïve	Cytoplasm	kinase	1.93101
Peg10	2.82969	4.75663	0.0198463	0.0588638	3.80247	3.80247	Instructed up vs Naïve	Nucleus	other	1.92694
Epdr1	0.994661	2.91897	0.000184033	0.00258959	3.79554	3.79554	Instructed up vs Naïve	Nucleus	other	1.92431
Hook1	2.17747	4.09898	0.00261009	0.0146722	3.7882	3.7882	Instructed up vs Naïve	Cytoplasm	other	1.92151
Ccng2	1.62564	3.54098	0.0113069	0.0400811	3.77201	3.77201	Instructed up vs Naïve	Nucleus	other	1.91534
Zic2	3.23043	5.14426	0.000111545	0.00184267	3.76808	3.76808	Instructed up vs Naïve	Nucleus	transcription regulator	1.91383
Akt3	-0.183052	1.72759	2.46619e-05	0.000726971	3.75976	3.75976	Instructed up vs Naïve	Cytoplasm	kinase	1.91064
Specc1	-1.90489	0.00164467	0.000307899	0.00364884	3.74908	3.74908	Instructed up vs Naïve	Nucleus	other	1.90653
Klf7	0.51435	2.41603	0.000756237	0.0064451	3.73649	3.73649	Instructed up vs Naïve	Nucleus	transcription regulator	1.90168
Ier5	-0.539102	1.36025	0.00390473	0.0192363	3.73046	3.73046	Instructed up vs Naïve	Other	other	1.89935
Hdac11	0.0372329	1.93301	3.83428e-05	0.000946075	3.72122	3.72122	Instructed up vs Naïve	Nucleus	transcription regulator	1.89578
Car2	3.48071	5.37264	0.00182202	0.0115067	3.71131	3.71131	Instructed up vs Naïve	Cytoplasm	enzyme	1.89193
Chrnb4	-1.74778	0.14305	0.0190648	0.0573656	3.70848	3.70848	Instructed up vs Naïve	Plasma Membrane	transmembrane receptor	1.89083
Fgfrl1	0.0492264	1.93828	0.000174691	0.00250292	3.70392	3.70392	Instructed up vs Naïve	Plasma Membrane	transmembrane receptor	1.88905
Pimreg	3.31061	5.19848	1.15465e-05	0.000460099	3.70087	3.70087	Instructed up vs Naïve	Nucleus	other	1.88787
Pabpc4l	-1.81119	0.0757933	0.00305013	0.0161755	3.69861	3.69861	Instructed up vs Naïve	Other	other	1.88698
Ramp2	-1.08257	0.803129	0.0171685	0.0536771	3.69531	3.69531	Instructed up vs Naïve	Plasma Membrane	transporter	1.8857
Slc9a5	-0.252144	1.63339	0.00141211	0.00964539	3.69488	3.69488	Instructed up vs Naïve	Plasma Membrane	transporter	1.88553
Plek2	-1.13126	0.754046	0.00580194	0.02523	3.6943	3.6943	Instructed up vs Naïve	Plasma Membrane	other	1.88531
Anpep	0.814287	2.69749	8.93028e-05	0.00159779	3.68892	3.68892	Instructed up vs Naïve	Plasma Membrane	peptidase	1.8832
Arhgap27	-0.653384	1.22874	0.0224211	0.0638795	3.68618	3.68618	Instructed up vs Naïve	Cytoplasm	other	1.88212
Kif26a	-0.727279	1.15158	0.00252216	0.0143332	3.67785	3.67785	Instructed up vs Naïve	Cytoplasm	other	1.87886
Zfp948	0.774894	2.65225	0.000193615	0.00268837	3.67401	3.67401	Instructed up vs Naïve	Other	other	1.87736
E2f7	1.47317	3.34984	2.90436e-07	4.74764e-05	3.67227	3.67227	Instructed up vs Naïve	Nucleus	transcription regulator	1.87667
Rnf144a	-0.820549	1.05402	0.000106882	0.00178571	3.66693	3.66693	Instructed up vs Naïve	Nucleus	enzyme	1.87457
Rabgap1l	-0.904564	0.969708	0.00677796	0.0279053	3.66617	3.66617	Instructed up vs Naïve	Cytoplasm	other	1.87427
Gca	1.03959	2.91264	0.000129862	0.00203937	3.66308	3.66308	Instructed up vs Naïve	Cytoplasm	other	1.87305
Adcy6	-1.41337	0.45509	1.75871e-05	0.000591098	3.65143	3.65143	Instructed up vs Naïve	Plasma Membrane	enzyme	1.86846
Mdk	6.17708	8.04435	2.2453e-08	7.62229e-06	3.64842	3.64842	Instructed up vs Naïve	Extracellular Space	growth factor	1.86727
Dhrs3	-0.989734	0.875853	0.0138026	0.0460461	3.64416	3.64416	Instructed up vs Naïve	Cytoplasm	enzyme	1.86559
Slc16a10	-1.23807	0.625754	0.000122891	0.00195986	3.6397	3.6397	Instructed up vs Naïve	Plasma Membrane	transporter	1.86382
Aldh3b1	-0.825455	1.03635	0.003404	0.0174818	3.63463	3.63463	Instructed up vs Naïve	Cytoplasm	enzyme	1.8618
Basp1	3.89975	5.75979	0.000710942	0.00619577	3.63016	3.63016	Instructed up vs Naïve	Nucleus	transcription regulator	1.86004
Plpp2	1.22812	3.08811	4.31722e-05	0.00101642	3.63007	3.63007	Instructed up vs Naïve	Plasma Membrane	phosphatase	1.85999
H19	-0.810927	1.04612	0.0372012	0.0903537	3.62264	3.62264	Instructed up vs Naïve	Cytoplasm	other	1.85705
Chd9	2.31761	4.17242	0.000460478	0.00470119	3.61704	3.61704	Instructed up vs Naïve	Cytoplasm	other	1.85481
Tjp3	0.652041	2.505	0.0207709	0.060545	3.6124	3.6124	Instructed up vs Naïve	Cytoplasm	other	1.85296
Lcat	-1.56963	0.279403	0.00380402	0.0189149	3.60258	3.60258	Instructed up vs Naïve	Extracellular Space	enzyme	1.84903
Maff	-0.241379	1.6071	0.00206505	0.0125712	3.60121	3.60121	Instructed up vs Naïve	Nucleus	transcription regulator	1.84848
Il11ra1	-0.334989	1.51132	0.000773211	0.00653504	3.59578	3.59578	Instructed up vs Naïve	Plasma Membrane	transmembrane receptor	1.84631
Sept3	-0.00939338	1.83666	0.0128036	0.0437378	3.59515	3.59515	Instructed up vs Naïve	Cytoplasm	enzyme	1.84605
Pkp2	2.36761	4.20635	0.000314828	0.00370568	3.57699	3.57699	Instructed up vs Naïve	Plasma Membrane	other	1.83874
2610002M06Rik	-1.58421	0.253218	1.01739e-06	0.000101633	3.57373	3.57373	Instructed up vs Naïve	Cytoplasm	other	1.83743
Ankrd6	0.863577	2.69829	0.000273749	0.00339765	3.56702	3.56702	Instructed up vs Naïve	Nucleus	transcription regulator	1.83471
Usp28	3.89501	5.72757	0.000183305	0.00258768	3.56169	3.56169	Instructed up vs Naïve	Nucleus	peptidase	1.83256
Sort1	1.16766	2.99835	2.27356e-07	4.25508e-05	3.55707	3.55707	Instructed up vs Naïve	Plasma Membrane	G-protein coupled receptor	1.83069
Sgce	-0.612002	1.21802	0.00837782	0.0322923	3.55543	3.55543	Instructed up vs Naïve	Plasma Membrane	other	1.83002
Serf1	0.355912	2.17658	0.00784807	0.030947	3.53246	3.53246	Instructed up vs Naïve	Other	other	1.82067
Grhl1	-0.491353	1.32912	0.00301101	0.0160447	3.53197	3.53197	Instructed up vs Naïve	Nucleus	transcription regulator	1.82047
Klc3	0.640349	2.45874	0.00186142	0.0116775	3.52688	3.52688	Instructed up vs Naïve	Cytoplasm	other	1.81839
Mettl7a1	0.600843	2.41923	1.77253e-06	0.000137826	3.52687	3.52687	Instructed up vs Naïve	Cytoplasm	other	1.81839
Ptpn3	1.32384	3.14126	0.001604	0.0105842	3.5245	3.5245	Instructed up vs Naïve	Cytoplasm	phosphatase	1.81742
Svip	0.308494	2.12446	0.0464429	0.104962	3.52095	3.52095	Instructed up vs Naïve	Cytoplasm	other	1.81597
Bik	-0.686276	1.12667	2.96319e-05	0.000804255	3.51359	3.51359	Instructed up vs Naïve	Cytoplasm	other	1.81295
Rgs11	-0.395922	1.4143	0.0075216	0.0299919	3.50697	3.50697	Instructed up vs Naïve	Plasma Membrane	enzyme	1.81022
Acy3	-0.0566746	1.74934	0.000413059	0.00438513	3.49674	3.49674	Instructed up vs Naïve	Cytoplasm	enzyme	1.80601
Ccdc136	1.83809	3.6432	0.0033716	0.0173775	3.49455	3.49455	Instructed up vs Naïve	Cytoplasm	other	1.80511
Adk	3.6837	5.48713	0.000159786	0.00235988	3.49048	3.49048	Instructed up vs Naïve	Nucleus	kinase	1.80343
Sirt5	0.301619	2.09868	0.000162177	0.0023854	3.47511	3.47511	Instructed up vs Naïve	Cytoplasm	enzyme	1.79706
Rgs12	0.541408	2.33669	6.91108e-07	8.50315e-05	3.47082	3.47082	Instructed up vs Naïve	Nucleus	other	1.79528
Thy1	-0.0524545	1.74276	0.029633	0.0774469	3.47067	3.47067	Instructed up vs Naïve	Plasma Membrane	other	1.79521
Mvd	4.14441	5.93732	5.60045e-05	0.00118999	3.46513	3.46513	Instructed up vs Naïve	Cytoplasm	enzyme	1.79291
Bcar1	3.49967	5.28988	4.7837e-06	0.000264667	3.45865	3.45865	Instructed up vs Naïve	Plasma Membrane	enzyme	1.79021
Fzd3	-1.67785	0.111179	0.00983333	0.0362885	3.45583	3.45583	Instructed up vs Naïve	Plasma Membrane	G-protein coupled receptor	1.78903
Foxo1	1.67822	3.46615	0.00060266	0.00559201	3.45318	3.45318	Instructed up vs Naïve	Nucleus	transcription regulator	1.78793
Derl3	0.495652	2.28319	0.00916359	0.0344945	3.45224	3.45224	Instructed up vs Naïve	Cytoplasm	other	1.78754
Arhgef4	-1.36872	0.41768	0.000344648	0.00394553	3.44954	3.44954	Instructed up vs Naïve	Cytoplasm	other	1.7864
Fank1	-1.67907	0.106018	0.038921	0.093065	3.44639	3.44639	Instructed up vs Naïve	Nucleus	transcription regulator	1.78509
Slc25a24	-1.26028	0.523122	0.00265499	0.0148549	3.44237	3.44237	Instructed up vs Naïve	Cytoplasm	transporter	1.7834
Plxdc2	-0.915608	0.867586	0.00585875	0.0253697	3.44187	3.44187	Instructed up vs Naïve	Extracellular Space	other	1.78319
2610035F20Rik	-0.304788	1.47469	0.00128551	0.00917782	3.43302	3.43302	Instructed up vs Naïve	Other	other	1.77948
Fzd7	3.34543	5.12308	7.38036e-07	8.50315e-05	3.42868	3.42868	Instructed up vs Naïve	Plasma Membrane	G-protein coupled receptor	1.77765
Tspan5	1.5642	3.3417	0.00018396	0.00258959	3.42831	3.42831	Instructed up vs Naïve	Plasma Membrane	other	1.7775
Trim21	-0.969153	0.805174	2.37076e-06	0.000162397	3.42078	3.42078	Instructed up vs Naïve	Nucleus	enzyme	1.77433
Pex2	0.066215	1.8398	0.00298207	0.0159528	3.41903	3.41903	Instructed up vs Naïve	Cytoplasm	other	1.77358
Lrrc8b	-1.38365	0.389063	1.26542e-05	0.000484655	3.41697	3.41697	Instructed up vs Naïve	Plasma Membrane	transporter	1.77271
Dusp9	4.07751	5.84961	0.0439067	0.101072	3.41551	3.41551	Instructed up vs Naïve	Nucleus	phosphatase	1.7721
Zfhx3	0.331896	2.1036	0.000613941	0.00565762	3.41457	3.41457	Instructed up vs Naïve	Nucleus	transcription regulator	1.7717
Tmem86a	-1.17547	0.595989	0.00131018	0.00928417	3.41399	3.41399	Instructed up vs Naïve	Other	other	1.77146
Dlg4	-0.434776	1.3357	0.00226406	0.0132933	3.41166	3.41166	Instructed up vs Naïve	Plasma Membrane	kinase	1.77048
Gzmm	-1.07991	0.689015	0.0191523	0.0575098	3.408	3.408	Instructed up vs Naïve	Cytoplasm	peptidase	1.76893
Fzd6	-0.87801	0.890764	0.0101479	0.0369751	3.40764	3.40764	Instructed up vs Naïve	Plasma Membrane	G-protein coupled receptor	1.76877
Hdgfl3	-1.72527	0.0430058	0.0323121	0.0821073	3.40647	3.40647	Instructed up vs Naïve	Nucleus	other	1.76828
Crip1	3.40664	5.17435	0.00321022	0.0167315	3.40511	3.40511	Instructed up vs Naïve	Cytoplasm	other	1.76771
Tspan4	2.6527	4.41896	0.000251428	0.00320922	3.40169	3.40169	Instructed up vs Naïve	Plasma Membrane	other	1.76626
Met	-1.69202	0.0741185	0.0275067	0.0731394	3.40143	3.40143	Instructed up vs Naïve	Plasma Membrane	kinase	1.76614
Gstt2	2.27735	4.04249	0.00548478	0.0243514	3.39907	3.39907	Instructed up vs Naïve	Cytoplasm	enzyme	1.76514
Snrpn	3.0739	4.83538	8.66231e-05	0.00157332	3.39045	3.39045	Instructed up vs Naïve	Nucleus	other	1.76148
Slc25a27	-1.68945	0.0712691	2.20283e-05	0.000678537	3.38868	3.38868	Instructed up vs Naïve	Cytoplasm	transporter	1.76072
Fam111a	2.38797	4.14789	3.92648e-05	0.000952485	3.3868	3.3868	Instructed up vs Naïve	Nucleus	other	1.75992
Cmc4	-0.881526	0.878013	0.000220814	0.00293784	3.3859	3.3859	Instructed up vs Naïve	Other	other	1.75954
Tns2	-0.550965	1.20785	0.0492628	0.10963	3.3842	3.3842	Instructed up vs Naïve	Plasma Membrane	other	1.75882
Rdh11	2.71892	4.47721	3.26782e-06	0.000202619	3.38297	3.38297	Instructed up vs Naïve	Cytoplasm	enzyme	1.75829
Synm	-1.25798	0.499889	0.000532883	0.0051412	3.38198	3.38198	Instructed up vs Naïve	Cytoplasm	other	1.75787
Slc29a4	1.53695	3.29423	0.00115128	0.0084929	3.3806	3.3806	Instructed up vs Naïve	Plasma Membrane	transporter	1.75728
Tmem63a	0.0149397	1.77195	6.79839e-06	0.000322348	3.37998	3.37998	Instructed up vs Naïve	Cytoplasm	other	1.75701
Slc43a3	-1.39842	0.35746	0.0469201	0.105824	3.37732	3.37732	Instructed up vs Naïve	Extracellular Space	other	1.75588
Psmb10	2.69041	4.44512	0.00100859	0.00777937	3.37458	3.37458	Instructed up vs Naïve	Cytoplasm	peptidase	1.75471
Hif3a	-0.27748	1.47714	0.00637811	0.0267881	3.37437	3.37437	Instructed up vs Naïve	Nucleus	transcription regulator	1.75462
Ptbp2	2.46882	4.22128	4.31643e-07	6.53599e-05	3.36932	3.36932	Instructed up vs Naïve	Nucleus	other	1.75246
Mipol1	0.150252	1.8969	1.67207e-05	0.000572683	3.35578	3.35578	Instructed up vs Naïve	Nucleus	other	1.74665
Trim12c	0.755717	2.50141	0.000560863	0.00532894	3.35355	3.35355	Instructed up vs Naïve	Cytoplasm	enzyme	1.74569
Radil	0.619796	2.36382	0.0351879	0.087122	3.34969	3.34969	Instructed up vs Naïve	Cytoplasm	other	1.74402
Mmp23	-1.31491	0.425623	0.00977246	0.0361009	3.3416	3.3416	Instructed up vs Naïve	Extracellular Space	peptidase	1.74053
Slain1	0.686352	2.42595	0.0122365	0.0423799	3.33942	3.33942	Instructed up vs Naïve	Other	other	1.7396
Trim54	0.40214	2.13184	0.0250695	0.0687227	3.3166	3.3166	Instructed up vs Naïve	Cytoplasm	other	1.7297
Ubtd2	1.71903	3.44851	1.70943e-05	0.000582705	3.31608	3.31608	Instructed up vs Naïve	Other	other	1.72948
Hist3h2ba	-1.12862	0.59996	0.0465142	0.105084	3.31401	3.31401	Instructed up vs Naïve	Nucleus	other	1.72858
Zfp423	1.33488	3.05941	1.02752e-06	0.000101937	3.30472	3.30472	Instructed up vs Naïve	Nucleus	transcription regulator	1.72453
Nbeal2	0.479522	2.1987	0.000189366	0.0026428	3.29249	3.29249	Instructed up vs Naïve	Cytoplasm	other	1.71918
8030474K03Rik	-0.874448	0.84344	0.015158	0.0489776	3.28955	3.28955	Instructed up vs Naïve	Other	other	1.71789
Nudt14	2.15387	3.86871	2.87158e-05	0.000784566	3.2826	3.2826	Instructed up vs Naïve	Cytoplasm	phosphatase	1.71484
Lmo4	1.5972	3.31064	0.00018248	0.0025811	3.27943	3.27943	Instructed up vs Naïve	Nucleus	transcription regulator	1.71344
Ank2	-1.70412	0.00920102	0.00459712	0.0215241	3.27915	3.27915	Instructed up vs Naïve	Plasma Membrane	other	1.71332
Hist1h1a	-0.229284	1.48357	0.0464401	0.104962	3.27808	3.27808	Instructed up vs Naïve	Nucleus	other	1.71285
Pcbd1	1.23183	2.94176	0.000118243	0.00190438	3.27145	3.27145	Instructed up vs Naïve	Nucleus	transcription regulator	1.70993
2510003B16Rik	-1.2621	0.447664	0.00230555	0.0134654	3.27107	3.27107	Instructed up vs Naïve	Other	other	1.70976
Hsd17b7	1.09872	2.80835	1.55631e-07	3.15317e-05	3.27076	3.27076	Instructed up vs Naïve	Cytoplasm	enzyme	1.70963
Atg9b	-1.03422	0.674224	0.0045981	0.0215241	3.26808	3.26808	Instructed up vs Naïve	Cytoplasm	other	1.70844
Rsph3b	-0.434649	1.27205	0.000108591	0.00180761	3.26413	3.26413	Instructed up vs Naïve	Extracellular Space	other	1.7067
Rspo1	-1.13634	0.5693	0.0244223	0.0676705	3.26175	3.26175	Instructed up vs Naïve	Plasma Membrane	other	1.70564
Vsig10	1.427	3.13217	0.000493155	0.00489243	3.26067	3.26067	Instructed up vs Naïve	Other	other	1.70517
Lpar2	1.16721	2.87184	2.86846e-05	0.000784566	3.25944	3.25944	Instructed up vs Naïve	Plasma Membrane	G-protein coupled receptor	1.70463
Cep126	-0.320682	1.38088	0.000254011	0.00323167	3.25253	3.25253	Instructed up vs Naïve	Cytoplasm	other	1.70156
Fermt3	-0.72514	0.97484	0.00291457	0.0157431	3.24896	3.24896	Instructed up vs Naïve	Cytoplasm	enzyme	1.69998
Igsf8	2.46133	4.16011	0.00165344	0.0108112	3.24626	3.24626	Instructed up vs Naïve	Plasma Membrane	other	1.69878
P3h4	0.702105	2.3965	0.00235359	0.0136573	3.2364	3.2364	Instructed up vs Naïve	Nucleus	other	1.6944
Qprt	2.36607	4.05973	0.0176994	0.0546256	3.23477	3.23477	Instructed up vs Naïve	Cytoplasm	enzyme	1.69366
Adamts14	-0.707094	0.98615	0.0362427	0.0888012	3.23383	3.23383	Instructed up vs Naïve	Extracellular Space	peptidase	1.69324
Acsl4	2.90007	4.59277	0.000136242	0.00209979	3.2326	3.2326	Instructed up vs Naïve	Cytoplasm	enzyme	1.6927
Ptp4a3	2.00292	3.69275	0.00324228	0.0168498	3.22619	3.22619	Instructed up vs Naïve	Plasma Membrane	phosphatase	1.68983
Slc17a7	-1.47853	0.209877	0.00739506	0.0296565	3.22299	3.22299	Instructed up vs Naïve	Plasma Membrane	transporter	1.68841
Ptpn14	1.11853	2.80642	1.47965e-05	0.000523902	3.22187	3.22187	Instructed up vs Naïve	Cytoplasm	phosphatase	1.68789
Gpr27	-1.31191	0.374678	0.00673747	0.027799	3.21896	3.21896	Instructed up vs Naïve	Plasma Membrane	G-protein coupled receptor	1.68659
Armcx3	-0.271346	1.41001	0.00150418	0.01013	3.2073	3.2073	Instructed up vs Naïve	Cytoplasm	other	1.68136
Rassf3	2.05254	3.73342	0.000924242	0.00733327	3.20622	3.20622	Instructed up vs Naïve	Other	other	1.68088
Tbc1d16	0.761227	2.44028	0.00196956	0.0121233	3.20218	3.20218	Instructed up vs Naïve	Extracellular Space	other	1.67905
Pdzk1	-0.44074	1.23397	0.00530369	0.0238503	3.19255	3.19255	Instructed up vs Naïve	Plasma Membrane	transporter	1.67471
Pttg1	3.39505	5.06688	8.18524e-05	0.00151156	3.18617	3.18617	Instructed up vs Naïve	Nucleus	transcription regulator	1.67183
Stau2	-0.812959	0.857681	1.07226e-05	0.000443231	3.18356	3.18356	Instructed up vs Naïve	Cytoplasm	other	1.67064
Olfm1	-0.665709	1.00014	0.0041433	0.0200346	3.17301	3.17301	Instructed up vs Naïve	Cytoplasm	other	1.66585
Laptm4b	3.96865	5.63425	1.09692e-06	0.000106616	3.17246	3.17246	Instructed up vs Naïve	Cytoplasm	other	1.6656
Map1b	2.6143	4.27913	0.0206365	0.060312	3.17076	3.17076	Instructed up vs Naïve	Cytoplasm	other	1.66483
Cacng7	2.80678	4.46556	0.00583219	0.025308	3.15749	3.15749	Instructed up vs Naïve	Plasma Membrane	ion channel	1.65878
Stap2	0.129443	1.7869	0.0012102	0.00877457	3.1546	3.1546	Instructed up vs Naïve	Cytoplasm	other	1.65746
Stard4	3.15825	4.81448	9.87057e-07	0.000100319	3.15192	3.15192	Instructed up vs Naïve	Cytoplasm	transporter	1.65623
E330009J07Rik	0.059838	1.71587	0.00261179	0.0146742	3.15149	3.15149	Instructed up vs Naïve	Other	other	1.65603
Cntnap2	-1.56374	0.0919326	0.0358896	0.0882818	3.15071	3.15071	Instructed up vs Naïve	Plasma Membrane	other	1.65567
Ncoa7	-0.191055	1.46401	0.000100187	0.00172392	3.14938	3.14938	Instructed up vs Naïve	Nucleus	transcription regulator	1.65507
Col9a3	-1.38075	0.274233	0.00735653	0.0295514	3.1492	3.1492	Instructed up vs Naïve	Extracellular Space	other	1.65498
Chrna7	-0.478828	1.17587	0.00536377	0.0240442	3.14857	3.14857	Instructed up vs Naïve	Plasma Membrane	transmembrane receptor	1.6547
Mttp	-1.05305	0.599989	1.38138e-05	0.000505627	3.14495	3.14495	Instructed up vs Naïve	Cytoplasm	transporter	1.65304
Abhd14b	0.203199	1.85477	0.00119347	0.00867514	3.14175	3.14175	Instructed up vs Naïve	Cytoplasm	enzyme	1.65157
Arhgap28	0.578919	2.22975	0.0026135	0.0146742	3.14014	3.14014	Instructed up vs Naïve	Cytoplasm	other	1.65083
Dennd3	-1.09834	0.54987	0.000933489	0.00737006	3.13444	3.13444	Instructed up vs Naïve	Cytoplasm	other	1.64821
Mpp2	-0.282497	1.36394	0.00216531	0.012972	3.13059	3.13059	Instructed up vs Naïve	Plasma Membrane	kinase	1.64644
Galnt7	0.424539	2.07043	4.40061e-05	0.00102961	3.12941	3.12941	Instructed up vs Naïve	Cytoplasm	enzyme	1.64589
Qser1	2.65815	4.30308	2.12738e-05	0.000665269	3.12733	3.12733	Instructed up vs Naïve	Other	other	1.64493
Pea15a	1.72338	3.36629	0.00752249	0.0299919	3.12293	3.12293	Instructed up vs Naïve	Cytoplasm	transporter	1.64291
Tmem254b	0.286201	1.92826	0.000413712	0.00438881	3.12111	3.12111	Instructed up vs Naïve	Other	other	1.64206
Clip1	0.397931	2.03982	0.000441366	0.00456788	3.12074	3.12074	Instructed up vs Naïve	Cytoplasm	other	1.64189
Necab3	0.681419	2.32247	0.000503672	0.00495237	3.11893	3.11893	Instructed up vs Naïve	Cytoplasm	other	1.64105
Bnip3	5.04029	6.67883	0.0173486	0.0539589	3.11352	3.11352	Instructed up vs Naïve	Cytoplasm	other	1.63854
Pde7a	1.9573	3.59442	6.70097e-07	8.50315e-05	3.11044	3.11044	Instructed up vs Naïve	Cytoplasm	enzyme	1.63712
Pik3cd	0.363818	2.00073	0.000114417	0.00187217	3.11	3.11	Instructed up vs Naïve	Cytoplasm	kinase	1.63691
Tnnc2	-1.45134	0.185347	0.00268667	0.0149594	3.1095	3.1095	Instructed up vs Naïve	Cytoplasm	other	1.63669
Sycp3	1.57708	3.21355	0.00222532	0.0131879	3.10904	3.10904	Instructed up vs Naïve	Nucleus	other	1.63647
Susd4	-0.908225	0.728009	0.000586063	0.00550654	3.10853	3.10853	Instructed up vs Naïve	Other	other	1.63623
Stox2	-1.14431	0.491677	0.040804	0.0961119	3.10801	3.10801	Instructed up vs Naïve	Other	other	1.63599
Lysmd2	0.84507	2.48091	0.00042263	0.00444351	3.10767	3.10767	Instructed up vs Naïve	Other	other	1.63584
Azin2	-0.0133078	1.6202	0.00555471	0.0245313	3.10267	3.10267	Instructed up vs Naïve	Cytoplasm	enzyme	1.63351
Ube2e1	3.5316	5.16482	2.87974e-05	0.000784566	3.10204	3.10204	Instructed up vs Naïve	Cytoplasm	enzyme	1.63322
Herc3	0.206313	1.83837	1.25705e-06	0.000113727	3.09955	3.09955	Instructed up vs Naïve	Cytoplasm	enzyme	1.63206
Sh3bgrl	0.893051	2.52423	0.00121558	0.00879138	3.09765	3.09765	Instructed up vs Naïve	Cytoplasm	other	1.63118
Rap1gds1	1.82129	3.45238	2.23126e-06	0.000157692	3.09748	3.09748	Instructed up vs Naïve	Cytoplasm	other	1.63109
Pacc1	0.310017	1.94063	1.89292e-05	0.000618854	3.09645	3.09645	Instructed up vs Naïve	NA	NA	1.63061
Ptprs	2.91438	4.54488	9.48072e-05	0.00166724	3.09621	3.09621	Instructed up vs Naïve	Plasma Membrane	phosphatase	1.6305
Cdca7l	2.86814	4.49611	3.97446e-06	0.000230535	3.09077	3.09077	Instructed up vs Naïve	Nucleus	other	1.62797
Baiap2l1	-0.506045	1.11786	0.00101731	0.00783405	3.08208	3.08208	Instructed up vs Naïve	Cytoplasm	other	1.6239
Snhg14	-1.14818	0.474803	0.000725429	0.00625961	3.0801	3.0801	Instructed up vs Naïve	Other	other	1.62298
Farp1	-0.0587445	1.55955	0.00115531	0.00850195	3.07013	3.07013	Instructed up vs Naïve	Plasma Membrane	other	1.61829
Chd5	-0.938255	0.678425	0.000157548	0.00233643	3.06668	3.06668	Instructed up vs Naïve	Nucleus	enzyme	1.61668
Tcp11l1	-1.59	0.0254664	0.00131926	0.00932101	3.06411	3.06411	Instructed up vs Naïve	Cytoplasm	other	1.61547
Fcor	0.763213	2.3768	0.00344467	0.0176591	3.06012	3.06012	Instructed up vs Naïve	Nucleus	enzyme	1.61359
Tmem132a	2.18835	3.80024	0.0132297	0.0447683	3.05653	3.05653	Instructed up vs Naïve	Cytoplasm	other	1.61189
Inpp1	-1.17826	0.43208	0.00098135	0.00763479	3.05324	3.05324	Instructed up vs Naïve	Cytoplasm	phosphatase	1.61034
Syt11	0.787388	2.39512	0.0472448	0.106298	3.04773	3.04773	Instructed up vs Naïve	Cytoplasm	transporter	1.60773
Arhgef10	-0.425864	1.18024	2.61074e-06	0.000175015	3.04428	3.04428	Instructed up vs Naïve	Cytoplasm	enzyme	1.6061
Pfkm	3.70986	5.31529	0.00139651	0.00958438	3.04288	3.04288	Instructed up vs Naïve	Cytoplasm	kinase	1.60543
Chd7	1.62142	3.22331	1.43681e-06	0.000122067	3.0354	3.0354	Instructed up vs Naïve	Nucleus	enzyme	1.60189
Braf	2.07609	3.67717	0.000329829	0.00382683	3.03371	3.03371	Instructed up vs Naïve	Cytoplasm	kinase	1.60108
Foxn3	1.48083	3.08058	0.00149788	0.0101018	3.0309	3.0309	Instructed up vs Naïve	Other	other	1.59975
Lca5	0.289236	1.88605	1.47241e-05	0.00052366	3.02475	3.02475	Instructed up vs Naïve	Extracellular Space	other	1.59681
Ptprf	4.30945	5.90614	1.33592e-05	0.000496568	3.02448	3.02448	Instructed up vs Naïve	Plasma Membrane	phosphatase	1.59669
Zfp36l2	3.07841	4.67402	0.00537977	0.0240904	3.02222	3.02222	Instructed up vs Naïve	Nucleus	transcription regulator	1.59561
Prr7	-0.614357	0.976093	0.0227075	0.0645388	3.01143	3.01143	Instructed up vs Naïve	Plasma Membrane	other	1.59045
Ssx2ip	1.92051	3.51089	0.000152427	0.0022864	3.01127	3.01127	Instructed up vs Naïve	Plasma Membrane	other	1.59038
Prps2	3.16951	4.75903	6.44417e-06	0.000311594	3.00948	3.00948	Instructed up vs Naïve	Cytoplasm	kinase	1.58952
Zfp185	0.927338	2.51437	0.000669815	0.00599209	3.00431	3.00431	Instructed up vs Naïve	Nucleus	other	1.58703
Hist1h4d	0.269873	1.85104	0.0403535	0.0953612	2.99212	2.99212	Instructed up vs Naïve	Nucleus	other	1.58117
Msl3l2	-0.733868	0.846679	0.00168734	0.0109731	2.99083	2.99083	Instructed up vs Naïve	Other	other	1.58055
Zer1	1.13449	2.71372	5.74377e-06	0.000295797	2.98812	2.98812	Instructed up vs Naïve	Other	other	1.57923
Mapk8ip1	2.09068	3.66952	0.0269628	0.0721735	2.98728	2.98728	Instructed up vs Naïve	Cytoplasm	other	1.57884
Ncs1	0.655593	2.23412	0.00350599	0.0179352	2.98665	2.98665	Instructed up vs Naïve	Plasma Membrane	other	1.57853
Pak1	3.22957	4.80697	1.64048e-06	0.000130377	2.98431	2.98431	Instructed up vs Naïve	Cytoplasm	kinase	1.5774
Prdm5	1.66206	3.23756	0.00369117	0.018559	2.98038	2.98038	Instructed up vs Naïve	Nucleus	transcription regulator	1.5755
Zcwpw1	1.1102	2.68302	2.74097e-05	0.000767098	2.97486	2.97486	Instructed up vs Naïve	Other	other	1.57282
Aldoc	2.32456	3.89431	0.020625	0.0602909	2.96852	2.96852	Instructed up vs Naïve	Cytoplasm	enzyme	1.56975
Thnsl2	-1.31258	0.254348	0.00056891	0.00538761	2.96274	2.96274	Instructed up vs Naïve	Other	other	1.56693
Pacs1	1.6729	3.23781	0.000225443	0.00297523	2.95859	2.95859	Instructed up vs Naïve	Cytoplasm	other	1.56491
Galr2	-1.09744	0.465893	0.0432336	0.0999863	2.95535	2.95535	Instructed up vs Naïve	Plasma Membrane	G-protein coupled receptor	1.56333
Bicdl1	0.709631	2.2722	0.00516257	0.023427	2.9538	2.9538	Instructed up vs Naïve	Cytoplasm	other	1.56257
Efna1	-0.990915	0.571196	0.0148042	0.0482242	2.95286	2.95286	Instructed up vs Naïve	Plasma Membrane	other	1.56211
Arhgap10	-0.364116	1.1977	0.00761726	0.0302608	2.95225	2.95225	Instructed up vs Naïve	Cytoplasm	other	1.56182
Cracr2b	-0.598363	0.960974	0.00102328	0.00786738	2.94718	2.94718	Instructed up vs Naïve	Cytoplasm	other	1.55934
Txnrd1	5.92325	7.48253	4.7133e-06	0.000261779	2.94708	2.94708	Instructed up vs Naïve	Cytoplasm	enzyme	1.55928
Dcaf4	3.59869	5.1562	3.91997e-07	6.19657e-05	2.94346	2.94346	Instructed up vs Naïve	Nucleus	other	1.55751
Smco4	1.75792	3.31424	2.63656e-05	0.000749544	2.94103	2.94103	Instructed up vs Naïve	Other	other	1.55632
Stk17b	1.55694	3.11288	0.000199119	0.0027331	2.94025	2.94025	Instructed up vs Naïve	Nucleus	kinase	1.55594
Rassf2	-0.127893	1.42793	0.000711102	0.00619577	2.94001	2.94001	Instructed up vs Naïve	Nucleus	kinase	1.55582
Hebp2	-1.2596	0.292931	0.00280527	0.0154022	2.93332	2.93332	Instructed up vs Naïve	Cytoplasm	other	1.55253
Cacnb3	2.34391	3.89476	1.1732e-06	0.00010888	2.9299	2.9299	Instructed up vs Naïve	Plasma Membrane	ion channel	1.55085
Fam241b	0.802888	2.35287	0.010059	0.0367536	2.92813	2.92813	Instructed up vs Naïve	Other	other	1.54998
Pbx1	0.695235	2.24477	0.00798046	0.0312718	2.92723	2.92723	Instructed up vs Naïve	Nucleus	transcription regulator	1.54954
Syde2	0.363905	1.91232	0.00198366	0.0121788	2.92495	2.92495	Instructed up vs Naïve	Cytoplasm	other	1.54842
Snn	1.55555	3.10307	8.57862e-05	0.00156271	2.92313	2.92313	Instructed up vs Naïve	Plasma Membrane	other	1.54752
Bbc3	2.40277	3.9493	0.00048685	0.00485846	2.92112	2.92112	Instructed up vs Naïve	Cytoplasm	other	1.54653
Shb	1.3984	2.94059	0.000295393	0.00356892	2.91236	2.91236	Instructed up vs Naïve	Cytoplasm	other	1.54219
Cyp39a1	-1.06312	0.473706	0.00404199	0.0196898	2.90156	2.90156	Instructed up vs Naïve	Cytoplasm	enzyme	1.53683
Trim56	-1.11537	0.419159	0.00923606	0.0346985	2.89695	2.89695	Instructed up vs Naïve	Cytoplasm	enzyme	1.53453
Ddr1	2.02028	3.55403	0.0406716	0.0959012	2.89538	2.89538	Instructed up vs Naïve	Plasma Membrane	kinase	1.53375
Dgat2	-0.250153	1.28188	0.00361745	0.0183036	2.89193	2.89193	Instructed up vs Naïve	Cytoplasm	enzyme	1.53203
Adgrb2	-0.0563488	1.46937	0.00741778	0.0297145	2.87929	2.87929	Instructed up vs Naïve	Plasma Membrane	G-protein coupled receptor	1.52572
Ankrd50	0.565707	2.09106	0.000110044	0.00182371	2.87858	2.87858	Instructed up vs Naïve	Other	other	1.52535
Espn	-0.391554	1.13335	0.0341476	0.0852505	2.87767	2.87767	Instructed up vs Naïve	Cytoplasm	other	1.5249
Ppp1r14a	1.30245	2.8273	0.0103255	0.0374702	2.87756	2.87756	Instructed up vs Naïve	Cytoplasm	phosphatase	1.52485
Usp2	-0.488081	1.03492	7.10906e-05	0.00137151	2.87388	2.87388	Instructed up vs Naïve	Cytoplasm	peptidase	1.523
Sord	2.58724	4.11014	0.000122299	0.00195258	2.87367	2.87367	Instructed up vs Naïve	Cytoplasm	enzyme	1.5229
Entpd6	1.96552	3.48713	2.77389e-05	0.000768832	2.87112	2.87112	Instructed up vs Naïve	Cytoplasm	enzyme	1.52161
Itpr1	1.48596	3.00733	0.00405295	0.0197298	2.87063	2.87063	Instructed up vs Naïve	Cytoplasm	ion channel	1.52137
B3gnt7	3.67142	5.18252	0.0139295	0.0462656	2.85027	2.85027	Instructed up vs Naïve	Cytoplasm	enzyme	1.5111
Twf2	5.163	6.67211	0.00304552	0.0161705	2.84635	2.84635	Instructed up vs Naïve	Cytoplasm	kinase	1.50911
Stc2	0.825171	2.33416	0.00437705	0.0208282	2.84611	2.84611	Instructed up vs Naïve	Extracellular Space	other	1.50899
Agbl5	1.11637	2.62366	4.91833e-05	0.00111031	2.84277	2.84277	Instructed up vs Naïve	Cytoplasm	peptidase	1.50729
Ltbp1	-0.450678	1.05315	3.42744e-05	0.000885166	2.83595	2.83595	Instructed up vs Naïve	Extracellular Space	other	1.50383
Gyg	0.60288	2.10296	0.00664683	0.0275785	2.82859	2.82859	Instructed up vs Naïve	Cytoplasm	enzyme	1.50008
Ppp1r9a	0.617131	2.11397	0.0029418	0.0158257	2.82224	2.82224	Instructed up vs Naïve	Plasma Membrane	other	1.49684
Lrp3	-0.506337	0.988721	0.00267004	0.0149139	2.81876	2.81876	Instructed up vs Naïve	Plasma Membrane	transmembrane receptor	1.49506
Kctd3	3.36457	4.85959	1.03832e-08	4.66757e-06	2.81868	2.81868	Instructed up vs Naïve	Plasma Membrane	ion channel	1.49502
Cyfip2	0.862398	2.35601	5.71323e-06	0.000295629	2.81594	2.81594	Instructed up vs Naïve	Cytoplasm	other	1.49361
Lrrc51	-1.37325	0.118453	0.0150303	0.0487399	2.81222	2.81222	Instructed up vs Naïve	Other	other	1.4917
Slc43a1	0.433851	1.9235	0.000169064	0.00245655	2.8082	2.8082	Instructed up vs Naïve	Plasma Membrane	transporter	1.48965
Sbf2	2.19717	3.6867	0.000298171	0.00358928	2.80797	2.80797	Instructed up vs Naïve	Cytoplasm	other	1.48953
Kras	3.57052	5.0591	6.72955e-05	0.00133156	2.80613	2.80613	Instructed up vs Naïve	Cytoplasm	enzyme	1.48858
Zfp652	2.62362	4.1116	0.00549023	0.0243606	2.80497	2.80497	Instructed up vs Naïve	Other	other	1.48798
Marcks	2.55271	4.0397	0.00910986	0.034323	2.80303	2.80303	Instructed up vs Naïve	Plasma Membrane	other	1.48699
Slc22a23	-1.25685	0.22973	0.00425314	0.020421	2.80224	2.80224	Instructed up vs Naïve	Other	transporter	1.48658
Cdkl3	-0.825898	0.660449	4.31143e-05	0.00101642	2.80179	2.80179	Instructed up vs Naïve	Cytoplasm	kinase	1.48635
Fgd6	-0.606721	0.875999	0.00315039	0.01655	2.79475	2.79475	Instructed up vs Naïve	Cytoplasm	other	1.48272
Ell3	1.66149	3.1439	0.0127656	0.0436805	2.79415	2.79415	Instructed up vs Naïve	Nucleus	transcription regulator	1.48241
Mest	3.54081	5.02219	5.85235e-05	0.00122912	2.79216	2.79216	Instructed up vs Naïve	Cytoplasm	peptidase	1.48138
Dapk1	2.58936	4.07011	6.69846e-05	0.00132907	2.79094	2.79094	Instructed up vs Naïve	Cytoplasm	kinase	1.48075
Acvr2b	2.15257	3.63164	6.6843e-05	0.00132907	2.7877	2.7877	Instructed up vs Naïve	Plasma Membrane	kinase	1.47907
Large2	1.52266	3.00022	0.0154228	0.0495438	2.78477	2.78477	Instructed up vs Naïve	Cytoplasm	enzyme	1.47756
Mtcp1	-0.159879	1.31686	0.00610867	0.025998	2.78319	2.78319	Instructed up vs Naïve	Cytoplasm	other	1.47674
Gclm	4.78959	6.26506	0.000164993	0.00241202	2.78074	2.78074	Instructed up vs Naïve	Cytoplasm	enzyme	1.47547
Cd276	2.70818	4.18346	0.000360076	0.00402463	2.78039	2.78039	Instructed up vs Naïve	Plasma Membrane	other	1.47528
Mapkapk3	3.00359	4.47826	0.000215535	0.00288148	2.7792	2.7792	Instructed up vs Naïve	Nucleus	kinase	1.47467
Dmrt1	2.01735	3.49195	0.00176857	0.011297	2.77906	2.77906	Instructed up vs Naïve	Nucleus	transcription regulator	1.4746
Slc43a2	0.614945	2.08876	0.000701389	0.00614662	2.77755	2.77755	Instructed up vs Naïve	Plasma Membrane	transporter	1.47382
Gli3	0.182885	1.65667	0.0108698	0.0388767	2.7775	2.7775	Instructed up vs Naïve	Nucleus	transcription regulator	1.47378
Mboat2	1.33182	2.80486	7.12278e-07	8.50315e-05	2.77606	2.77606	Instructed up vs Naïve	Cytoplasm	enzyme	1.47304
Spats2	3.9414	5.41401	1.41742e-07	2.99847e-05	2.77522	2.77522	Instructed up vs Naïve	Cytoplasm	other	1.47261
Ptgr1	3.25072	4.72323	0.000117366	0.00189272	2.77505	2.77505	Instructed up vs Naïve	Cytoplasm	enzyme	1.47251
Ttc7	-0.652866	0.816843	0.00129641	0.00922301	2.76966	2.76966	Instructed up vs Naïve	Plasma Membrane	other	1.46971
Adad2	0.0570198	1.52566	0.028104	0.074333	2.76761	2.76761	Instructed up vs Naïve	Other	other	1.46864
Gulp1	-0.427966	1.03997	0.0122411	0.04238	2.76625	2.76625	Instructed up vs Naïve	Cytoplasm	other	1.46794
Prob1	-1.45791	0.00864798	0.00471467	0.0218954	2.76362	2.76362	Instructed up vs Naïve	Other	other	1.46656
Micall1	-0.552476	0.912407	4.13427e-05	0.000983	2.76041	2.76041	Instructed up vs Naïve	Cytoplasm	other	1.46488
Atg10	-0.94199	0.522784	0.00569059	0.0249571	2.7602	2.7602	Instructed up vs Naïve	Plasma Membrane	enzyme	1.46477
Hps3	0.757273	2.22119	0.00155638	0.0103602	2.75856	2.75856	Instructed up vs Naïve	Cytoplasm	other	1.46392
Snhg11	2.40211	3.86425	0.000280206	0.003451	2.75518	2.75518	Instructed up vs Naïve	Other	other	1.46214
Kdm7a	0.499505	1.9613	0.00221347	0.0131519	2.75451	2.75451	Instructed up vs Naïve	Nucleus	enzyme	1.46179
Dhrs7	0.596545	2.05533	0.0176802	0.0545983	2.74876	2.74876	Instructed up vs Naïve	Other	enzyme	1.45878
Amfr	1.30668	2.76426	0.000896706	0.00719415	2.74646	2.74646	Instructed up vs Naïve	Plasma Membrane	transmembrane receptor	1.45758
Cldn3	0.96606	2.41742	0.0254036	0.0692627	2.73466	2.73466	Instructed up vs Naïve	Plasma Membrane	transmembrane receptor	1.45136
Pphln1	2.76534	4.2165	0.00824493	0.031971	2.73429	2.73429	Instructed up vs Naïve	Nucleus	other	1.45116
Actn2	-1.22213	0.228733	0.0169031	0.0530549	2.73372	2.73372	Instructed up vs Naïve	Nucleus	transcription regulator	1.45086
Dynlt1f	-0.1498	1.29933	0.018494	0.0561494	2.73043	2.73043	Instructed up vs Naïve	Cytoplasm	other	1.44913
Tasor2	1.47281	2.91886	0.00600819	0.0257379	2.72461	2.72461	Instructed up vs Naïve	NA	NA	1.44605
Mkrn1	6.54196	7.98759	0.0291807	0.0764967	2.72381	2.72381	Instructed up vs Naïve	Cytoplasm	enzyme	1.44563
Armcx6	-0.38083	1.06269	0.012018	0.0417684	2.71983	2.71983	Instructed up vs Naïve	Other	other	1.44352
Kank1	0.909281	2.35272	1.9224e-05	0.00062565	2.71969	2.71969	Instructed up vs Naïve	Nucleus	transcription regulator	1.44344
Ftx	-0.805445	0.637882	0.0156164	0.0499892	2.71947	2.71947	Instructed up vs Naïve	Other	other	1.44333
Bin1	1.97049	3.4137	0.000115756	0.00188153	2.71926	2.71926	Instructed up vs Naïve	Nucleus	other	1.44321
Itga3	2.14617	3.58936	0.01582	0.0505038	2.7192	2.7192	Instructed up vs Naïve	Plasma Membrane	other	1.44319
Trp53bp1	2.64933	4.08945	5.31013e-05	0.00115392	2.71345	2.71345	Instructed up vs Naïve	Nucleus	transcription regulator	1.44012
Sos2	-0.640463	0.798361	6.40756e-08	1.69654e-05	2.711	2.711	Instructed up vs Naïve	Cytoplasm	other	1.43882
Rb1	0.557304	1.99561	0.0103474	0.0375215	2.71002	2.71002	Instructed up vs Naïve	Nucleus	transcription regulator	1.43831
Akr1b8	2.61677	4.05508	0.00881667	0.0334726	2.71001	2.71001	Instructed up vs Naïve	Cytoplasm	enzyme	1.43831
Rec114	1.57893	3.01657	0.0384763	0.0924473	2.70877	2.70877	Instructed up vs Naïve	Other	other	1.43764
Tmx4	-0.118298	1.31925	2.03654e-05	0.000642448	2.7086	2.7086	Instructed up vs Naïve	Cytoplasm	enzyme	1.43755
Nr6a1	2.81455	4.25182	2.98721e-06	0.000190625	2.70807	2.70807	Instructed up vs Naïve	Nucleus	ligand-dependent nuclear receptor	1.43727
Cryl1	0.722624	2.1571	4.95848e-05	0.00111328	2.70284	2.70284	Instructed up vs Naïve	Cytoplasm	enzyme	1.43448
Spry1	1.51485	2.94795	0.00639278	0.026834	2.70027	2.70027	Instructed up vs Naïve	Cytoplasm	other	1.4331
Plekha5	1.79376	3.22681	5.96289e-05	0.00124031	2.70016	2.70016	Instructed up vs Naïve	Cytoplasm	other	1.43305
Gpx3	1.94386	3.3768	0.00851182	0.03266	2.69997	2.69997	Instructed up vs Naïve	Extracellular Space	enzyme	1.43294
Aldh9a1	4.10499	5.53771	2.22644e-05	0.000682887	2.69956	2.69956	Instructed up vs Naïve	Cytoplasm	enzyme	1.43272
Pcsk4	-0.978252	0.453971	0.0108675	0.0388767	2.69862	2.69862	Instructed up vs Naïve	Extracellular Space	peptidase	1.43222
Dhcr7	3.59747	5.02619	6.48603e-05	0.00130674	2.69207	2.69207	Instructed up vs Naïve	Cytoplasm	enzyme	1.42872
Gne	0.803865	2.23163	7.36796e-05	0.00140568	2.69029	2.69029	Instructed up vs Naïve	Cytoplasm	kinase	1.42776
Zfp54	-1.03925	0.387776	0.000559681	0.00532474	2.68891	2.68891	Instructed up vs Naïve	Other	other	1.42703
Mfsd4b4	-1.01104	0.415271	0.0191539	0.0575098	2.68759	2.68759	Instructed up vs Naïve	Other	other	1.42631
Tef	1.96838	3.39314	6.81223e-06	0.000322348	2.68468	2.68468	Instructed up vs Naïve	Nucleus	transcription regulator	1.42476
Col18a1	4.89313	6.31506	0.000259158	0.00326443	2.67945	2.67945	Instructed up vs Naïve	Extracellular Space	other	1.42193
Tbc1d5	-0.869363	0.549645	0.000325575	0.00379542	2.67402	2.67402	Instructed up vs Naïve	Extracellular Space	other	1.41901
Abhd8	1.50127	2.91967	4.71643e-05	0.00107521	2.67288	2.67288	Instructed up vs Naïve	Cytoplasm	enzyme	1.4184
Hgsnat	0.155512	1.5735	0.000640803	0.0058011	2.67212	2.67212	Instructed up vs Naïve	Cytoplasm	enzyme	1.41799
Eef1akmt1	4.04306	5.46038	0.000220916	0.00293784	2.67088	2.67088	Instructed up vs Naïve	Cytoplasm	enzyme	1.41732
Spryd7	0.666659	2.08264	2.71003e-05	0.000762892	2.66841	2.66841	Instructed up vs Naïve	Other	other	1.41598
Vegfd	-1.03216	0.3796	0.0304482	0.078819	2.66061	2.66061	Instructed up vs Naïve	Extracellular Space	growth factor	1.41176
Nqo2	1.93075	3.33907	0.00119263	0.00867341	2.65429	2.65429	Instructed up vs Naïve	Cytoplasm	enzyme	1.40832
Adamts10	0.432073	1.83834	0.000514917	0.00501957	2.6505	2.6505	Instructed up vs Naïve	Extracellular Space	peptidase	1.40627
C1qtnf12	0.061377	1.46686	0.00064037	0.00580083	2.64906	2.64906	Instructed up vs Naïve	Extracellular Space	other	1.40548
Wdr34	3.61268	5.01801	1.85931e-06	0.000140033	2.64878	2.64878	Instructed up vs Naïve	Cytoplasm	other	1.40533
Ddx4	1.14556	2.54934	0.00155622	0.0103602	2.64595	2.64595	Instructed up vs Naïve	Nucleus	enzyme	1.40378
Tomt	0.773788	2.17718	0.00579761	0.0252188	2.64523	2.64523	Instructed up vs Naïve	Plasma Membrane	enzyme	1.40339
Spred1	2.31232	3.71163	0.000114354	0.00187217	2.63775	2.63775	Instructed up vs Naïve	Plasma Membrane	other	1.39931
Klhdc2	3.28238	4.68032	9.23415e-05	0.00163789	2.63525	2.63525	Instructed up vs Naïve	Cytoplasm	other	1.39794
H2-Q4	1.64132	3.03719	0.0015866	0.0104934	2.63147	2.63147	Instructed up vs Naïve	Plasma Membrane	other	1.39587
Pygb	1.80411	3.19993	1.66034e-06	0.000131231	2.63138	2.63138	Instructed up vs Naïve	Cytoplasm	enzyme	1.39582
Tmem141	0.29719	1.69277	0.0021087	0.0127721	2.63095	2.63095	Instructed up vs Naïve	Other	other	1.39558
Hmgcr	4.59469	5.98931	7.25602e-08	1.83119e-05	2.62919	2.62919	Instructed up vs Naïve	Cytoplasm	enzyme	1.39462
Tuba3b	-1.08095	0.312893	0.00074726	0.00637942	2.62778	2.62778	Instructed up vs Naïve	Cytoplasm	other	1.39384
4933439C10Rik	-0.877228	0.513487	0.0410383	0.096476	2.62209	2.62209	Instructed up vs Naïve	Other	other	1.39071
Cd47	-0.0417459	1.34734	0.0035792	0.0181676	2.61913	2.61913	Instructed up vs Naïve	Plasma Membrane	transmembrane receptor	1.38909
Ssh3	-0.780857	0.607791	0.00137851	0.00953817	2.61833	2.61833	Instructed up vs Naïve	Cytoplasm	phosphatase	1.38865
Plk2	2.6016	3.98914	0.0335207	0.0842263	2.61632	2.61632	Instructed up vs Naïve	Nucleus	kinase	1.38754
Spsb4	-1.36028	0.024835	1.96101e-05	0.000631703	2.61192	2.61192	Instructed up vs Naïve	Cytoplasm	other	1.38512
Bhlhe40	2.30528	3.68707	0.0311958	0.0801067	2.60591	2.60591	Instructed up vs Naïve	Nucleus	transcription regulator	1.38179
Ldlrad3	2.41236	3.79226	0.000432109	0.004501	2.60251	2.60251	Instructed up vs Naïve	Plasma Membrane	other	1.3799
Cdh24	0.288971	1.6688	0.0118115	0.04128	2.60238	2.60238	Instructed up vs Naïve	Plasma Membrane	other	1.37983
Insig1	5.01736	6.39642	1.51376e-08	5.61291e-06	2.60098	2.60098	Instructed up vs Naïve	Cytoplasm	other	1.37906
Mef2b	-0.189141	1.18674	0.0146071	0.0477879	2.59527	2.59527	Instructed up vs Naïve	Nucleus	transcription regulator	1.37588
Gcm1	-0.782801	0.591706	0.00027703	0.00342712	2.59279	2.59279	Instructed up vs Naïve	Nucleus	transcription regulator	1.37451
Mapk4	0.380793	1.75444	0.00161135	0.0106029	2.59124	2.59124	Instructed up vs Naïve	Cytoplasm	kinase	1.37365
Bend4	2.9518	4.32497	0.000135419	0.00209238	2.59039	2.59039	Instructed up vs Naïve	Other	other	1.37317
Myef2	4.91441	6.28726	1.13504e-06	0.000108185	2.58982	2.58982	Instructed up vs Naïve	Nucleus	transcription regulator	1.37285
Gclc	3.50272	4.8754	2.42333e-06	0.000165211	2.58953	2.58953	Instructed up vs Naïve	Cytoplasm	enzyme	1.37268
Bmf	0.53482	1.90578	2.99102e-05	0.000809361	2.58643	2.58643	Instructed up vs Naïve	Cytoplasm	other	1.37096
Adarb1	0.0562526	1.42487	2.32057e-06	0.000160744	2.58223	2.58223	Instructed up vs Naïve	Nucleus	enzyme	1.36862
Bcor	1.88113	3.24939	0.000427959	0.00447397	2.58159	2.58159	Instructed up vs Naïve	Nucleus	transcription regulator	1.36826
Nr2c1	0.306739	1.6739	1.06182e-06	0.000103906	2.57963	2.57963	Instructed up vs Naïve	Nucleus	transcription regulator	1.36716
Tmem98	1.30078	2.66754	0.0289035	0.075927	2.57891	2.57891	Instructed up vs Naïve	Cytoplasm	other	1.36676
Sh2b2	-1.18868	0.177471	0.00291025	0.0157324	2.57782	2.57782	Instructed up vs Naïve	Cytoplasm	other	1.36615
Mafk	0.412789	1.77823	0.00587628	0.0253997	2.57654	2.57654	Instructed up vs Naïve	Nucleus	transcription regulator	1.36544
Afdn	3.81911	5.18349	0.000986895	0.00766135	2.57466	2.57466	Instructed up vs Naïve	Nucleus	other	1.36438
Klhl21	2.70634	4.07046	0.000193964	0.00269062	2.57419	2.57419	Instructed up vs Naïve	Cytoplasm	other	1.36412
Pls1	-0.119796	1.24288	0.00865142	0.033002	2.57161	2.57161	Instructed up vs Naïve	Plasma Membrane	other	1.36268
Ypel1	-0.0833144	1.27884	0.000279448	0.00344461	2.57068	2.57068	Instructed up vs Naïve	Nucleus	enzyme	1.36215
Tnfsf12	-0.389193	0.972198	0.0193503	0.0579664	2.56933	2.56933	Instructed up vs Naïve	Extracellular Space	cytokine	1.36139
Mmp15	-0.911791	0.447145	0.00258024	0.0145214	2.56496	2.56496	Instructed up vs Naïve	Extracellular Space	peptidase	1.35894
Hspb11	1.11237	2.46759	0.000989336	0.00767202	2.55835	2.55835	Instructed up vs Naïve	Extracellular Space	other	1.35522
Sema4d	2.40289	3.75785	0.000295487	0.00356892	2.55791	2.55791	Instructed up vs Naïve	Plasma Membrane	transmembrane receptor	1.35496
Zfp365	1.68177	3.03604	0.000328999	0.00382359	2.55668	2.55668	Instructed up vs Naïve	Cytoplasm	other	1.35427
Slc39a10	3.68616	5.04023	0.000663675	0.00595197	2.55632	2.55632	Instructed up vs Naïve	Extracellular Space	transporter	1.35407
Steap2	-0.044405	1.30682	0.00223987	0.0132377	2.55128	2.55128	Instructed up vs Naïve	Plasma Membrane	transporter	1.35122
Kcnn2	-1.27711	0.0738861	0.00592919	0.025521	2.55088	2.55088	Instructed up vs Naïve	Plasma Membrane	ion channel	1.351
Mbnl3	-1.29704	0.0493987	0.00199549	0.0122282	2.54283	2.54283	Instructed up vs Naïve	Nucleus	other	1.34644
Plaat3	0.939829	2.28534	0.0393094	0.0937287	2.54119	2.54119	Instructed up vs Naïve	NA	NA	1.34551
Slc4a3	-0.731585	0.61204	0.000324982	0.00379453	2.53788	2.53788	Instructed up vs Naïve	Plasma Membrane	transporter	1.34363
March8	1.01753	2.35763	0.00110783	0.00827424	2.53168	2.53168	Instructed up vs Naïve	Cytoplasm	enzyme	1.3401
Gpr137b	0.757598	2.09672	0.000571184	0.00540203	2.52998	2.52998	Instructed up vs Naïve	Plasma Membrane	other	1.33912
Smo	2.51253	3.85029	0.00180466	0.0114614	2.52759	2.52759	Instructed up vs Naïve	Plasma Membrane	G-protein coupled receptor	1.33776
Gramd4	0.756874	2.09165	6.94208e-07	8.50315e-05	2.52236	2.52236	Instructed up vs Naïve	Cytoplasm	other	1.33478
Irs2	0.595789	1.92745	0.00662418	0.0275163	2.51692	2.51692	Instructed up vs Naïve	Cytoplasm	enzyme	1.33166
Smim3	0.689673	2.01934	0.00286682	0.0156032	2.51345	2.51345	Instructed up vs Naïve	Other	ion channel	1.32967
Dennd4a	0.253091	1.58003	0.00047589	0.00479725	2.50869	2.50869	Instructed up vs Naïve	Nucleus	other	1.32694
Plekhn1	-0.980577	0.344768	4.14246e-05	0.000983323	2.50593	2.50593	Instructed up vs Naïve	Cytoplasm	other	1.32534
Ralgps1	0.168759	1.4939	0.000995274	0.00770146	2.50557	2.50557	Instructed up vs Naïve	Cytoplasm	other	1.32514
Tuft1	-0.509969	0.814226	0.0262603	0.0708732	2.50393	2.50393	Instructed up vs Naïve	Cytoplasm	other	1.3242
Blvrb	4.24429	5.5684	0.000119172	0.00191327	2.50379	2.50379	Instructed up vs Naïve	Cytoplasm	enzyme	1.32411
Reep5	1.92639	3.25039	0.00725702	0.0292724	2.50359	2.50359	Instructed up vs Naïve	Extracellular Space	transporter	1.324
Nnt	2.39673	3.72029	3.2913e-06	0.000203199	2.50283	2.50283	Instructed up vs Naïve	Cytoplasm	enzyme	1.32356
Samd10	1.09396	2.41732	0.00645123	0.0270084	2.50249	2.50249	Instructed up vs Naïve	Other	other	1.32336
Castor2	-0.630996	0.691607	8.06562e-05	0.00150278	2.50117	2.50117	Instructed up vs Naïve	Cytoplasm	other	1.3226
Larp1b	0.970515	2.29225	0.0169877	0.0532394	2.49967	2.49967	Instructed up vs Naïve	Nucleus	other	1.32174
Gpr153	-0.758369	0.562049	0.000861156	0.00699082	2.49738	2.49738	Instructed up vs Naïve	Plasma Membrane	G-protein coupled receptor	1.32042
Bbx	1.2665	2.58596	0.0043206	0.0206347	2.49574	2.49574	Instructed up vs Naïve	Nucleus	transcription regulator	1.31946
Ssbp3	3.45829	4.77692	0.000895184	0.00718595	2.49429	2.49429	Instructed up vs Naïve	Nucleus	transcription regulator	1.31863
Plekhh2	-0.827335	0.490209	0.00305572	0.0161903	2.49241	2.49241	Instructed up vs Naïve	Cytoplasm	other	1.31754
Fam3c	3.30417	4.62115	0.00109464	0.00820549	2.49144	2.49144	Instructed up vs Naïve	Extracellular Space	cytokine	1.31698
Adora2b	-1.03397	0.282603	0.0227243	0.0645388	2.49074	2.49074	Instructed up vs Naïve	Plasma Membrane	G-protein coupled receptor	1.31657
Ogfod2	0.259988	1.57623	0.0028078	0.0154041	2.49016	2.49016	Instructed up vs Naïve	Other	other	1.31624
Nrn1l	-1.16857	0.147485	0.0155792	0.0499119	2.48984	2.48984	Instructed up vs Naïve	Nucleus	other	1.31605
Isyna1	5.74986	7.06441	0.00165982	0.0108333	2.48725	2.48725	Instructed up vs Naïve	Cytoplasm	enzyme	1.31455
Rhebl1	3.44803	4.76223	0.00450015	0.0212384	2.48665	2.48665	Instructed up vs Naïve	Cytoplasm	enzyme	1.3142
Slc12a4	2.18533	3.49785	0.000917489	0.0073003	2.48375	2.48375	Instructed up vs Naïve	Plasma Membrane	transporter	1.31252
Tmem106c	1.5626	2.87385	0.000442632	0.00457418	2.48157	2.48157	Instructed up vs Naïve	Other	other	1.31125
Tmem159	0.0547086	1.36527	0.00132616	0.00933763	2.48038	2.48038	Instructed up vs Naïve	Other	other	1.31056
Pfkl	5.88743	7.19747	0.00135907	0.00948157	2.4795	2.4795	Instructed up vs Naïve	Cytoplasm	kinase	1.31004
Smim10l2a	-0.28084	1.0286	0.0249075	0.0685446	2.47845	2.47845	Instructed up vs Naïve	Other	other	1.30944
Rnf103	-0.676301	0.633033	0.000125764	0.00199682	2.47827	2.47827	Instructed up vs Naïve	Cytoplasm	enzyme	1.30933
Hey1	-0.904036	0.405069	0.000506978	0.0049679	2.47788	2.47788	Instructed up vs Naïve	Nucleus	transcription regulator	1.3091
Pde4a	-0.00569509	1.30234	0.00707144	0.0287433	2.47604	2.47604	Instructed up vs Naïve	Cytoplasm	enzyme	1.30804
Mapk3	4.46134	5.76887	1.98798e-05	0.00063549	2.47518	2.47518	Instructed up vs Naïve	Cytoplasm	kinase	1.30753
Zfp512	3.23885	4.54599	1.00288e-06	0.000100884	2.4745	2.4745	Instructed up vs Naïve	Nucleus	transcription regulator	1.30714
Pmvk	3.89865	5.20264	0.00128867	0.00919436	2.4691	2.4691	Instructed up vs Naïve	Cytoplasm	kinase	1.30399
Pbx3	0.861607	2.16508	0.00301996	0.0160681	2.46823	2.46823	Instructed up vs Naïve	Nucleus	transcription regulator	1.30347
Got1l1	0.177251	1.48021	0.0296738	0.0774679	2.46734	2.46734	Instructed up vs Naïve	Other	enzyme	1.30296
Pdlim7	2.83485	4.13758	0.00479738	0.0221542	2.46694	2.46694	Instructed up vs Naïve	Cytoplasm	other	1.30273
Tm7sf2	2.50726	3.80917	0.00932862	0.0349095	2.46555	2.46555	Instructed up vs Naïve	Cytoplasm	enzyme	1.30191
Zswim5	0.0253457	1.32639	0.0254678	0.0693984	2.46407	2.46407	Instructed up vs Naïve	Extracellular Space	other	1.30104
Dgkz	3.39094	4.69114	8.20123e-05	0.00151156	2.46263	2.46263	Instructed up vs Naïve	Cytoplasm	kinase	1.3002
Aacs	2.91731	4.2169	0.00139275	0.00957913	2.46159	2.46159	Instructed up vs Naïve	Cytoplasm	enzyme	1.29959
Tsacc	1.3873	2.68464	0.00511372	0.023264	2.45775	2.45775	Instructed up vs Naïve	Cytoplasm	other	1.29734
Xlr3b	1.55492	2.85116	0.00163538	0.0107262	2.45588	2.45588	Instructed up vs Naïve	Other	other	1.29624
Lrrc3	-0.752746	0.542271	0.00576882	0.0251316	2.4538	2.4538	Instructed up vs Naïve	Other	other	1.29502
9930012K11Rik	-0.00378052	1.29021	5.68123e-05	0.00120294	2.45206	2.45206	Instructed up vs Naïve	Nucleus	other	1.29399
S1pr2	2.76097	4.05263	0.00848738	0.0325883	2.44811	2.44811	Instructed up vs Naïve	Plasma Membrane	G-protein coupled receptor	1.29166
Gstm7	-0.603561	0.68725	0.0139976	0.0464273	2.44666	2.44666	Instructed up vs Naïve	Cytoplasm	enzyme	1.29081
Ccdc114	1.21331	2.50258	8.33094e-05	0.00152679	2.44404	2.44404	Instructed up vs Naïve	Extracellular Space	other	1.28927
Arid2	2.88325	4.1712	5.32448e-05	0.00115524	2.44182	2.44182	Instructed up vs Naïve	Nucleus	transcription regulator	1.28795
Hip1r	0.22499	1.5117	0.00495478	0.0227134	2.43971	2.43971	Instructed up vs Naïve	Cytoplasm	other	1.28671
C330021F23Rik	0.456504	1.74247	0.02527	0.0690162	2.43846	2.43846	Instructed up vs Naïve	Other	other	1.28597
Lpar4	0.253008	1.53827	0.0252356	0.0689707	2.43726	2.43726	Instructed up vs Naïve	Plasma Membrane	transmembrane receptor	1.28526
Dlg3	1.67416	2.95888	4.01227e-07	6.27353e-05	2.43635	2.43635	Instructed up vs Naïve	Plasma Membrane	kinase	1.28472
Klhl8	2.1288	3.41208	0.000179162	0.00255468	2.43391	2.43391	Instructed up vs Naïve	Nucleus	other	1.28328
3110009E18Rik	0.641582	1.9204	0.00354834	0.0180875	2.42641	2.42641	Instructed up vs Naïve	Other	other	1.27882
Med14	2.27714	3.55332	0.000350844	0.00398603	2.42197	2.42197	Instructed up vs Naïve	Nucleus	transcription regulator	1.27618
Tpst1	3.44336	4.71372	6.85296e-05	0.00134305	2.41222	2.41222	Instructed up vs Naïve	Cytoplasm	enzyme	1.27036
Abca3	-0.224123	1.04534	0.00603112	0.0257977	2.41072	2.41072	Instructed up vs Naïve	Plasma Membrane	transporter	1.26946
Nbea	-0.695426	0.570219	0.00196702	0.0121233	2.40435	2.40435	Instructed up vs Naïve	Cytoplasm	other	1.26564
Rasl11a	-0.119755	1.14319	0.0385328	0.0925314	2.39985	2.39985	Instructed up vs Naïve	Nucleus	other	1.26294
Micu2	0.960887	2.22368	0.000225066	0.00297523	2.39959	2.39959	Instructed up vs Naïve	Cytoplasm	other	1.26279
Six4	2.28976	3.55022	0.0184556	0.0560922	2.39572	2.39572	Instructed up vs Naïve	Nucleus	transcription regulator	1.26046
Mthfsl	0.921435	2.17956	0.000403468	0.00432426	2.39185	2.39185	Instructed up vs Naïve	Cytoplasm	enzyme	1.25812
Clip2	0.207639	1.46567	0.00097374	0.00758991	2.39168	2.39168	Instructed up vs Naïve	Cytoplasm	transcription regulator	1.25803
Cdon	0.536418	1.79422	0.0080002	0.0313151	2.39132	2.39132	Instructed up vs Naïve	Plasma Membrane	other	1.2578
Syne2	-0.439982	0.816317	0.00671361	0.0277356	2.38882	2.38882	Instructed up vs Naïve	Nucleus	other	1.2563
Gtdc1	0.401227	1.65695	2.70182e-06	0.000179104	2.38787	2.38787	Instructed up vs Naïve	Other	other	1.25572
Asap2	1.62515	2.88003	0.000199205	0.0027331	2.38647	2.38647	Instructed up vs Naïve	Nucleus	other	1.25488
Cgrrf1	-0.128177	1.12523	0.000152382	0.0022864	2.38404	2.38404	Instructed up vs Naïve	Nucleus	other	1.25341
Map3k9	0.141257	1.39458	0.0385812	0.0925755	2.3839	2.3839	Instructed up vs Naïve	Cytoplasm	kinase	1.25332
Zfp532	3.03142	4.2824	0.0027204	0.0150859	2.38004	2.38004	Instructed up vs Naïve	Other	other	1.25098
Kdf1	0.357584	1.60766	0.0241576	0.0671251	2.37853	2.37853	Instructed up vs Naïve	Plasma Membrane	other	1.25008
Gng12	-0.155391	1.09134	0.00844101	0.0324576	2.37303	2.37303	Instructed up vs Naïve	Plasma Membrane	enzyme	1.24673
Msl3	-0.835233	0.409663	0.000852507	0.00695199	2.37001	2.37001	Instructed up vs Naïve	Nucleus	transcription regulator	1.2449
Tspyl3	-0.351904	0.892266	0.000225042	0.00297523	2.36882	2.36882	Instructed up vs Naïve	Other	other	1.24417
Zdhhc9	1.4283	2.67075	0.00183333	0.0115415	2.36601	2.36601	Instructed up vs Naïve	Cytoplasm	enzyme	1.24245
Fbxw17	1.11133	2.3535	0.000572367	0.00540966	2.36555	2.36555	Instructed up vs Naïve	Other	other	1.24217
Sh2d3c	-1.02906	0.21137	0.0134496	0.0451827	2.36269	2.36269	Instructed up vs Naïve	Cytoplasm	other	1.24043
Plcxd1	0.824042	2.06373	0.00686288	0.0281181	2.36148	2.36148	Instructed up vs Naïve	Other	other	1.23969
Rhbdf1	1.07321	2.31275	0.000655615	0.00590176	2.36124	2.36124	Instructed up vs Naïve	Cytoplasm	other	1.23954
Hnrnph3	3.82033	5.05913	9.54877e-07	9.88195e-05	2.36003	2.36003	Instructed up vs Naïve	Nucleus	other	1.2388
Arhgap29	1.40559	2.64425	6.41969e-05	0.0013009	2.35979	2.35979	Instructed up vs Naïve	Cytoplasm	other	1.23866
Scarb1	2.98498	4.21607	0.000739754	0.00633162	2.34745	2.34745	Instructed up vs Naïve	Plasma Membrane	transporter	1.23109
Pclaf	4.43191	5.66099	1.23286e-05	0.000480362	2.34417	2.34417	Instructed up vs Naïve	Nucleus	other	1.22908
Slc38a2	5.12748	6.35613	0.000414176	0.00438881	2.34348	2.34348	Instructed up vs Naïve	Plasma Membrane	transporter	1.22865
Inppl1	3.51219	4.73758	7.1126e-05	0.00137151	2.33818	2.33818	Instructed up vs Naïve	Cytoplasm	phosphatase	1.22539
Aldh5a1	-0.101749	1.12275	0.000248489	0.00317735	2.33674	2.33674	Instructed up vs Naïve	Cytoplasm	enzyme	1.2245
Wipf1	-0.836754	0.386479	0.000229597	0.00301137	2.33469	2.33469	Instructed up vs Naïve	Cytoplasm	other	1.22323
Tspan9	1.47174	2.69407	0.0207054	0.060403	2.33323	2.33323	Instructed up vs Naïve	Plasma Membrane	other	1.22233
Oas3	-0.425046	0.795163	0.00474812	0.0219973	2.3298	2.3298	Instructed up vs Naïve	Cytoplasm	enzyme	1.22021
Slc22a17	0.585003	1.80424	0.0019791	0.0121643	2.32824	2.32824	Instructed up vs Naïve	Plasma Membrane	transporter	1.21924
Srf	3.38336	4.60173	7.98702e-05	0.00149601	2.32683	2.32683	Instructed up vs Naïve	Nucleus	transcription regulator	1.21837
Ankrd27	3.21209	4.42972	9.1041e-09	4.36542e-06	2.32565	2.32565	Instructed up vs Naïve	Cytoplasm	other	1.21763
Sptbn4	1.01484	2.23003	0.00415236	0.0200509	2.32172	2.32172	Instructed up vs Naïve	Cytoplasm	other	1.21519
Casp3	4.30963	5.52154	1.9397e-06	0.000144726	2.31644	2.31644	Instructed up vs Naïve	Cytoplasm	peptidase	1.21191
Fkbp11	2.80025	4.01204	0.00320215	0.0167016	2.31624	2.31624	Instructed up vs Naïve	Cytoplasm	enzyme	1.21179
Gbe1	0.631883	1.84364	0.000869159	0.00704386	2.3162	2.3162	Instructed up vs Naïve	Cytoplasm	enzyme	1.21176
Fbxo27	0.768935	1.9794	0.00445381	0.021075	2.31413	2.31413	Instructed up vs Naïve	Cytoplasm	enzyme	1.21046
Evc	1.22644	2.43647	3.69493e-05	0.000919578	2.31343	2.31343	Instructed up vs Naïve	Cytoplasm	other	1.21003
Tead2	5.22642	6.43614	0.000332841	0.00385191	2.31293	2.31293	Instructed up vs Naïve	Nucleus	transcription regulator	1.20972
Dennd2a	2.25905	3.46801	6.30535e-06	0.000310625	2.31172	2.31172	Instructed up vs Naïve	Cytoplasm	other	1.20896
Pcgf5	-0.185427	1.02303	0.0126077	0.0433155	2.3109	2.3109	Instructed up vs Naïve	Cytoplasm	other	1.20846
Abhd14a	3.138	4.34481	0.000370223	0.00410298	2.30826	2.30826	Instructed up vs Naïve	Cytoplasm	enzyme	1.20681
Atad1	4.11797	5.32382	2.04507e-05	0.000643726	2.30674	2.30674	Instructed up vs Naïve	Plasma Membrane	enzyme	1.20585
Pls3	2.57036	3.77495	0.000237914	0.00309439	2.30473	2.30473	Instructed up vs Naïve	Cytoplasm	other	1.20459
Lrrc1	0.965879	2.16998	0.0109719	0.0391445	2.30393	2.30393	Instructed up vs Naïve	Cytoplasm	other	1.2041
Slc16a13	0.800105	1.99976	0.0455046	0.103754	2.29684	2.29684	Instructed up vs Naïve	Cytoplasm	other	1.19965
Unkl	1.88457	3.08413	1.30608e-05	0.000488	2.2967	2.2967	Instructed up vs Naïve	Cytoplasm	enzyme	1.19956
Dusp1	3.55577	4.75372	0.0258641	0.0701592	2.29414	2.29414	Instructed up vs Naïve	Nucleus	phosphatase	1.19795
Tfdp2	2.63004	3.82594	0.000739536	0.00633162	2.29088	2.29088	Instructed up vs Naïve	Nucleus	transcription regulator	1.1959
Snx24	1.11661	2.31164	0.0129392	0.0440442	2.2895	2.2895	Instructed up vs Naïve	Other	transporter	1.19503
Angptl6	0.0539793	1.24878	0.0164933	0.0519727	2.28913	2.28913	Instructed up vs Naïve	Extracellular Space	other	1.1948
Enc1	4.36388	5.55605	0.0012614	0.00904099	2.28496	2.28496	Instructed up vs Naïve	Nucleus	peptidase	1.19217
Trim45	-0.825991	0.365828	4.1094e-05	0.000978704	2.28441	2.28441	Instructed up vs Naïve	Cytoplasm	other	1.19182
Nrbp2	-0.848023	0.343336	0.0286542	0.0754515	2.28368	2.28368	Instructed up vs Naïve	Cytoplasm	other	1.19136
Sil1	0.59166	1.78164	0.00285303	0.0155635	2.28149	2.28149	Instructed up vs Naïve	Cytoplasm	transporter	1.18998
Lbr	5.35263	6.54238	7.59779e-05	0.00143998	2.28113	2.28113	Instructed up vs Naïve	Nucleus	enzyme	1.18975
Gng2	2.7073	3.89513	1.61595e-05	0.000558786	2.2781	2.2781	Instructed up vs Naïve	Plasma Membrane	enzyme	1.18783
Apaf1	2.31952	3.50593	9.14368e-05	0.00162787	2.27586	2.27586	Instructed up vs Naïve	Cytoplasm	other	1.18641
Rps6ka5	0.467954	1.65295	0.0016114	0.0106029	2.27362	2.27362	Instructed up vs Naïve	Nucleus	kinase	1.185
Cyp51	3.83901	5.02265	0.000142874	0.00217468	2.27149	2.27149	Instructed up vs Naïve	Cytoplasm	enzyme	1.18364
Tmem109	2.54204	3.72566	0.00114162	0.00845198	2.27146	2.27146	Instructed up vs Naïve	Cytoplasm	other	1.18362
Sgsm2	1.61996	2.80354	0.00254653	0.0144277	2.2714	2.2714	Instructed up vs Naïve	Cytoplasm	other	1.18358
Exoc6	1.98988	3.17042	5.14029e-05	0.00112718	2.26661	2.26661	Instructed up vs Naïve	Plasma Membrane	transporter	1.18054
Wasf3	2.3528	3.53301	2.69217e-05	0.000760843	2.26611	2.26611	Instructed up vs Naïve	Cytoplasm	other	1.18021
Dgkd	3.08816	4.2683	2.41337e-05	0.000721753	2.26599	2.26599	Instructed up vs Naïve	Cytoplasm	kinase	1.18014
Cutc	0.820223	1.99938	0.000579372	0.00545579	2.26445	2.26445	Instructed up vs Naïve	Cytoplasm	other	1.17916
Ctnnal1	3.87632	5.05381	0.0490132	0.109243	2.26183	2.26183	Instructed up vs Naïve	Plasma Membrane	other	1.17749
Rps6ka6	3.7126	4.88884	7.9711e-06	0.000364537	2.25987	2.25987	Instructed up vs Naïve	Cytoplasm	kinase	1.17624
Rnf141	2.28803	3.46397	0.000592722	0.00555098	2.25939	2.25939	Instructed up vs Naïve	Other	enzyme	1.17594
Tpm1	3.90711	5.08292	0.0213166	0.0615371	2.2592	2.2592	Instructed up vs Naïve	Plasma Membrane	other	1.17581
Fam221a	0.0419378	1.21657	0.00909751	0.0342944	2.25736	2.25736	Instructed up vs Naïve	Other	other	1.17463
Phyhip	0.137062	1.31082	0.00134392	0.00942931	2.25598	2.25598	Instructed up vs Naïve	Cytoplasm	other	1.17376
Plekhh3	-0.410984	0.762068	0.00098768	0.00766331	2.25488	2.25488	Instructed up vs Naïve	Extracellular Space	other	1.17305
Sp4	-0.0128128	1.15861	0.00312891	0.0164809	2.25234	2.25234	Instructed up vs Naïve	Nucleus	transcription regulator	1.17142
Stag2	3.4622	4.63184	2.32428e-06	0.000160744	2.24956	2.24956	Instructed up vs Naïve	Nucleus	transcription regulator	1.16964
Actr3b	1.91927	3.08806	0.00264332	0.0148011	2.24823	2.24823	Instructed up vs Naïve	Cytoplasm	other	1.16879
Ptch1	2.58847	3.75715	0.00703652	0.0286419	2.24807	2.24807	Instructed up vs Naïve	Plasma Membrane	transmembrane receptor	1.16868
Kif1c	2.63101	3.79932	3.53887e-06	0.000213465	2.24749	2.24749	Instructed up vs Naïve	Cytoplasm	other	1.16831
D630023F18Rik	0.335887	1.50374	0.0205	0.0600719	2.24678	2.24678	Instructed up vs Naïve	Other	other	1.16785
Nlrp4f	0.260761	1.42623	0.021734	0.0625161	2.24306	2.24306	Instructed up vs Naïve	Other	other	1.16547
Sec24d	2.81161	3.97691	0.000254085	0.00323167	2.2428	2.2428	Instructed up vs Naïve	Cytoplasm	transporter	1.1653
Fads1	3.88759	5.05142	0.000396269	0.00427953	2.24052	2.24052	Instructed up vs Naïve	Plasma Membrane	enzyme	1.16383
Zfp869	0.45245	1.61594	0.00308883	0.0163356	2.23999	2.23999	Instructed up vs Naïve	Nucleus	transcription regulator	1.16349
Rprd1a	3.22487	4.3878	1.13411e-05	0.000458262	2.23912	2.23912	Instructed up vs Naïve	Extracellular Space	other	1.16293
Cdc14b	1.28496	2.44769	0.00351995	0.017975	2.2388	2.2388	Instructed up vs Naïve	Nucleus	phosphatase	1.16273
Shroom2	1.3387	2.50129	0.000351338	0.00398603	2.23858	2.23858	Instructed up vs Naïve	Plasma Membrane	ion channel	1.16259
Acot2	-0.207815	0.953602	0.0304635	0.0788444	2.23677	2.23677	Instructed up vs Naïve	Cytoplasm	enzyme	1.16142
Lpin3	0.389769	1.54941	0.032136	0.0818053	2.23401	2.23401	Instructed up vs Naïve	Nucleus	phosphatase	1.15964
Arrdc3	3.12211	4.28108	0.000475387	0.00479725	2.23298	2.23298	Instructed up vs Naïve	Plasma Membrane	other	1.15897
Pgbd1	-1.09612	0.062542	0.00354111	0.0180634	2.2325	2.2325	Instructed up vs Naïve	Extracellular Space	enzyme	1.15866
Cmtm4	2.56805	3.72657	7.98256e-06	0.000364537	2.23229	2.23229	Instructed up vs Naïve	Extracellular Space	cytokine	1.15852
Dmac2l	0.398618	1.55603	0.00560383	0.0247	2.23057	2.23057	Instructed up vs Naïve	NA	NA	1.15741
Cenpk	1.03328	2.18825	6.67207e-05	0.00132907	2.22681	2.22681	Instructed up vs Naïve	Nucleus	other	1.15497
Riox2	3.62259	4.77631	0.00162022	0.0106473	2.22486	2.22486	Instructed up vs Naïve	Nucleus	transcription regulator	1.15372
Thra	1.44462	2.59829	4.12351e-06	0.000237451	2.2248	2.2248	Instructed up vs Naïve	Nucleus	ligand-dependent nuclear receptor	1.15367
Pdcd4	2.36862	3.51952	0.00112092	0.00833154	2.22052	2.22052	Instructed up vs Naïve	Nucleus	other	1.1509
Dtwd1	2.21293	3.3633	0.000108696	0.00180761	2.2197	2.2197	Instructed up vs Naïve	Other	other	1.15037
Fbxw4	1.21585	2.36565	3.47402e-05	0.000892389	2.21883	2.21883	Instructed up vs Naïve	Cytoplasm	other	1.1498
Pnpla7	0.387172	1.53614	5.50083e-05	0.00117415	2.21756	2.21756	Instructed up vs Naïve	Cytoplasm	enzyme	1.14897
P2rx7	-1.076	0.0728443	0.0231728	0.0652943	2.21736	2.21736	Instructed up vs Naïve	Plasma Membrane	ion channel	1.14884
Relt	0.426818	1.57529	0.00010482	0.00176562	2.21679	2.21679	Instructed up vs Naïve	Plasma Membrane	transmembrane receptor	1.14847
Pex11g	-1.03634	0.111958	0.00241985	0.0139078	2.21652	2.21652	Instructed up vs Naïve	Cytoplasm	other	1.1483
Dtd1	3.33472	4.48288	0.0004485	0.00461823	2.21631	2.21631	Instructed up vs Naïve	Cytoplasm	enzyme	1.14816
Ppp2r3c	3.39554	4.54348	0.00136703	0.00950462	2.21598	2.21598	Instructed up vs Naïve	Cytoplasm	other	1.14794
Ebag9	1.18965	2.33697	6.8143e-05	0.00133912	2.21502	2.21502	Instructed up vs Naïve	Cytoplasm	other	1.14732
Nnat	2.02632	3.17334	0.00639931	0.0268536	2.21456	2.21456	Instructed up vs Naïve	Plasma Membrane	transporter	1.14702
Cpa2	-1.14231	0.00261703	0.01033	0.0374734	2.21135	2.21135	Instructed up vs Naïve	Extracellular Space	peptidase	1.14493
Rab3d	-0.0779337	1.06273	0.00300533	0.0160295	2.20482	2.20482	Instructed up vs Naïve	Cytoplasm	enzyme	1.14066
Zswim4	2.46912	3.60944	0.00103058	0.00789582	2.2043	2.2043	Instructed up vs Naïve	Other	other	1.14032
Ecsit	3.86909	5.00814	0.000854647	0.0069581	2.20236	2.20236	Instructed up vs Naïve	Nucleus	transcription regulator	1.13905
Myo5a	1.10292	2.24173	0.00745446	0.029795	2.20199	2.20199	Instructed up vs Naïve	Cytoplasm	enzyme	1.13881
Gm4013	-0.555302	0.58349	0.0213023	0.0615204	2.20197	2.20197	Instructed up vs Naïve	Other	other	1.13879
Arap2	-0.247022	0.890983	0.00964226	0.0357761	2.20076	2.20076	Instructed up vs Naïve	Cytoplasm	other	1.138
Ube2e2	-0.220508	0.916236	0.0128881	0.0439117	2.19884	2.19884	Instructed up vs Naïve	Cytoplasm	enzyme	1.13674
Sh3bgrl2	2.54956	3.68547	0.0108339	0.0388039	2.19756	2.19756	Instructed up vs Naïve	Nucleus	other	1.13591
Tjp1	3.78484	4.91895	0.00452057	0.0213129	2.19482	2.19482	Instructed up vs Naïve	Plasma Membrane	other	1.13411
Lrfn4	2.41547	3.5485	0.000954784	0.00749192	2.19319	2.19319	Instructed up vs Naïve	Plasma Membrane	other	1.13303
Cad	5.561	6.69385	0.000304901	0.00363881	2.19291	2.19291	Instructed up vs Naïve	Cytoplasm	enzyme	1.13285
P4ha2	1.08703	2.21986	0.00820354	0.031894	2.19289	2.19289	Instructed up vs Naïve	Cytoplasm	transporter	1.13283
Hipk4	-0.612946	0.519482	0.026274	0.0708969	2.19227	2.19227	Instructed up vs Naïve	Cytoplasm	kinase	1.13243
Fbxl20	0.996162	2.12645	0.000255081	0.00323575	2.18902	2.18902	Instructed up vs Naïve	Cytoplasm	other	1.13029
Clip3	1.98679	3.11597	0.000403067	0.00432426	2.18733	2.18733	Instructed up vs Naïve	Plasma Membrane	other	1.12918
Zfp326	2.79797	3.92703	1.35034e-05	0.000500209	2.18716	2.18716	Instructed up vs Naïve	Nucleus	transcription regulator	1.12906
Lsm14b	3.99865	5.1277	2.08126e-06	0.00015275	2.18714	2.18714	Instructed up vs Naïve	Other	other	1.12905
L3hypdh	-0.277179	0.851666	0.0356514	0.0878904	2.18684	2.18684	Instructed up vs Naïve	Other	enzyme	1.12885
Icosl	1.39689	2.52557	0.00289073	0.0156799	2.18659	2.18659	Instructed up vs Naïve	Plasma Membrane	other	1.12868
Inf2	1.06262	2.19098	0.0400695	0.0949247	2.1861	2.1861	Instructed up vs Naïve	Cytoplasm	other	1.12836
Acad12	-0.0819604	1.04633	0.000306724	0.00364549	2.18599	2.18599	Instructed up vs Naïve	Cytoplasm	enzyme	1.12829
Vav2	1.6042	2.73203	2.52281e-05	0.000731778	2.18529	2.18529	Instructed up vs Naïve	Cytoplasm	transcription regulator	1.12783
Coro2b	0.982761	2.10993	0.00276859	0.0152825	2.18429	2.18429	Instructed up vs Naïve	Plasma Membrane	other	1.12717
Ninj1	2.48496	3.6097	0.00743479	0.029733	2.18062	2.18062	Instructed up vs Naïve	Plasma Membrane	other	1.12474
Zfyve16	0.0945374	1.21919	0.00351144	0.0179567	2.1805	2.1805	Instructed up vs Naïve	Nucleus	transporter	1.12465
Plpp5	1.08142	2.20492	8.07053e-05	0.00150278	2.17874	2.17874	Instructed up vs Naïve	Other	phosphatase	1.1235
Nek3	1.55016	2.67339	3.14056e-05	0.000833524	2.17834	2.17834	Instructed up vs Naïve	Nucleus	kinase	1.12323
Sfi1	0.196768	1.31996	0.0153858	0.0494494	2.17829	2.17829	Instructed up vs Naïve	Cytoplasm	other	1.12319
Aasdh	1.21622	2.33768	0.000258495	0.00326443	2.17567	2.17567	Instructed up vs Naïve	Other	enzyme	1.12146
Wdr31	1.26494	2.38505	0.0122714	0.0424542	2.17363	2.17363	Instructed up vs Naïve	Other	peptidase	1.12011
Ttll4	2.60684	3.72628	8.47037e-05	0.00155021	2.17262	2.17262	Instructed up vs Naïve	Cytoplasm	enzyme	1.11944
Nemp2	1.18793	2.30611	0.00121734	0.00879971	2.17072	2.17072	Instructed up vs Naïve	Other	other	1.11818
Nme3	4.13656	5.2539	0.00377637	0.0188382	2.16946	2.16946	Instructed up vs Naïve	Cytoplasm	kinase	1.11734
Lgr4	3.18324	4.29836	0.00117365	0.00857448	2.16614	2.16614	Instructed up vs Naïve	Plasma Membrane	transmembrane receptor	1.11512
Acaca	3.35879	4.47353	0.000850212	0.00694472	2.16556	2.16556	Instructed up vs Naïve	Cytoplasm	enzyme	1.11474
Ptpdc1	-0.728209	0.386493	0.000368252	0.00409375	2.1655	2.1655	Instructed up vs Naïve	Extracellular Space	phosphatase	1.1147
Nck2	1.61952	2.73405	5.76033e-06	0.000295797	2.16525	2.16525	Instructed up vs Naïve	Cytoplasm	kinase	1.11453
Suclg2	3.52651	4.64012	5.77817e-06	0.000295797	2.16386	2.16386	Instructed up vs Naïve	Cytoplasm	enzyme	1.11361
Ypel3	2.30092	3.41419	0.00673863	0.027799	2.16336	2.16336	Instructed up vs Naïve	Other	other	1.11327
Tnfaip8	0.35609	1.46931	9.86804e-05	0.0017082	2.16328	2.16328	Instructed up vs Naïve	Cytoplasm	other	1.11322
Tro	1.15824	2.2689	0.0284439	0.0750211	2.15943	2.15943	Instructed up vs Naïve	Plasma Membrane	other	1.11066
Parp16	1.43887	2.54881	0.00136262	0.00948828	2.15837	2.15837	Instructed up vs Naïve	Cytoplasm	enzyme	1.10994
Optn	2.07283	3.1824	0.000833012	0.00684163	2.15782	2.15782	Instructed up vs Naïve	Cytoplasm	other	1.10957
Prdx6	5.76701	6.87595	0.000495474	0.00490867	2.15688	2.15688	Instructed up vs Naïve	Cytoplasm	enzyme	1.10894
Lrig3	1.17879	2.2862	0.00136859	0.00950614	2.15459	2.15459	Instructed up vs Naïve	Extracellular Space	other	1.10741
2010204K13Rik	2.92753	4.03441	0.0153493	0.0493903	2.15379	2.15379	Instructed up vs Naïve	Other	other	1.10688
Dusp3	1.50481	2.61153	0.000838157	0.00687394	2.15355	2.15355	Instructed up vs Naïve	Cytoplasm	phosphatase	1.10672
Aoc2	0.893389	1.99934	0.0171545	0.0536567	2.1524	2.1524	Instructed up vs Naïve	Plasma Membrane	enzyme	1.10595
Ogfrl1	0.859877	1.9648	1.33286e-06	0.000117379	2.15088	2.15088	Instructed up vs Naïve	Other	other	1.10492
Hlcs	0.425885	1.5307	3.86912e-05	0.000946552	2.15071	2.15071	Instructed up vs Naïve	Cytoplasm	enzyme	1.10482
Slc35d1	0.850156	1.95466	0.000124621	0.00198305	2.15025	2.15025	Instructed up vs Naïve	Cytoplasm	transporter	1.1045
Syce2	4.32047	5.4243	0.00397117	0.0194535	2.14924	2.14924	Instructed up vs Naïve	Nucleus	other	1.10383
Naf1	3.42036	4.52356	0.000550292	0.00526172	2.14831	2.14831	Instructed up vs Naïve	Cytoplasm	other	1.1032
Gas2	0.568339	1.6711	0.0110102	0.0392618	2.14765	2.14765	Instructed up vs Naïve	Cytoplasm	other	1.10276
Cnppd1	1.17191	2.27295	0.000881544	0.00712677	2.14509	2.14509	Instructed up vs Naïve	Other	other	1.10104
Rwdd3	-0.146166	0.954623	0.000125306	0.00199174	2.14472	2.14472	Instructed up vs Naïve	Other	other	1.10079
Plekho1	0.406909	1.50674	0.00953838	0.0354914	2.14329	2.14329	Instructed up vs Naïve	Plasma Membrane	other	1.09983
Zfp341	1.31787	2.4177	0.0234236	0.0657204	2.14329	2.14329	Instructed up vs Naïve	Nucleus	transcription regulator	1.09983
Fam135a	1.02096	2.12062	0.000634346	0.00576969	2.14303	2.14303	Instructed up vs Naïve	Other	enzyme	1.09966
Hacl1	0.303238	1.4027	0.00976214	0.0360813	2.14275	2.14275	Instructed up vs Naïve	Cytoplasm	enzyme	1.09946
Hmgcs1	6.17939	7.27815	0.00095573	0.00749192	2.14171	2.14171	Instructed up vs Naïve	Cytoplasm	enzyme	1.09876
Prag1	0.123504	1.22199	0.0483133	0.108136	2.1413	2.1413	Instructed up vs Naïve	Nucleus	kinase	1.09849
Maco1	3.08043	4.17866	2.52251e-07	4.31883e-05	2.14091	2.14091	Instructed up vs Naïve	Nucleus	other	1.09823
Ydjc	3.49862	4.59621	0.0146627	0.0478934	2.13997	2.13997	Instructed up vs Naïve	Other	other	1.09759
Plxna3	0.731308	1.82642	0.0164879	0.0519672	2.13629	2.13629	Instructed up vs Naïve	Plasma Membrane	transmembrane receptor	1.09511
Flywch1	2.66725	3.76224	0.00631628	0.0265827	2.13611	2.13611	Instructed up vs Naïve	Nucleus	other	1.09499
Vasn	0.247287	1.34206	0.000525025	0.00508242	2.1358	2.1358	Instructed up vs Naïve	Plasma Membrane	other	1.09477
Tnfrsf19	0.99212	2.08374	0.00383517	0.0190238	2.13113	2.13113	Instructed up vs Naïve	Plasma Membrane	transmembrane receptor	1.09162
Zfp658	0.302981	1.39399	0.000991515	0.00767806	2.13023	2.13023	Instructed up vs Naïve	Nucleus	other	1.09101
Ddit4l	1.10513	2.19598	0.000566882	0.00537548	2.13	2.13	Instructed up vs Naïve	Cytoplasm	other	1.09085
Fech	2.65179	3.74201	4.3586e-06	0.00024782	2.12906	2.12906	Instructed up vs Naïve	Cytoplasm	enzyme	1.09022
Inpp5f	1.81118	2.90139	1.57505e-05	0.000548597	2.12905	2.12905	Instructed up vs Naïve	Plasma Membrane	phosphatase	1.09021
Tcf7	3.94127	5.03142	0.00825223	0.031971	2.12896	2.12896	Instructed up vs Naïve	Nucleus	transcription regulator	1.09015
Pold2	5.82699	6.91608	0.000574241	0.00542025	2.1274	2.1274	Instructed up vs Naïve	Nucleus	enzyme	1.08909
Supt3	1.53922	2.62745	0.00441773	0.0209525	2.12613	2.12613	Instructed up vs Naïve	Nucleus	transcription regulator	1.08823
Retreg2	2.03467	3.1218	7.10501e-05	0.00137151	2.12451	2.12451	Instructed up vs Naïve	Other	other	1.08713
D1Ertd622e	-0.543688	0.542491	0.0016194	0.0106467	2.12311	2.12311	Instructed up vs Naïve	Cytoplasm	other	1.08618
Jade3	2.84998	3.93552	0.000677479	0.00603065	2.12217	2.12217	Instructed up vs Naïve	Nucleus	other	1.08554
Mmgt2	1.01477	2.10015	8.68277e-05	0.00157505	2.12193	2.12193	Instructed up vs Naïve	Cytoplasm	transporter	1.08538
Acyp1	2.19421	3.27906	0.00586549	0.0253748	2.12116	2.12116	Instructed up vs Naïve	Cytoplasm	enzyme	1.08485
Ctnnbip1	2.34874	3.43292	0.000724691	0.00625731	2.12017	2.12017	Instructed up vs Naïve	Cytoplasm	other	1.08418
Rab11fip1	1.14703	2.23117	0.000700675	0.00614586	2.12011	2.12011	Instructed up vs Naïve	Cytoplasm	other	1.08414
Ano8	0.256832	1.34063	0.0117747	0.0411846	2.11961	2.11961	Instructed up vs Naïve	Plasma Membrane	ion channel	1.0838
Map3k20	0.544474	1.6281	0.00555119	0.0245313	2.11935	2.11935	Instructed up vs Naïve	Cytoplasm	kinase	1.08363
Nr3c1	0.293673	1.37616	0.00996595	0.0365638	2.11768	2.11768	Instructed up vs Naïve	Nucleus	ligand-dependent nuclear receptor	1.08249
Pfkfb3	2.01818	3.09814	0.0238193	0.0665451	2.11397	2.11397	Instructed up vs Naïve	Cytoplasm	kinase	1.07996
Limd1	1.48114	2.55998	0.000130491	0.00204702	2.11234	2.11234	Instructed up vs Naïve	Nucleus	transcription regulator	1.07884
Hmgn3	-0.29682	0.781814	0.0387305	0.0928255	2.11203	2.11203	Instructed up vs Naïve	Nucleus	other	1.07863
Acacb	1.07183	2.15035	0.00521617	0.023584	2.11187	2.11187	Instructed up vs Naïve	Cytoplasm	enzyme	1.07852
Rarg	4.36638	5.44364	0.00111832	0.0083309	2.11002	2.11002	Instructed up vs Naïve	Nucleus	ligand-dependent nuclear receptor	1.07726
Tmc7	-0.611788	0.463978	0.000886306	0.00714449	2.10784	2.10784	Instructed up vs Naïve	Other	other	1.07577
Homer1	0.949375	2.02505	4.2392e-06	0.000241987	2.1077	2.1077	Instructed up vs Naïve	Plasma Membrane	other	1.07567
Pced1a	1.50307	2.57749	0.00081996	0.00679052	2.10588	2.10588	Instructed up vs Naïve	Other	other	1.07442
Atxn1l	0.62497	1.69734	0.00652919	0.0272397	2.10288	2.10288	Instructed up vs Naïve	Nucleus	other	1.07237
Abcd4	3.00065	4.07289	1.67388e-06	0.000131578	2.10269	2.10269	Instructed up vs Naïve	Cytoplasm	transporter	1.07224
Ube2t	3.80865	4.88034	0.00116078	0.00851971	2.10189	2.10189	Instructed up vs Naïve	Nucleus	enzyme	1.07169
Impdh1	3.20867	4.27813	0.000290462	0.00353195	2.09866	2.09866	Instructed up vs Naïve	Cytoplasm	enzyme	1.06946
Plcg1	3.28778	4.35716	0.00212344	0.0128128	2.09853	2.09853	Instructed up vs Naïve	Cytoplasm	enzyme	1.06938
E130309D02Rik	3.07741	4.14557	0.000479703	0.0048207	2.09675	2.09675	Instructed up vs Naïve	Nucleus	other	1.06816
Usp51	-0.706924	0.36074	0.00975249	0.0360549	2.09604	2.09604	Instructed up vs Naïve	Other	peptidase	1.06766
Asrgl1	2.78191	3.84775	0.00155984	0.0103785	2.09339	2.09339	Instructed up vs Naïve	Cytoplasm	enzyme	1.06584
Mpg	2.39185	3.45676	0.000341244	0.00392389	2.09205	2.09205	Instructed up vs Naïve	Nucleus	enzyme	1.06491
Tmem164	0.910658	1.97544	0.00494763	0.022695	2.09186	2.09186	Instructed up vs Naïve	Other	other	1.06478
Dnajb5	1.31457	2.37913	0.0174204	0.0541118	2.09152	2.09152	Instructed up vs Naïve	Cytoplasm	other	1.06456
Thap3	2.32428	3.38689	0.00296976	0.0159076	2.08872	2.08872	Instructed up vs Naïve	Nucleus	transcription regulator	1.06261
Cgref1	0.815032	1.87726	0.0367389	0.0896809	2.08816	2.08816	Instructed up vs Naïve	Extracellular Space	other	1.06223
Mthfd2l	-1.02256	0.0384061	0.0089732	0.0339237	2.08634	2.08634	Instructed up vs Naïve	Cytoplasm	enzyme	1.06097
Fam185a	2.01925	3.08016	0.00164282	0.0107607	2.08625	2.08625	Instructed up vs Naïve	Cytoplasm	other	1.06091
Cyth3	1.19086	2.25152	1.02326e-05	0.000432928	2.08589	2.08589	Instructed up vs Naïve	Cytoplasm	other	1.06066
Garem1	0.509741	1.5703	0.00463885	0.0216585	2.08574	2.08574	Instructed up vs Naïve	Nucleus	other	1.06056
Pon2	0.288415	1.34868	0.00248584	0.0141788	2.08532	2.08532	Instructed up vs Naïve	Plasma Membrane	enzyme	1.06027
Faap20	2.73184	3.79159	0.00076522	0.00650572	2.08457	2.08457	Instructed up vs Naïve	Nucleus	other	1.05975
Galk1	5.54656	6.60627	3.68863e-05	0.000919578	2.08452	2.08452	Instructed up vs Naïve	Cytoplasm	kinase	1.05971
Pold3	4.29646	5.35503	1.38017e-06	0.000119601	2.08287	2.08287	Instructed up vs Naïve	Nucleus	transcription regulator	1.05857
Fam126a	0.808341	1.86638	3.24063e-05	0.000855349	2.0821	2.0821	Instructed up vs Naïve	Cytoplasm	other	1.05804
Sgsm1	0.789823	1.84751	2.97543e-06	0.000190625	2.08159	2.08159	Instructed up vs Naïve	Nucleus	other	1.05769
Jmjd7	1.59575	2.65338	0.0310349	0.0799065	2.08151	2.08151	Instructed up vs Naïve	Other	other	1.05763
Zswim7	3.90348	4.96069	0.00116314	0.00853226	2.08092	2.08092	Instructed up vs Naïve	Other	other	1.05721
Foxo4	3.6343	4.69144	0.000344771	0.00394553	2.0808	2.0808	Instructed up vs Naïve	Nucleus	transcription regulator	1.05714
Arl4a	2.24475	3.3004	0.0351072	0.086952	2.07866	2.07866	Instructed up vs Naïve	Nucleus	enzyme	1.05565
Smpd1	1.10657	2.16108	0.00193865	0.0120101	2.07702	2.07702	Instructed up vs Naïve	Cytoplasm	enzyme	1.05451
Uprt	-0.165964	0.887248	0.00663061	0.0275306	2.07514	2.07514	Instructed up vs Naïve	Other	enzyme	1.05321
Agpat4	2.28177	3.33437	0.00246492	0.0141042	2.07426	2.07426	Instructed up vs Naïve	Cytoplasm	enzyme	1.0526
Tmem205	2.48114	3.53284	0.00957979	0.035581	2.07298	2.07298	Instructed up vs Naïve	Cytoplasm	other	1.0517
Msmo1	5.14255	6.19313	0.00213082	0.0128412	2.07136	2.07136	Instructed up vs Naïve	Cytoplasm	enzyme	1.05058
Nmral1	3.58989	4.64001	0.00060415	0.00559247	2.07069	2.07069	Instructed up vs Naïve	Nucleus	other	1.05012
Sipa1	1.28166	2.33052	0.0133908	0.045102	2.06889	2.06889	Instructed up vs Naïve	Cytoplasm	other	1.04886
Selenoi	2.01693	3.06578	5.84446e-06	0.00029813	2.06888	2.06888	Instructed up vs Naïve	Cytoplasm	enzyme	1.04885
Spata5l1	0.61815	1.66687	4.64614e-05	0.00106087	2.06869	2.06869	Instructed up vs Naïve	Other	other	1.04872
Nabp2	4.45689	5.50437	0.00467716	0.0217738	2.0669	2.0669	Instructed up vs Naïve	Nucleus	other	1.04748
Dip2a	0.546904	1.5926	0.0105861	0.0381848	2.06436	2.06436	Instructed up vs Naïve	Nucleus	transcription regulator	1.0457
Ppfia4	1.63917	2.68383	0.00654042	0.0272628	2.06288	2.06288	Instructed up vs Naïve	Plasma Membrane	other	1.04466
Kyat1	0.672307	1.71644	0.000544738	0.00521708	2.06212	2.06212	Instructed up vs Naïve	Cytoplasm	enzyme	1.04413
Tmem131l	2.17224	3.21549	7.911e-06	0.000363577	2.06086	2.06086	Instructed up vs Naïve	Other	other	1.04325
Shfl	2.27397	3.31638	0.0041434	0.0200346	2.05966	2.05966	Instructed up vs Naïve	NA	NA	1.04241
Akr1b10	2.14819	3.18943	0.00130317	0.0092482	2.05801	2.05801	Instructed up vs Naïve	Cytoplasm	enzyme	1.04124
Ehbp1l1	-0.124603	0.915604	0.0472534	0.106298	2.05652	2.05652	Instructed up vs Naïve	Other	other	1.04021
Zfp692	2.99748	4.03754	0.000105029	0.00176707	2.05631	2.05631	Instructed up vs Naïve	Nucleus	transcription regulator	1.04006
Pir	3.32052	4.35908	0.0147365	0.0480798	2.05417	2.05417	Instructed up vs Naïve	Nucleus	transcription regulator	1.03856
Gtf3a	4.37671	5.41483	0.000679541	0.0060405	2.05354	2.05354	Instructed up vs Naïve	Nucleus	transcription regulator	1.03812
Khk	1.2854	2.32013	0.00805359	0.0314714	2.04873	2.04873	Instructed up vs Naïve	Cytoplasm	kinase	1.03473
Uhrf2	2.55938	3.59397	0.00274672	0.0151851	2.04854	2.04854	Instructed up vs Naïve	Nucleus	enzyme	1.03459
Kif21b	0.178927	1.21344	0.0205605	0.0601877	2.04841	2.04841	Instructed up vs Naïve	Cytoplasm	other	1.03451
Minpp1	3.35982	4.39339	1.51296e-05	0.000532124	2.04709	2.04709	Instructed up vs Naïve	Cytoplasm	phosphatase	1.03357
Nsmaf	2.38354	3.41596	0.00115562	0.00850195	2.04545	2.04545	Instructed up vs Naïve	Cytoplasm	other	1.03242
Usf1	5.04678	6.07795	0.00047979	0.0048207	2.04369	2.04369	Instructed up vs Naïve	Nucleus	transcription regulator	1.03117
Ddx25	0.780489	1.81163	0.0135869	0.0454952	2.04365	2.04365	Instructed up vs Naïve	Nucleus	enzyme	1.03114
Dhps	4.06309	5.09421	6.76499e-05	0.00133307	2.04361	2.04361	Instructed up vs Naïve	Cytoplasm	enzyme	1.03112
Jcad	0.0604966	1.09162	0.00775951	0.0306313	2.04361	2.04361	Instructed up vs Naïve	Plasma Membrane	other	1.03112
Pten	3.57437	4.60518	9.15636e-05	0.00162811	2.04318	2.04318	Instructed up vs Naïve	Cytoplasm	phosphatase	1.03081
Cdk2ap1	6.47729	7.50613	0.00828677	0.0320444	2.04038	2.04038	Instructed up vs Naïve	Nucleus	other	1.02884
Ccdc28a	-0.0208176	1.00785	0.000392964	0.00426483	2.04014	2.04014	Instructed up vs Naïve	Other	other	1.02867
Nr2f6	2.73795	3.76587	0.00157436	0.0104509	2.03907	2.03907	Instructed up vs Naïve	Nucleus	ligand-dependent nuclear receptor	1.02792
Gpd2	3.97929	5.00661	0.000143989	0.0021872	2.03823	2.03823	Instructed up vs Naïve	Cytoplasm	enzyme	1.02732
Rnf130	-0.588376	0.43885	0.00432682	0.0206576	2.0381	2.0381	Instructed up vs Naïve	Cytoplasm	peptidase	1.02723
Phc1	6.02173	7.04827	6.04424e-05	0.00125464	2.03714	2.03714	Instructed up vs Naïve	Nucleus	transcription regulator	1.02654
Ankrd34a	-0.954676	0.0711249	0.0211962	0.0613248	2.03609	2.03609	Instructed up vs Naïve	Cytoplasm	other	1.0258
Kif3c	0.205035	1.2285	0.000567676	0.00537946	2.0328	2.0328	Instructed up vs Naïve	Cytoplasm	other	1.02347
Fance	3.10321	4.12534	0.000133412	0.00207474	2.03091	2.03091	Instructed up vs Naïve	Nucleus	other	1.02213
Zc2hc1a	1.98061	3.00179	0.0013721	0.00951674	2.02958	2.02958	Instructed up vs Naïve	Other	other	1.02118
Gpat2	1.28718	2.30794	0.00363949	0.0183699	2.02898	2.02898	Instructed up vs Naïve	Cytoplasm	enzyme	1.02076
Ccdc138	0.707171	1.72725	0.0060531	0.025856	2.02803	2.02803	Instructed up vs Naïve	Other	other	1.02008
Rexo5	0.416499	1.43635	0.00957728	0.0355809	2.02771	2.02771	Instructed up vs Naïve	Nucleus	enzyme	1.01985
Tmem170	2.16204	3.18107	0.00825084	0.031971	2.02655	2.02655	Instructed up vs Naïve	Other	other	1.01903
Ndrg2	2.4089	3.42791	0.00285003	0.0155589	2.02653	2.02653	Instructed up vs Naïve	Cytoplasm	other	1.01901
Ehmt1	3.74836	4.76733	3.71668e-06	0.000219116	2.02647	2.02647	Instructed up vs Naïve	Nucleus	transcription regulator	1.01897
Kdm4c	3.95601	4.97463	0.000409249	0.00435755	2.02598	2.02598	Instructed up vs Naïve	Nucleus	enzyme	1.01862
L2hgdh	3.25521	4.27295	0.000522667	0.00507326	2.02474	2.02474	Instructed up vs Naïve	Cytoplasm	enzyme	1.01774
Pold1	5.02506	6.04157	0.000384757	0.00420573	2.02302	2.02302	Instructed up vs Naïve	Nucleus	enzyme	1.01651
Sesn3	2.20548	3.22091	0.0182796	0.0557456	2.0215	2.0215	Instructed up vs Naïve	Extracellular Space	other	1.01543
Notch2	1.33353	2.34895	0.0133346	0.0449823	2.02148	2.02148	Instructed up vs Naïve	Plasma Membrane	transcription regulator	1.01542
Taf9b	-0.76253	0.252039	0.0181264	0.0554689	2.0203	2.0203	Instructed up vs Naïve	Nucleus	transcription regulator	1.01457
Bloc1s6	1.61077	2.62508	2.73195e-05	0.000767098	2.01994	2.01994	Instructed up vs Naïve	Cytoplasm	other	1.01431
Gmip	-0.153214	0.859975	0.000623649	0.00571634	2.01837	2.01837	Instructed up vs Naïve	Cytoplasm	enzyme	1.01319
Pgrmc1	4.95827	5.97078	0.000313453	0.00369895	2.01741	2.01741	Instructed up vs Naïve	Plasma Membrane	transmembrane receptor	1.01251
Rragd	3.36158	4.3734	0.0159242	0.0507464	2.01645	2.01645	Instructed up vs Naïve	Cytoplasm	enzyme	1.01182
Aldh2	5.23391	6.2444	0.000103001	0.00175054	2.01459	2.01459	Instructed up vs Naïve	Cytoplasm	enzyme	1.01049
Mycbp2	1.33779	2.34734	0.0229713	0.064971	2.01329	2.01329	Instructed up vs Naïve	Nucleus	enzyme	1.00955
St3gal5	0.818536	1.82726	0.005342	0.0239765	2.01213	2.01213	Instructed up vs Naïve	Cytoplasm	enzyme	1.00872
Snx29	0.194086	1.20254	0.0194862	0.0580927	2.01176	2.01176	Instructed up vs Naïve	Cytoplasm	other	1.00845
Jmjd1c	3.88977	4.89762	0.00793314	0.0311798	2.01091	2.01091	Instructed up vs Naïve	Nucleus	enzyme	1.00785
Itpripl1	1.00501	2.01171	0.000555888	0.00529566	2.00931	2.00931	Instructed up vs Naïve	Other	other	1.0067
Ccnj	0.908863	1.91495	0.00262349	0.014713	2.00846	2.00846	Instructed up vs Naïve	Nucleus	other	1.00609
Xlr3a	1.46234	2.46429	0.00831423	0.0321161	2.0027	2.0027	Instructed up vs Naïve	Other	other	1.00195
Mapre2	3.05014	4.05195	8.64886e-06	0.000387582	2.00251	2.00251	Instructed up vs Naïve	Cytoplasm	other	1.00181
Ldlr	4.37767	5.37931	2.19355e-06	0.000157692	2.00229	2.00229	Instructed up vs Naïve	Plasma Membrane	transporter	1.00164
Arhgef3	2.04215	3.04308	0.00297399	0.0159155	2.0013	2.0013	Instructed up vs Naïve	Cytoplasm	other	1.00093
Zfp39	0.406322	1.40694	0.000603672	0.00559247	2.00086	2.00086	Instructed up vs Naïve	Nucleus	transcription regulator	1.00062
Dip2c	1.22365	2.22367	3.89975e-05	0.000949202	2.00004	2.00004	Instructed up vs Naïve	Other	other	1.00002
Pnp	4.20965	5.20951	0.0134185	0.0451308	1.99981	1.99981	Instructed up vs Naïve	Nucleus	enzyme	0.99986
Chka	3.70269	4.70178	0.0017001	0.0110152	1.99874	1.99874	Instructed up vs Naïve	Cytoplasm	kinase	0.99909
Myh14	0.842092	1.84015	0.0292765	0.0766689	1.9973	1.9973	Instructed up vs Naïve	Extracellular Space	enzyme	0.998058
Prrt2	0.656565	1.6545	0.0122349	0.0423799	1.99714	1.99714	Instructed up vs Naïve	Plasma Membrane	other	0.997935
Slc4a7	1.99373	2.9912	0.00206702	0.0125778	1.99649	1.99649	Instructed up vs Naïve	Plasma Membrane	transporter	0.99747
Cecr2	2.55345	3.54951	0.000311875	0.00368637	1.99455	1.99455	Instructed up vs Naïve	Nucleus	other	0.99606
Gm13375	-0.660342	0.334659	0.0112118	0.0398029	1.99308	1.99308	Instructed up vs Naïve	Other	other	0.995001
1110002L01Rik	2.29936	3.29343	0.0274374	0.0730225	1.99179	1.99179	Instructed up vs Naïve	Other	other	0.99407
Lpin1	2.19103	3.18475	0.0101195	0.0368997	1.9913	1.9913	Instructed up vs Naïve	Nucleus	phosphatase	0.99372
Caps2	-0.546493	0.445697	0.0494152	0.109901	1.9892	1.9892	Instructed up vs Naïve	Other	other	0.99219
Snta1	2.45223	3.44424	0.0261584	0.0707175	1.98896	1.98896	Instructed up vs Naïve	Plasma Membrane	other	0.99201
Rec8	1.43352	2.42539	0.00957264	0.0355728	1.98876	1.98876	Instructed up vs Naïve	Nucleus	other	0.99187
Cep72	1.1417	2.13346	0.000376689	0.00414272	1.98861	1.98861	Instructed up vs Naïve	Cytoplasm	other	0.99176
Dhdh	2.56126	3.54921	0.0194572	0.0580927	1.98336	1.98336	Instructed up vs Naïve	Other	enzyme	0.98795
Dip2b	1.91403	2.90154	0.000456026	0.00467348	1.98276	1.98276	Instructed up vs Naïve	Cytoplasm	other	0.98751
Idi1	5.40877	6.39627	0.00624754	0.0263886	1.98275	1.98275	Instructed up vs Naïve	Cytoplasm	enzyme	0.9875
Heca	0.576896	1.56385	0.00372735	0.0186887	1.98199	1.98199	Instructed up vs Naïve	Nucleus	other	0.986954
Prr5l	-0.582159	0.4047	0.0169367	0.0531372	1.98187	1.98187	Instructed up vs Naïve	Cytoplasm	other	0.986859
Rhou	0.967418	1.95424	0.00846177	0.0325288	1.98181	1.98181	Instructed up vs Naïve	Cytoplasm	enzyme	0.986822
Pard6b	2.56832	3.55498	0.00162976	0.010705	1.98158	1.98158	Instructed up vs Naïve	Plasma Membrane	other	0.98666
Tmem41a	2.81701	3.80168	0.0127508	0.0436676	1.97887	1.97887	Instructed up vs Naïve	Other	other	0.98467
Pfn2	1.40514	2.38961	0.0163407	0.0515711	1.9786	1.9786	Instructed up vs Naïve	Cytoplasm	enzyme	0.98447
Atxn7l2	2.3874	3.37182	3.61236e-06	0.000215617	1.97852	1.97852	Instructed up vs Naïve	Other	other	0.98442
Sdc1	3.05615	4.04007	0.000173635	0.00249524	1.97783	1.97783	Instructed up vs Naïve	Plasma Membrane	enzyme	0.98392
Adcy3	1.11037	2.09417	0.00683632	0.0280652	1.97766	1.97766	Instructed up vs Naïve	Plasma Membrane	enzyme	0.9838
Zfp395	2.36703	3.35082	0.00742481	0.0297206	1.97765	1.97765	Instructed up vs Naïve	Cytoplasm	other	0.98379
Mlxipl	-0.204591	0.779007	0.00189188	0.0117761	1.97739	1.97739	Instructed up vs Naïve	Nucleus	transcription regulator	0.983598
Ppp2r3a	-0.536096	0.447212	0.00202712	0.012398	1.97699	1.97699	Instructed up vs Naïve	Nucleus	phosphatase	0.983308
Rhoc	3.78454	4.76772	0.00854378	0.032739	1.97681	1.97681	Instructed up vs Naïve	Plasma Membrane	enzyme	0.98318
Tubb6	5.30645	6.28872	0.00246134	0.0140949	1.97558	1.97558	Instructed up vs Naïve	Cytoplasm	other	0.98227
Srp54a	2.59774	3.5787	0.00153064	0.0102458	1.97377	1.97377	Instructed up vs Naïve	Cytoplasm	other	0.98096
Lnx1	-0.782483	0.197951	0.043953	0.10113	1.97306	1.97306	Instructed up vs Naïve	Cytoplasm	enzyme	0.980434
Sulf1	3.01788	3.99727	0.000780964	0.00656378	1.97163	1.97163	Instructed up vs Naïve	Cytoplasm	enzyme	0.97939
Snora5c	0.651599	1.63016	0.0189972	0.0572407	1.97049	1.97049	Instructed up vs Naïve	Other	other	0.978561
Trp53bp2	2.46114	3.43906	7.24641e-07	8.50315e-05	1.96961	1.96961	Instructed up vs Naïve	Nucleus	other	0.97792
Usp31	1.18675	2.1641	1.15963e-05	0.000460555	1.96885	1.96885	Instructed up vs Naïve	Nucleus	peptidase	0.97735
Acadl	2.03367	3.01016	0.000960647	0.0075172	1.96768	1.96768	Instructed up vs Naïve	Cytoplasm	enzyme	0.97649
5730409E04Rik	-0.21124	0.764369	0.00468267	0.0217836	1.96647	1.96647	Instructed up vs Naïve	Other	other	0.975609
Ccdc120	1.75854	2.73346	0.000725827	0.00625961	1.96554	1.96554	Instructed up vs Naïve	Plasma Membrane	other	0.97492
Ahr	0.00514378	0.980034	0.0105455	0.0380957	1.96549	1.96549	Instructed up vs Naïve	Nucleus	ligand-dependent nuclear receptor	0.97489
Ecpas	1.48377	2.45827	0.0209834	0.0609176	1.96495	1.96495	Instructed up vs Naïve	Cytoplasm	other	0.9745
Zfp664	3.8013	4.77562	8.15897e-05	0.00151156	1.96472	1.96472	Instructed up vs Naïve	Nucleus	transcription regulator	0.97432
Arhgap8	2.41057	3.38392	0.0345233	0.0858903	1.96339	1.96339	Instructed up vs Naïve	Cytoplasm	other	0.97335
Fam171a2	-0.742432	0.230139	0.0235042	0.0658567	1.96233	1.96233	Instructed up vs Naïve	Other	other	0.972571
Myo1d	-0.480572	0.487686	0.0314408	0.0805191	1.95648	1.95648	Instructed up vs Naïve	Cytoplasm	enzyme	0.968258
Hipk3	0.510231	1.477	0.00568639	0.0249538	1.95446	1.95446	Instructed up vs Naïve	Nucleus	kinase	0.966769
Rad9b	0.977525	1.94324	0.00114842	0.00848048	1.95303	1.95303	Instructed up vs Naïve	Nucleus	other	0.965715
Mex3d	2.75978	3.72516	1.2886e-05	0.000486738	1.95258	1.95258	Instructed up vs Naïve	Nucleus	other	0.96538
Ccdc112	1.3594	2.32463	5.95469e-05	0.00124031	1.95239	1.95239	Instructed up vs Naïve	Extracellular Space	other	0.96523
Paip2b	4.08665	5.0515	0.00391953	0.0192698	1.95185	1.95185	Instructed up vs Naïve	Other	translation regulator	0.96485
Ralgds	1.43876	2.40309	2.93157e-06	0.000189106	1.95115	1.95115	Instructed up vs Naïve	Cytoplasm	other	0.96433
Atp7b	-0.949412	0.0132008	0.0237556	0.0664057	1.94884	1.94884	Instructed up vs Naïve	Cytoplasm	transporter	0.962613
Spop	3.92667	4.88857	0.00019156	0.00266499	1.94787	1.94787	Instructed up vs Naïve	Extracellular Space	other	0.9619
Phlpp2	0.0789091	1.0408	0.000461732	0.00470669	1.94786	1.94786	Instructed up vs Naïve	Cytoplasm	enzyme	0.961891
Stard5	1.42128	2.38187	0.0166484	0.0523697	1.9461	1.9461	Instructed up vs Naïve	Cytoplasm	transporter	0.96059
Rcn3	4.06843	5.02839	0.00739274	0.0296555	1.94526	1.94526	Instructed up vs Naïve	Cytoplasm	other	0.95996
Wdr86	1.20476	2.16457	0.00158007	0.0104741	1.94506	1.94506	Instructed up vs Naïve	Other	other	0.95981
Carhsp1	3.67423	4.63364	0.00273405	0.0151266	1.94451	1.94451	Instructed up vs Naïve	Cytoplasm	transcription regulator	0.95941
Nipa1	0.00065804	0.959235	0.0159829	0.0508435	1.94339	1.94339	Instructed up vs Naïve	Plasma Membrane	transporter	0.958577
Trabd	2.39721	3.35416	0.00657656	0.0273817	1.94119	1.94119	Instructed up vs Naïve	Extracellular Space	other	0.95695
Lpp	0.686483	1.6424	0.0329533	0.0832952	1.93982	1.93982	Instructed up vs Naïve	Nucleus	other	0.955917
Nadsyn1	0.579448	1.53534	0.00180782	0.0114713	1.93978	1.93978	Instructed up vs Naïve	Cytoplasm	enzyme	0.955892
Bub1	4.58281	5.53852	0.00332456	0.0171964	1.93953	1.93953	Instructed up vs Naïve	Nucleus	kinase	0.95571
Trip6	3.89181	4.84674	0.0393894	0.0938418	1.93848	1.93848	Instructed up vs Naïve	Extracellular Space	cytokine	0.95493
Arhgap32	1.87379	2.82851	0.000966195	0.00754955	1.93821	1.93821	Instructed up vs Naïve	Cytoplasm	other	0.95472
Gnas	3.56174	4.51645	0.00168297	0.0109545	1.9382	1.9382	Instructed up vs Naïve	Plasma Membrane	enzyme	0.95471
2310022B05Rik	2.68923	3.64358	0.00248056	0.0141542	1.93771	1.93771	Instructed up vs Naïve	Cytoplasm	other	0.95435
Kcnd1	0.581597	1.53594	0.000853542	0.00695649	1.9377	1.9377	Instructed up vs Naïve	Plasma Membrane	ion channel	0.954343
Caprin2	2.41018	3.36416	0.0132934	0.0449413	1.9372	1.9372	Instructed up vs Naïve	Cytoplasm	other	0.95398
Lrrc61	0.454689	1.40627	0.000579106	0.00545579	1.934	1.934	Instructed up vs Naïve	Other	other	0.951581
Cyb5a	5.88735	6.83831	0.00158025	0.0104741	1.93317	1.93317	Instructed up vs Naïve	Cytoplasm	enzyme	0.95096
Rad51d	0.762688	1.71213	0.000860678	0.00699082	1.93112	1.93112	Instructed up vs Naïve	Nucleus	enzyme	0.949442
Pld6	1.18802	2.13737	0.00336276	0.0173568	1.931	1.931	Instructed up vs Naïve	Cytoplasm	enzyme	0.94935
Rev1	2.5875	3.53631	0.000807013	0.00671324	1.93028	1.93028	Instructed up vs Naïve	Nucleus	enzyme	0.94881
Gprc5c	1.0248	1.97355	0.0055213	0.0244607	1.9302	1.9302	Instructed up vs Naïve	Plasma Membrane	G-protein coupled receptor	0.94875
Esyt3	0.267339	1.21606	0.000812194	0.00673395	1.93016	1.93016	Instructed up vs Naïve	Plasma Membrane	other	0.948721
Nxpe3	-0.709695	0.237487	0.00196742	0.0121233	1.9281	1.9281	Instructed up vs Naïve	Other	other	0.947182
Sh3glb1	1.77525	2.72221	0.00428528	0.0205274	1.92779	1.92779	Instructed up vs Naïve	Cytoplasm	enzyme	0.94696
Pkn3	1.87593	2.82276	0.0186584	0.0565128	1.92764	1.92764	Instructed up vs Naïve	Nucleus	kinase	0.94683
Ube2k	4.60256	5.54938	1.1297e-05	0.000458262	1.92761	1.92761	Instructed up vs Naïve	Cytoplasm	transcription regulator	0.94682
Abca2	0.587886	1.53446	0.00163596	0.0107262	1.92729	1.92729	Instructed up vs Naïve	Plasma Membrane	transporter	0.946574
Ccdc181	0.978359	1.92471	0.00209315	0.0126993	1.92699	1.92699	Instructed up vs Naïve	Nucleus	other	0.946351
Bcar3	2.73477	3.68098	0.0061051	0.0259934	1.92681	1.92681	Instructed up vs Naïve	Cytoplasm	other	0.94621
Cdr2	2.64454	3.5893	0.000901037	0.00721683	1.92486	1.92486	Instructed up vs Naïve	Cytoplasm	other	0.94476
Ick	0.641797	1.58617	0.000535971	0.00515715	1.92435	1.92435	Instructed up vs Naïve	Cytoplasm	kinase	0.944373
Sqle	5.36155	6.30542	0.0052338	0.0236337	1.92367	1.92367	Instructed up vs Naïve	Cytoplasm	enzyme	0.94387
Sgpp1	-0.716271	0.226814	0.00060873	0.00562401	1.92263	1.92263	Instructed up vs Naïve	Cytoplasm	phosphatase	0.943085
Spty2d1	1.211	2.1537	0.000118416	0.00190438	1.92212	1.92212	Instructed up vs Naïve	Nucleus	other	0.9427
D2hgdh	0.562611	1.50504	0.0010791	0.00814342	1.92176	1.92176	Instructed up vs Naïve	Cytoplasm	enzyme	0.942429
Hpf1	4.47762	5.41794	0.000700201	0.00614545	1.91896	1.91896	Instructed up vs Naïve	Nucleus	other	0.94032
Gm5577	-0.468474	0.47046	0.0202645	0.0596125	1.91711	1.91711	Instructed up vs Naïve	Other	other	0.938934
Erap1	-0.433673	0.505104	0.000493016	0.00489243	1.9169	1.9169	Instructed up vs Naïve	Extracellular Space	peptidase	0.938777
Bcl7a	2.07036	3.0081	5.60272e-06	0.000290957	1.91553	1.91553	Instructed up vs Naïve	Nucleus	other	0.93774
Prdx4	4.76662	5.70427	0.00102873	0.00789239	1.9154	1.9154	Instructed up vs Naïve	Cytoplasm	enzyme	0.93765
Sinhcaf	6.17561	7.11252	0.000242335	0.00312925	1.91442	1.91442	Instructed up vs Naïve	Extracellular Space	other	0.93691
Odc1	7.81463	8.75125	0.00921091	0.0346222	1.91404	1.91404	Instructed up vs Naïve	Cytoplasm	enzyme	0.93662
Mllt11	2.21619	3.15125	0.00991264	0.0364809	1.91197	1.91197	Instructed up vs Naïve	Cytoplasm	other	0.93506
Suv39h1	2.65129	3.58566	0.00543389	0.0242151	1.91105	1.91105	Instructed up vs Naïve	Nucleus	enzyme	0.93437
Homez	-0.192723	0.740845	0.01358	0.0454827	1.90999	1.90999	Instructed up vs Naïve	Nucleus	transcription regulator	0.933568
Homer3	2.38593	3.31873	2.27903e-05	0.000690186	1.90899	1.90899	Instructed up vs Naïve	Plasma Membrane	other	0.9328
Spint2	5.15688	6.0894	0.040597	0.0957828	1.90861	1.90861	Instructed up vs Naïve	Extracellular Space	other	0.93252
Pctp	-0.172283	0.760083	0.000888426	0.00715566	1.9084	1.9084	Instructed up vs Naïve	Cytoplasm	transporter	0.932366
Srebf2	5.38024	6.31247	0.000198809	0.0027331	1.90823	1.90823	Instructed up vs Naïve	Nucleus	transcription regulator	0.93223
Gpld1	-0.382209	0.549628	0.00336611	0.0173616	1.9077	1.9077	Instructed up vs Naïve	Cytoplasm	enzyme	0.931837
Twsg1	3.06487	3.9967	7.72762e-05	0.00145882	1.90769	1.90769	Instructed up vs Naïve	Extracellular Space	other	0.93183
Abi2	2.81674	3.74758	3.09772e-05	0.00082663	1.90639	1.90639	Instructed up vs Naïve	Cytoplasm	other	0.93084
Lmln	0.565292	1.4946	0.00442774	0.0209793	1.90436	1.90436	Instructed up vs Naïve	Plasma Membrane	peptidase	0.929308
Ptpn9	0.877749	1.80599	0.0152119	0.0490726	1.90296	1.90296	Instructed up vs Naïve	Cytoplasm	phosphatase	0.928241
Ifi30	4.14332	5.07112	0.0197181	0.0586044	1.90238	1.90238	Instructed up vs Naïve	Cytoplasm	enzyme	0.9278
Oxld1	0.0781667	1.00576	0.00178815	0.0113968	1.90211	1.90211	Instructed up vs Naïve	Cytoplasm	other	0.927593
Ppfibp1	2.52003	3.44704	0.000694576	0.00612712	1.90134	1.90134	Instructed up vs Naïve	Plasma Membrane	other	0.92701
Tut4	2.92068	3.84699	0.00291928	0.0157457	1.90041	1.90041	Instructed up vs Naïve	Nucleus	enzyme	0.92631
Ifrd1	4.32816	5.25334	0.0219851	0.0630494	1.89891	1.89891	Instructed up vs Naïve	Nucleus	other	0.92518
Mrs2	1.0363	1.95908	0.000634526	0.00576969	1.89576	1.89576	Instructed up vs Naïve	Cytoplasm	transporter	0.92278
Cbx1	6.16638	7.08913	2.69831e-05	0.000761083	1.89573	1.89573	Instructed up vs Naïve	Nucleus	transcription regulator	0.92275
Phtf1	1.66598	2.5886	0.000727439	0.00626975	1.89555	1.89555	Instructed up vs Naïve	Nucleus	transcription regulator	0.92262
Acat2	5.60758	6.52825	0.000715488	0.00622149	1.893	1.893	Instructed up vs Naïve	Cytoplasm	enzyme	0.92067
Slc38a9	-0.260587	0.658771	0.000472975	0.00478464	1.89127	1.89127	Instructed up vs Naïve	Extracellular Space	transporter	0.919358
Pnp2	2.8479	3.76682	0.0165361	0.0520963	1.89071	1.89071	Instructed up vs Naïve	Nucleus	enzyme	0.91892
Lancl2	1.81519	2.73394	0.00381678	0.0189587	1.89048	1.89048	Instructed up vs Naïve	Plasma Membrane	other	0.91875
Ercc5	2.37747	3.29439	2.23033e-06	0.000157692	1.88808	1.88808	Instructed up vs Naïve	Nucleus	enzyme	0.91692
Gm20604	2.30414	3.22046	0.00204315	0.0124642	1.88729	1.88729	Instructed up vs Naïve	Other	other	0.91632
Rfx3	-0.688705	0.226616	0.00388095	0.0191518	1.88599	1.88599	Instructed up vs Naïve	Nucleus	transcription regulator	0.915321
Akr1e1	1.10151	2.01605	0.0127655	0.0436805	1.88497	1.88497	Instructed up vs Naïve	Cytoplasm	enzyme	0.91454
Pcbp4	5.37561	6.28777	0.0152005	0.0490726	1.88187	1.88187	Instructed up vs Naïve	Nucleus	other	0.91216
Mios	1.50859	2.41977	9.59271e-05	0.00167895	1.88058	1.88058	Instructed up vs Naïve	Cytoplasm	other	0.91118
Fahd2a	0.746053	1.65684	0.00792239	0.0311461	1.88007	1.88007	Instructed up vs Naïve	Cytoplasm	other	0.910787
Sigmar1	4.81792	5.72838	0.0190052	0.0572423	1.87964	1.87964	Instructed up vs Naïve	Plasma Membrane	transmembrane receptor	0.91046
Agfg2	2.33876	3.24906	0.00226763	0.0133088	1.87943	1.87943	Instructed up vs Naïve	Other	other	0.9103
Mta3	4.61239	5.52242	0.00627657	0.0264776	1.87908	1.87908	Instructed up vs Naïve	Nucleus	transcription regulator	0.91003
Hddc2	4.0606	4.96925	0.000187611	0.00262784	1.8773	1.8773	Instructed up vs Naïve	Cytoplasm	other	0.90865
Thnsl1	0.727572	1.63599	0.000445599	0.00459494	1.87699	1.87699	Instructed up vs Naïve	Nucleus	kinase	0.908418
Cul4a	3.27722	4.18393	6.36934e-07	8.32936e-05	1.87477	1.87477	Instructed up vs Naïve	Nucleus	other	0.90671
Sh3d19	2.55076	3.45711	0.0181009	0.055424	1.8743	1.8743	Instructed up vs Naïve	Plasma Membrane	other	0.90635
Rab3ip	3.15025	4.05596	0.00984967	0.0363226	1.87346	1.87346	Instructed up vs Naïve	Cytoplasm	other	0.90571
Pnpla2	2.7704	3.67575	0.015351	0.0493903	1.87299	1.87299	Instructed up vs Naïve	Cytoplasm	enzyme	0.90535
0610010K14Rik	5.0502	5.9554	0.00608669	0.0259513	1.8728	1.8728	Instructed up vs Naïve	Nucleus	other	0.9052
Amotl1	0.686536	1.59109	0.0240152	0.0668727	1.87197	1.87197	Instructed up vs Naïve	Plasma Membrane	other	0.904554
Dusp22	0.214997	1.1189	0.00013835	0.00212397	1.87112	1.87112	Instructed up vs Naïve	Cytoplasm	phosphatase	0.903903
Ndufaf7	2.94701	3.85045	0.000375495	0.00413591	1.87052	1.87052	Instructed up vs Naïve	Cytoplasm	enzyme	0.90344
Insr	-0.353023	0.550272	0.0153435	0.0493882	1.87033	1.87033	Instructed up vs Naïve	Plasma Membrane	kinase	0.903295
Rab31	2.75157	3.6539	0.00152542	0.0102156	1.86909	1.86909	Instructed up vs Naïve	Cytoplasm	enzyme	0.90233
Asl	3.53843	4.44061	0.0208171	0.0606061	1.86889	1.86889	Instructed up vs Naïve	Cytoplasm	enzyme	0.90218
Ppm1m	3.10885	4.01095	0.026978	0.0721871	1.86878	1.86878	Instructed up vs Naïve	Nucleus	phosphatase	0.9021
Arrb2	3.32711	4.22822	0.0048974	0.0225509	1.8675	1.8675	Instructed up vs Naïve	Cytoplasm	other	0.90111
Pcyox1l	2.79362	3.69414	0.00163847	0.0107378	1.86673	1.86673	Instructed up vs Naïve	Other	other	0.90052
Rin2	-0.0597466	0.840542	0.0437628	0.100789	1.86644	1.86644	Instructed up vs Naïve	Cytoplasm	other	0.900289
Plod2	3.16508	4.06445	0.0128084	0.0437438	1.86525	1.86525	Instructed up vs Naïve	Cytoplasm	enzyme	0.89937
Spag1	-0.0183836	0.880132	0.000344721	0.00394553	1.86415	1.86415	Instructed up vs Naïve	Cytoplasm	other	0.898516
Atl2	3.71551	4.6137	2.29563e-05	0.000692299	1.86372	1.86372	Instructed up vs Naïve	Cytoplasm	other	0.89819
Ccdc6	3.67192	4.56946	0.00289189	0.0156803	1.86289	1.86289	Instructed up vs Naïve	Cytoplasm	other	0.89754
Carmil1	1.40989	2.30653	0.0182158	0.0556131	1.86173	1.86173	Instructed up vs Naïve	Cytoplasm	enzyme	0.89664
Rpia	2.27648	3.17223	0.00987245	0.0363769	1.86058	1.86058	Instructed up vs Naïve	Cytoplasm	enzyme	0.89575
Prkra	1.9425	2.8378	0.00099041	0.00767621	1.85999	1.85999	Instructed up vs Naïve	Cytoplasm	other	0.8953
Eaf2	-0.222483	0.672496	0.0205247	0.0601196	1.85958	1.85958	Instructed up vs Naïve	Nucleus	transcription regulator	0.894979
Trafd1	1.55727	2.45182	0.000155378	0.00231398	1.85903	1.85903	Instructed up vs Naïve	Other	other	0.89455
Top1mt	1.35148	2.24562	0.0458181	0.10417	1.8585	1.8585	Instructed up vs Naïve	Cytoplasm	enzyme	0.89414
Scap	2.9555	3.84939	0.00174761	0.0112114	1.85819	1.85819	Instructed up vs Naïve	Cytoplasm	other	0.89389
Arrdc2	1.70263	2.59609	0.00107745	0.00814027	1.85763	1.85763	Instructed up vs Naïve	Other	other	0.89346
Lrp5	3.28779	4.18091	0.000625863	0.00573077	1.8572	1.8572	Instructed up vs Naïve	Plasma Membrane	transmembrane receptor	0.89312
Gzf1	2.60766	3.4985	0.000302908	0.00362205	1.85426	1.85426	Instructed up vs Naïve	Nucleus	transcription regulator	0.89084
Ube2g1	3.91198	4.80248	0.000532705	0.0051412	1.85382	1.85382	Instructed up vs Naïve	Cytoplasm	enzyme	0.8905
Zfp462	2.59431	3.4844	0.00399646	0.0195276	1.85329	1.85329	Instructed up vs Naïve	Nucleus	transcription regulator	0.89009
Sik2	0.951495	1.84155	0.00052157	0.00506603	1.85324	1.85324	Instructed up vs Naïve	Cytoplasm	kinase	0.890055
Soga1	-0.0909683	0.799045	0.0355074	0.0876414	1.85319	1.85319	Instructed up vs Naïve	Extracellular Space	other	0.890013
Lpgat1	1.47786	2.36729	0.00139193	0.00957913	1.85243	1.85243	Instructed up vs Naïve	Cytoplasm	enzyme	0.88943
Errfi1	1.75696	2.64591	0.0084328	0.032443	1.85183	1.85183	Instructed up vs Naïve	Cytoplasm	other	0.88895
Snx8	3.53906	4.42742	0.0179388	0.0550918	1.85106	1.85106	Instructed up vs Naïve	Cytoplasm	transporter	0.88836
Dusp19	1.43608	2.32412	0.000114158	0.00187217	1.85066	1.85066	Instructed up vs Naïve	Cytoplasm	phosphatase	0.88804
Fam169a	4.2697	5.15743	0.00449331	0.0212201	1.85025	1.85025	Instructed up vs Naïve	Other	other	0.88773
Pcbp3	1.89955	2.78683	0.00167107	0.0108822	1.84968	1.84968	Instructed up vs Naïve	Nucleus	transcription regulator	0.88728
Doc2g	0.537225	1.42401	0.0102745	0.0373323	1.84905	1.84905	Instructed up vs Naïve	Nucleus	other	0.886785
Nfyb	4.53543	5.42175	3.9125e-05	0.000950698	1.84846	1.84846	Instructed up vs Naïve	Nucleus	transcription regulator	0.88632
Dtx2	3.18291	4.06923	0.000823361	0.00680342	1.84845	1.84845	Instructed up vs Naïve	Nucleus	other	0.88632
Traf4	4.20921	5.09467	5.10883e-05	0.00112543	1.84735	1.84735	Instructed up vs Naïve	Cytoplasm	other	0.88546
Wasf1	3.30197	4.18599	0.000253131	0.00322524	1.84552	1.84552	Instructed up vs Naïve	Nucleus	other	0.88402
Klhl7	3.44383	4.32675	1.71383e-05	0.000582824	1.8441	1.8441	Instructed up vs Naïve	Nucleus	other	0.88292
Zbtb5	0.63118	1.51358	5.15986e-06	0.000276957	1.84344	1.84344	Instructed up vs Naïve	Nucleus	transcription regulator	0.8824
Ctsz	4.31596	5.19803	0.00158076	0.0104741	1.84302	1.84302	Instructed up vs Naïve	Cytoplasm	peptidase	0.88207
Hipk1	2.7287	3.61057	0.0100826	0.0368197	1.84276	1.84276	Instructed up vs Naïve	Nucleus	kinase	0.88187
Ccdc71l	-0.417913	0.463383	0.0397775	0.094462	1.84203	1.84203	Instructed up vs Naïve	Other	other	0.881296
Oma1	2.20419	3.08449	7.21313e-07	8.50315e-05	1.84075	1.84075	Instructed up vs Naïve	Cytoplasm	peptidase	0.8803
Tbkbp1	1.09055	1.97071	0.00292637	0.0157662	1.84058	1.84058	Instructed up vs Naïve	Other	other	0.88016
Phf6	2.58987	3.46989	0.000705252	0.0061651	1.8404	1.8404	Instructed up vs Naïve	Nucleus	transcription regulator	0.88002
Nr1d2	1.86733	2.74684	0.00362284	0.0183244	1.83976	1.83976	Instructed up vs Naïve	Nucleus	ligand-dependent nuclear receptor	0.87951
Mvk	3.66883	4.54623	0.0428477	0.0993015	1.83706	1.83706	Instructed up vs Naïve	Cytoplasm	kinase	0.8774
Yaf2	0.800205	1.67712	0.0455765	0.103852	1.83645	1.83645	Instructed up vs Naïve	Nucleus	transcription regulator	0.876915
Smarcc1	5.46287	6.33952	4.38139e-05	0.00102816	1.83611	1.83611	Instructed up vs Naïve	Nucleus	transcription regulator	0.87665
Nfxl1	2.4942	3.36928	5.42133e-05	0.00116764	1.8341	1.8341	Instructed up vs Naïve	Nucleus	transcription regulator	0.87508
Vps36	3.70322	4.57664	0.00139446	0.00957913	1.83201	1.83201	Instructed up vs Naïve	Cytoplasm	other	0.87342
Cryzl2	0.600419	1.47361	0.0153036	0.0492928	1.83171	1.83171	Instructed up vs Naïve	Cytoplasm	enzyme	0.873191
Ercc6	1.07286	1.94604	0.00139266	0.00957913	1.83168	1.83168	Instructed up vs Naïve	Nucleus	transcription regulator	0.87318
3110082I17Rik	4.43966	5.31276	0.0141638	0.0468274	1.83159	1.83159	Instructed up vs Naïve	Other	other	0.8731
Herpud2	2.21738	3.08993	0.00106041	0.00806205	1.8309	1.8309	Instructed up vs Naïve	Other	other	0.87255
Sesn1	2.11361	2.98616	0.0125817	0.0432363	1.83089	1.83089	Instructed up vs Naïve	Nucleus	other	0.87255
Ide	4.75374	5.62622	0.00012765	0.00201377	1.8308	1.8308	Instructed up vs Naïve	Extracellular Space	peptidase	0.87248
Txnrd2	1.07081	1.94235	0.0047867	0.022112	1.82962	1.82962	Instructed up vs Naïve	Cytoplasm	enzyme	0.87154
Fbxo21	3.68378	4.55393	3.57827e-06	0.000214473	1.82784	1.82784	Instructed up vs Naïve	Extracellular Space	enzyme	0.87015
Wdsub1	2.16214	3.03157	0.00725858	0.0292724	1.82694	1.82694	Instructed up vs Naïve	Other	other	0.86943
Focad	1.71338	2.58268	0.00181383	0.0114932	1.82678	1.82678	Instructed up vs Naïve	Plasma Membrane	other	0.8693
Pla2g6	3.31079	4.1785	0.00131441	0.00930041	1.82476	1.82476	Instructed up vs Naïve	Cytoplasm	enzyme	0.86771
Tcea2	-0.135425	0.731918	0.0431727	0.0999199	1.8243	1.8243	Instructed up vs Naïve	Nucleus	transcription regulator	0.867343
Mlxip	1.79216	2.65899	0.00420539	0.0202458	1.82366	1.82366	Instructed up vs Naïve	Nucleus	transcription regulator	0.86683
Tmem123	2.96412	3.83056	6.12889e-05	0.00126491	1.82316	1.82316	Instructed up vs Naïve	Plasma Membrane	other	0.86644
Nt5c3	2.30864	3.17482	0.00546688	0.0242944	1.82283	1.82283	Instructed up vs Naïve	Cytoplasm	phosphatase	0.86618
Mnd1	4.50108	5.36716	0.0102269	0.0371969	1.8227	1.8227	Instructed up vs Naïve	Nucleus	other	0.86608
Cpt2	2.4105	3.27581	0.000345617	0.00395207	1.82173	1.82173	Instructed up vs Naïve	Cytoplasm	enzyme	0.86531
A430005L14Rik	4.73627	5.60146	0.0127762	0.0436961	1.82157	1.82157	Instructed up vs Naïve	Nucleus	other	0.86519
Rabl6	3.84018	4.70497	2.64683e-07	4.42729e-05	1.82107	1.82107	Instructed up vs Naïve	Cytoplasm	other	0.86479
Iffo2	0.787775	1.65247	0.000397028	0.0042813	1.82096	1.82096	Instructed up vs Naïve	Other	other	0.864695
Pnpla8	2.2593	3.12364	0.00126861	0.00907912	1.82051	1.82051	Instructed up vs Naïve	Cytoplasm	enzyme	0.86434
Gprc5b	1.12759	1.99157	0.0339011	0.0847419	1.82006	1.82006	Instructed up vs Naïve	Plasma Membrane	G-protein coupled receptor	0.86398
Slc27a3	2.42639	3.29034	0.000103096	0.00175054	1.82002	1.82002	Instructed up vs Naïve	Cytoplasm	transporter	0.86395
Slc12a9	1.42863	2.29248	0.0136179	0.0455566	1.81989	1.81989	Instructed up vs Naïve	Plasma Membrane	transporter	0.86385
Nsdhl	3.42554	4.28868	0.000695486	0.00612712	1.81899	1.81899	Instructed up vs Naïve	Cytoplasm	enzyme	0.86314
Atox1	6.73458	7.59672	0.000886542	0.00714449	1.81773	1.81773	Instructed up vs Naïve	Cytoplasm	transporter	0.86214
Tbc1d14	2.86424	3.72486	0.00135104	0.00945072	1.81582	1.81582	Instructed up vs Naïve	Extracellular Space	other	0.86062
Mettl21a	1.04272	1.90162	9.59398e-05	0.00167895	1.81365	1.81365	Instructed up vs Naïve	Nucleus	enzyme	0.8589
Sh3yl1	0.28041	1.13778	0.0209539	0.0608626	1.81173	1.81173	Instructed up vs Naïve	Plasma Membrane	other	0.85737
Pcnx	0.816013	1.67333	0.000716062	0.00622149	1.81167	1.81167	Instructed up vs Naïve	Plasma Membrane	other	0.857317
Rlim	3.78999	4.64714	0.0031876	0.016668	1.81145	1.81145	Instructed up vs Naïve	Nucleus	enzyme	0.85715
Nek1	1.78314	2.63869	0.000737817	0.00632942	1.80945	1.80945	Instructed up vs Naïve	Nucleus	kinase	0.85555
Ankrd39	1.15568	2.01077	0.000936624	0.0073867	1.80888	1.80888	Instructed up vs Naïve	Other	other	0.85509
Phldb1	0.877166	1.73086	0.0161587	0.0511877	1.80712	1.80712	Instructed up vs Naïve	Cytoplasm	other	0.853694
Apbb1	1.72997	2.58258	0.00249395	0.0142081	1.80577	1.80577	Instructed up vs Naïve	Cytoplasm	transcription regulator	0.85261
Tm2d1	2.42401	3.27602	0.00139863	0.00959435	1.80501	1.80501	Instructed up vs Naïve	Plasma Membrane	G-protein coupled receptor	0.85201
Prpsap2	4.22383	5.07523	2.43954e-05	0.000725057	1.80425	1.80425	Instructed up vs Naïve	Other	other	0.8514
Abl2	2.586	3.43738	0.00280781	0.0154041	1.80423	1.80423	Instructed up vs Naïve	Cytoplasm	kinase	0.85138
Itgb1	4.62103	5.47048	0.00437605	0.0208282	1.80181	1.80181	Instructed up vs Naïve	Plasma Membrane	transmembrane receptor	0.84945
Ralgps2	2.11456	2.96399	0.00643314	0.0269641	1.80179	1.80179	Instructed up vs Naïve	Other	other	0.84943
Tmem189	3.71406	4.56335	0.0015537	0.010352	1.80162	1.80162	Instructed up vs Naïve	Cytoplasm	other	0.84929
Igf1r	0.751927	1.60007	0.000830795	0.00683629	1.80018	1.80018	Instructed up vs Naïve	Plasma Membrane	transmembrane receptor	0.848143
Xpo7	3.92982	4.77748	3.38528e-05	0.000877427	1.79957	1.79957	Instructed up vs Naïve	Nucleus	transporter	0.84766
Ebna1bp2	5.35768	6.20464	0.00766846	0.0303886	1.7987	1.7987	Instructed up vs Naïve	Nucleus	other	0.84696
Pelo	3.12818	3.97457	0.00041865	0.00442164	1.79799	1.79799	Instructed up vs Naïve	Nucleus	other	0.84639
Dhx34	1.49095	2.33643	4.17742e-06	0.000239411	1.79686	1.79686	Instructed up vs Naïve	Other	enzyme	0.84548
Nme4	5.12445	5.96946	0.00220443	0.0131091	1.79628	1.79628	Instructed up vs Naïve	Cytoplasm	kinase	0.84501
Gpam	1.45874	2.3037	2.7541e-06	0.000181733	1.79622	1.79622	Instructed up vs Naïve	Cytoplasm	enzyme	0.84496
Prss36	0.692118	1.53603	0.0122382	0.0423799	1.79491	1.79491	Instructed up vs Naïve	Extracellular Space	peptidase	0.843912
Tmem209	3.84848	4.69171	0.000795038	0.00665104	1.79407	1.79407	Instructed up vs Naïve	Other	other	0.84323
Arid3b	3.67163	4.51448	0.0379922	0.0915873	1.79359	1.79359	Instructed up vs Naïve	Nucleus	transcription regulator	0.84285
Zmynd19	4.26067	5.10106	0.00263075	0.014748	1.79054	1.79054	Instructed up vs Naïve	Plasma Membrane	other	0.84039
Cep78	3.13775	3.97783	3.99648e-05	0.000959755	1.79014	1.79014	Instructed up vs Naïve	Cytoplasm	other	0.84008
Dnph1	4.94757	5.78763	0.0384487	0.0923964	1.79012	1.79012	Instructed up vs Naïve	Nucleus	enzyme	0.84006
Ankrd13d	0.619307	1.45934	0.0107587	0.0386752	1.7901	1.7901	Instructed up vs Naïve	Plasma Membrane	other	0.840033
Rtkn2	2.07816	2.91708	0.00173892	0.0111921	1.78871	1.78871	Instructed up vs Naïve	Plasma Membrane	other	0.83892
Ciart	2.36723	3.20523	0.00598557	0.0256731	1.78757	1.78757	Instructed up vs Naïve	Nucleus	other	0.838
E2f8	2.89397	3.73195	1.81922e-05	0.000608155	1.78755	1.78755	Instructed up vs Naïve	Nucleus	transcription regulator	0.83798
Smim13	1.16433	2.0022	0.00077475	0.00654036	1.78741	1.78741	Instructed up vs Naïve	Other	other	0.83787
Fam220a	2.58155	3.41861	0.000876365	0.00709028	1.7864	1.7864	Instructed up vs Naïve	Nucleus	other	0.83706
Stx2	0.305475	1.14235	0.00217154	0.0129832	1.78618	1.78618	Instructed up vs Naïve	Cytoplasm	transporter	0.836875
Cbx2	2.8197	3.65655	0.0007955	0.00665104	1.78615	1.78615	Instructed up vs Naïve	Nucleus	transcription regulator	0.83685
Cep68	2.78253	3.61666	0.00158534	0.01049	1.78278	1.78278	Instructed up vs Naïve	Cytoplasm	other	0.83413
Sh3rf1	0.82219	1.65446	0.00049222	0.00489243	1.78049	1.78049	Instructed up vs Naïve	Cytoplasm	enzyme	0.83227
Gnpat	4.83208	5.6641	9.91795e-06	0.000424612	1.78018	1.78018	Instructed up vs Naïve	Cytoplasm	enzyme	0.83202
Zfat	0.77679	1.60873	0.000104768	0.00176562	1.78007	1.78007	Instructed up vs Naïve	Nucleus	transcription regulator	0.83194
Kdm2b	4.11482	4.94622	8.58214e-05	0.00156271	1.77941	1.77941	Instructed up vs Naïve	Nucleus	enzyme	0.8314
Trib1	1.50717	2.33645	0.000736903	0.00632942	1.7768	1.7768	Instructed up vs Naïve	Cytoplasm	kinase	0.82928
Creb1	2.24492	3.07374	0.00408905	0.0198545	1.77623	1.77623	Instructed up vs Naïve	Nucleus	transcription regulator	0.82882
Tcaim	0.431412	1.25978	0.00283584	0.0155084	1.77568	1.77568	Instructed up vs Naïve	Cytoplasm	other	0.828368
Kif1b	1.77585	2.60399	0.000134271	0.00208359	1.77539	1.77539	Instructed up vs Naïve	Cytoplasm	transporter	0.82814
Mapk8	1.99796	2.82585	0.000367836	0.00409229	1.77508	1.77508	Instructed up vs Naïve	Cytoplasm	kinase	0.82789
Hltf	2.74004	3.56772	0.00771641	0.0305114	1.77483	1.77483	Instructed up vs Naïve	Nucleus	transcription regulator	0.82768
Ivns1abp	4.79555	5.62302	0.0017542	0.0112402	1.77457	1.77457	Instructed up vs Naïve	Nucleus	other	0.82747
Usp6nl	1.98164	2.80894	6.56857e-07	8.4365e-05	1.77436	1.77436	Instructed up vs Naïve	Plasma Membrane	other	0.8273
Isoc1	3.09582	3.92287	9.3958e-08	2.25264e-05	1.77405	1.77405	Instructed up vs Naïve	Cytoplasm	enzyme	0.82705
Dedd	3.12167	3.94766	1.47255e-05	0.00052366	1.77275	1.77275	Instructed up vs Naïve	Nucleus	other	0.82599
Mapk6	4.58581	5.41137	7.85734e-07	8.76185e-05	1.77222	1.77222	Instructed up vs Naïve	Cytoplasm	kinase	0.82556
Arhgef2	2.85475	3.6783	0.00136984	0.00950646	1.76975	1.76975	Instructed up vs Naïve	Cytoplasm	other	0.82355
Zfp746	1.63781	2.46008	0.000157536	0.00233643	1.76819	1.76819	Instructed up vs Naïve	Cytoplasm	transcription regulator	0.82227
Grk5	0.186335	1.00824	0.00896672	0.033908	1.76773	1.76773	Instructed up vs Naïve	Plasma Membrane	kinase	0.821905
Xkr5	1.68373	2.50508	0.000435536	0.00451707	1.76705	1.76705	Instructed up vs Naïve	Other	other	0.82135
Fbxo17	1.34312	2.16392	0.0219267	0.0629321	1.76639	1.76639	Instructed up vs Naïve	Cytoplasm	enzyme	0.8208
Nudt8	2.56923	3.38947	0.00129508	0.00922202	1.7657	1.7657	Instructed up vs Naïve	Cytoplasm	other	0.82024
Gpc2	1.50863	2.32868	0.0305457	0.0790004	1.76547	1.76547	Instructed up vs Naïve	Plasma Membrane	other	0.82005
Me2	3.43305	4.2521	0.000283639	0.00347838	1.76424	1.76424	Instructed up vs Naïve	Cytoplasm	enzyme	0.81905
Sephs1	3.93859	4.75731	5.46683e-05	0.00117199	1.76383	1.76383	Instructed up vs Naïve	Other	enzyme	0.81872
Tbc1d1	2.77596	3.59375	0.00375647	0.0187823	1.7627	1.7627	Instructed up vs Naïve	Nucleus	other	0.81779
Pola2	4.92523	5.74178	0.00230998	0.0134803	1.76119	1.76119	Instructed up vs Naïve	Nucleus	enzyme	0.81655
E2f6	2.80947	3.62523	0.0114193	0.0403307	1.76022	1.76022	Instructed up vs Naïve	Nucleus	transcription regulator	0.81576
Ip6k2	2.56615	3.38168	0.000387039	0.00422538	1.75994	1.75994	Instructed up vs Naïve	Cytoplasm	kinase	0.81553
Pard3	2.0304	2.84544	3.12623e-06	0.00019724	1.75935	1.75935	Instructed up vs Naïve	Plasma Membrane	other	0.81504
Ube4b	4.70126	5.51617	0.000511014	0.00499384	1.75918	1.75918	Instructed up vs Naïve	Cytoplasm	enzyme	0.81491
Grk2	3.93907	4.7539	3.54662e-06	0.000213465	1.75909	1.75909	Instructed up vs Naïve	Cytoplasm	kinase	0.81483
Tank	0.0428952	0.857604	0.000179369	0.00255468	1.75894	1.75894	Instructed up vs Naïve	Cytoplasm	other	0.814709
Smad4	3.07045	3.88513	3.04968e-05	0.000819995	1.75891	1.75891	Instructed up vs Naïve	Nucleus	transcription regulator	0.81468
Bahcc1	2.74635	3.55783	0.0155632	0.0499057	1.75501	1.75501	Instructed up vs Naïve	Other	other	0.81148
Tmem38a	1.21479	2.02607	0.00329701	0.0171033	1.75477	1.75477	Instructed up vs Naïve	Cytoplasm	ion channel	0.81128
Amn1	0.521049	1.33211	7.01651e-05	0.0013658	1.75451	1.75451	Instructed up vs Naïve	Plasma Membrane	other	0.811061
Tgif2	3.87372	4.68452	4.42337e-05	0.00102961	1.75419	1.75419	Instructed up vs Naïve	Nucleus	transcription regulator	0.8108
Fbxl4	0.308055	1.11837	0.00613492	0.026048	1.75359	1.75359	Instructed up vs Naïve	Nucleus	other	0.810315
Vps37b	2.06586	2.87526	0.00241862	0.0139078	1.75248	1.75248	Instructed up vs Naïve	Cytoplasm	other	0.8094
Glcci1	-0.186204	0.622883	0.00195634	0.0120781	1.7521	1.7521	Instructed up vs Naïve	Cytoplasm	other	0.809087
Dscc1	2.89432	3.70293	0.00232875	0.0135404	1.75152	1.75152	Instructed up vs Naïve	Nucleus	other	0.80861
Gk5	1.94414	2.75261	0.0298483	0.0777135	1.75135	1.75135	Instructed up vs Naïve	Other	kinase	0.80847
Chst12	2.35829	3.16629	0.0140767	0.0466122	1.75079	1.75079	Instructed up vs Naïve	Cytoplasm	enzyme	0.808
Pitpnm2	-0.167107	0.640111	0.0321463	0.081812	1.74983	1.74983	Instructed up vs Naïve	Cytoplasm	enzyme	0.807218
Map3k4	3.21242	4.01843	2.15651e-05	0.00067146	1.74837	1.74837	Instructed up vs Naïve	Cytoplasm	kinase	0.80601
Bag4	3.12671	3.92996	0.000701981	0.00614662	1.74502	1.74502	Instructed up vs Naïve	Cytoplasm	other	0.80325
Ptk7	4.83946	5.64234	0.00876127	0.0333571	1.74458	1.74458	Instructed up vs Naïve	Plasma Membrane	kinase	0.80288
Ogfr	3.70508	4.5075	0.00655213	0.0272958	1.74402	1.74402	Instructed up vs Naïve	Plasma Membrane	other	0.80242
Pi4ka	3.12784	3.9302	0.00671184	0.0277356	1.74396	1.74396	Instructed up vs Naïve	Cytoplasm	kinase	0.80236
1700017B05Rik	2.67931	3.48165	0.000245871	0.00315791	1.74393	1.74393	Instructed up vs Naïve	Cytoplasm	other	0.80234
Pcgf3	3.23839	4.0403	0.000630591	0.00574845	1.7434	1.7434	Instructed up vs Naïve	Nucleus	other	0.80191
Rad50	2.82506	3.62696	0.00688918	0.0281857	1.74339	1.74339	Instructed up vs Naïve	Nucleus	enzyme	0.8019
Klhl25	1.54396	2.34573	0.000336706	0.00388102	1.74325	1.74325	Instructed up vs Naïve	Cytoplasm	other	0.80177
Cep76	2.58811	3.38892	0.000204078	0.00277449	1.74208	1.74208	Instructed up vs Naïve	Cytoplasm	other	0.80081
Shld2	1.88859	2.68816	0.0161101	0.0511011	1.74058	1.74058	Instructed up vs Naïve	Extracellular Space	other	0.79957
Pms1	2.42613	3.22498	0.000197221	0.0027245	1.73971	1.73971	Instructed up vs Naïve	Nucleus	enzyme	0.79885
AW209491	2.7438	3.5422	5.24557e-05	0.00114503	1.73917	1.73917	Instructed up vs Naïve	Other	other	0.7984
Zfp266	3.31316	4.1115	0.00962876	0.0357352	1.7391	1.7391	Instructed up vs Naïve	Nucleus	transcription regulator	0.79834
Ss18l1	0.314653	1.1112	0.00542999	0.0242128	1.73693	1.73693	Instructed up vs Naïve	Nucleus	transcription regulator	0.796547
Kif24	1.3874	2.18392	0.0180716	0.0553694	1.73691	1.73691	Instructed up vs Naïve	Cytoplasm	other	0.79652
Myh10	3.98565	4.78186	0.000255618	0.0032397	1.73653	1.73653	Instructed up vs Naïve	Cytoplasm	enzyme	0.79621
Zc3h8	2.83983	3.63488	0.00591161	0.0254911	1.73513	1.73513	Instructed up vs Naïve	Nucleus	transcription regulator	0.79505
Exoc2	2.33533	3.13029	0.0012478	0.00897481	1.73503	1.73503	Instructed up vs Naïve	Cytoplasm	transporter	0.79496
Sft2d2	1.57186	2.36674	0.00545867	0.0242655	1.73493	1.73493	Instructed up vs Naïve	Cytoplasm	other	0.79488
Nhlrc3	1.2176	2.01224	0.0196734	0.0585119	1.73464	1.73464	Instructed up vs Naïve	Cytoplasm	other	0.79464
Slc25a32	1.89615	2.69037	0.00048138	0.00482554	1.73414	1.73414	Instructed up vs Naïve	Cytoplasm	transporter	0.79422
Nxn	3.46203	4.2544	0.0145086	0.0475303	1.73191	1.73191	Instructed up vs Naïve	Nucleus	enzyme	0.79237
Dhcr24	5.41917	6.20943	0.025182	0.0688901	1.72939	1.72939	Instructed up vs Naïve	Cytoplasm	enzyme	0.79026
Zbed3	2.11762	2.90616	0.0107528	0.0386752	1.72733	1.72733	Instructed up vs Naïve	Cytoplasm	transcription regulator	0.78854
Dpy19l1	3.37236	4.1603	3.55108e-05	0.000900921	1.72661	1.72661	Instructed up vs Naïve	Other	other	0.78794
Ap1s3	1.03396	1.82136	0.0288528	0.0758516	1.72596	1.72596	Instructed up vs Naïve	Cytoplasm	transporter	0.7874
Vps16	4.3013	5.08868	0.000674248	0.00602034	1.72593	1.72593	Instructed up vs Naïve	Cytoplasm	transporter	0.78738
Rasa2	0.992037	1.77878	0.000178609	0.00255143	1.72517	1.72517	Instructed up vs Naïve	Cytoplasm	other	0.786743
Ccdc91	1.70035	2.48601	0.0145589	0.0476519	1.72389	1.72389	Instructed up vs Naïve	Cytoplasm	other	0.78566
Bcl7c	1.88169	2.66685	0.000156231	0.00232297	1.72328	1.72328	Instructed up vs Naïve	Nucleus	other	0.78516
Epb41l5	1.32261	2.10685	0.00117116	0.00857003	1.72218	1.72218	Instructed up vs Naïve	Plasma Membrane	other	0.78424
Rab23	2.89068	3.67324	7.84345e-05	0.00147488	1.72017	1.72017	Instructed up vs Naïve	Cytoplasm	enzyme	0.78256
Chchd6	3.29973	4.08212	0.0194186	0.0580927	1.71997	1.71997	Instructed up vs Naïve	Cytoplasm	other	0.78239
Ermp1	3.30695	4.08929	0.000155391	0.00231398	1.71992	1.71992	Instructed up vs Naïve	Cytoplasm	other	0.78234
Wdr47	1.56919	2.35127	0.0408775	0.0962236	1.71961	1.71961	Instructed up vs Naïve	Other	other	0.78208
Ctps2	1.35626	2.13764	3.24266e-06	0.000201929	1.71877	1.71877	Instructed up vs Naïve	Cytoplasm	enzyme	0.78138
Plxna1	3.63763	4.41844	0.00467585	0.0217738	1.7181	1.7181	Instructed up vs Naïve	Plasma Membrane	transmembrane receptor	0.78081
Ntmt1	2.6501	3.43059	0.0161917	0.0512506	1.71771	1.71771	Instructed up vs Naïve	Nucleus	enzyme	0.78049
Txndc5	4.35041	5.1307	0.00076625	0.0065068	1.71747	1.71747	Instructed up vs Naïve	Cytoplasm	enzyme	0.78029
Lepr	-0.741266	0.0389111	0.0245163	0.0678085	1.71734	1.71734	Instructed up vs Naïve	Plasma Membrane	transmembrane receptor	0.780177
Wipi2	4.32717	5.107	1.8132e-06	0.000139481	1.71693	1.71693	Instructed up vs Naïve	Cytoplasm	other	0.77983
Pidd1	3.18163	3.96106	0.000280693	0.00345293	1.71645	1.71645	Instructed up vs Naïve	Cytoplasm	peptidase	0.77943
Klhl26	1.64557	2.42485	0.000433009	0.00450237	1.71627	1.71627	Instructed up vs Naïve	Other	other	0.77928
Eef2	9.6227	10.4008	0.000622461	0.00571634	1.71481	1.71481	Instructed up vs Naïve	Cytoplasm	translation regulator	0.7781
Tmem47	2.21726	2.99516	0.00719033	0.0290869	1.71463	1.71463	Instructed up vs Naïve	Plasma Membrane	other	0.7779
Hras	4.32185	5.09972	0.0266392	0.0716254	1.71459	1.71459	Instructed up vs Naïve	Plasma Membrane	enzyme	0.77787
Plppr2	0.636038	1.41381	0.000688816	0.00609447	1.71448	1.71448	Instructed up vs Naïve	Other	phosphatase	0.777772
Magi1	1.17689	1.95437	0.000133286	0.00207474	1.71414	1.71414	Instructed up vs Naïve	Plasma Membrane	kinase	0.77748
Mmab	1.78175	2.55829	0.000173048	0.0024893	1.71301	1.71301	Instructed up vs Naïve	Cytoplasm	enzyme	0.77654
Slc30a9	3.38154	4.1579	0.000525857	0.00508706	1.71281	1.71281	Instructed up vs Naïve	Nucleus	transporter	0.77636
Dvl1	3.22883	4.00371	0.0229193	0.0649362	1.71105	1.71105	Instructed up vs Naïve	Cytoplasm	other	0.77488
Dis3l	1.8527	2.62607	2.06979e-05	0.000648671	1.70927	1.70927	Instructed up vs Naïve	Cytoplasm	enzyme	0.77337
Dctpp1	7.139	7.91222	0.0419462	0.0979539	1.70909	1.70909	Instructed up vs Naïve	Cytoplasm	enzyme	0.77322
5031439G07Rik	1.93029	2.70315	0.000256696	0.00325051	1.70865	1.70865	Instructed up vs Naïve	Other	other	0.77286
Btbd3	1.95854	2.73138	0.000106486	0.00178358	1.70863	1.70863	Instructed up vs Naïve	Other	other	0.77284
Tigd3	0.20908	0.981756	0.000750012	0.00639912	1.70844	1.70844	Instructed up vs Naïve	Other	other	0.772676
G6pdx	4.9061	5.67861	0.00261811	0.0146886	1.70823	1.70823	Instructed up vs Naïve	Cytoplasm	enzyme	0.77251
Rad51c	1.37783	2.15002	0.00271984	0.0150859	1.70786	1.70786	Instructed up vs Naïve	Nucleus	enzyme	0.77219
Xpo4	3.74499	4.51694	0.00865107	0.033002	1.70758	1.70758	Instructed up vs Naïve	Nucleus	transporter	0.77195
Slc2a5	-0.439748	0.331492	0.0390293	0.0932297	1.70674	1.70674	Instructed up vs Naïve	Plasma Membrane	transporter	0.77124
Ldlrap1	2.63794	3.40914	0.025876	0.0701784	1.70668	1.70668	Instructed up vs Naïve	Cytoplasm	transporter	0.7712
Itm2c	3.15846	3.92834	0.00455615	0.0214098	1.70513	1.70513	Instructed up vs Naïve	Cytoplasm	other	0.76988
Lrrc27	-0.407552	0.362206	0.00805544	0.0314714	1.70498	1.70498	Instructed up vs Naïve	Other	other	0.769758
Ppp1r13l	2.08914	2.85882	0.000387691	0.00422538	1.7049	1.7049	Instructed up vs Naïve	Nucleus	transcription regulator	0.76968
Whrn	0.424255	1.19346	0.00399526	0.0195276	1.70433	1.70433	Instructed up vs Naïve	Plasma Membrane	other	0.769205
Tmem70	2.22125	2.99003	0.0047716	0.0220564	1.70383	1.70383	Instructed up vs Naïve	Cytoplasm	other	0.76878
L3mbtl3	0.3395	1.10819	0.00554437	0.0245251	1.70372	1.70372	Instructed up vs Naïve	Nucleus	other	0.76869
Ctps	5.08647	5.85456	0.00121494	0.00879118	1.703	1.703	Instructed up vs Naïve	Nucleus	enzyme	0.76809
Pex7	2.30693	3.07354	0.0012856	0.00917782	1.70126	1.70126	Instructed up vs Naïve	Cytoplasm	transporter	0.76661
Proser3	1.59125	2.35761	0.00339838	0.0174654	1.70097	1.70097	Instructed up vs Naïve	Other	other	0.76636
Ccdc166	-0.320226	0.445417	0.00297099	0.0159076	1.70013	1.70013	Instructed up vs Naïve	Other	other	0.765643
Ulk3	1.10238	1.86794	0.000666472	0.00597027	1.70002	1.70002	Instructed up vs Naïve	Cytoplasm	kinase	0.76556
Usp35	0.310331	1.07539	0.0248512	0.0684459	1.69944	1.69944	Instructed up vs Naïve	Extracellular Space	peptidase	0.765059
Pcmt1	2.72187	3.48657	0.010281	0.0373466	1.69902	1.69902	Instructed up vs Naïve	Cytoplasm	enzyme	0.7647
Ptk2	3.4392	4.20382	0.000151181	0.0022796	1.69892	1.69892	Instructed up vs Naïve	Cytoplasm	kinase	0.76462
Traf2	1.95155	2.71608	0.00212102	0.0128036	1.69881	1.69881	Instructed up vs Naïve	Cytoplasm	enzyme	0.76453
Syne4	2.59584	3.36007	0.000510311	0.00499037	1.69846	1.69846	Instructed up vs Naïve	Nucleus	other	0.76423
Tarbp1	1.73843	2.50249	0.00541018	0.0241619	1.69827	1.69827	Instructed up vs Naïve	Nucleus	transcription regulator	0.76406
Ift43	2.31178	3.07576	0.0302738	0.0785373	1.69817	1.69817	Instructed up vs Naïve	Cytoplasm	other	0.76398
Rab11fip4	2.55956	3.32309	0.02495	0.0686103	1.69763	1.69763	Instructed up vs Naïve	Cytoplasm	other	0.76353
Rilpl1	1.7031	2.4659	0.000943293	0.00742708	1.69679	1.69679	Instructed up vs Naïve	Cytoplasm	other	0.7628
Ipp	1.32739	2.08997	0.000653674	0.00588798	1.69653	1.69653	Instructed up vs Naïve	Cytoplasm	other	0.76258
Zfp184	1.51567	2.27825	0.0013907	0.00957913	1.69653	1.69653	Instructed up vs Naïve	Nucleus	transcription regulator	0.76258
Mettl22	1.83306	2.59503	0.00313548	0.0165035	1.6958	1.6958	Instructed up vs Naïve	Nucleus	enzyme	0.76197
Fdft1	4.74197	5.50352	0.000475692	0.00479725	1.69531	1.69531	Instructed up vs Naïve	Cytoplasm	enzyme	0.76155
Glul	5.25397	6.01548	0.000695419	0.00612712	1.69527	1.69527	Instructed up vs Naïve	Cytoplasm	enzyme	0.76151
Zfp609	2.86589	3.62697	0.0227772	0.0646379	1.69476	1.69476	Instructed up vs Naïve	Nucleus	other	0.76108
Pigv	1.39133	2.15237	0.000719989	0.00623825	1.69471	1.69471	Instructed up vs Naïve	Cytoplasm	enzyme	0.76104
Odf2l	1.53255	2.29287	0.000609799	0.00562696	1.69386	1.69386	Instructed up vs Naïve	Cytoplasm	other	0.76032
Stimate	1.54825	2.30797	0.000909662	0.00726568	1.69317	1.69317	Instructed up vs Naïve	NA	NA	0.75972
Arhgef25	2.94663	3.70636	0.00854979	0.0327533	1.69317	1.69317	Instructed up vs Naïve	Cytoplasm	other	0.75973
Hace1	1.80365	2.5624	5.00191e-05	0.00111528	1.69202	1.69202	Instructed up vs Naïve	Cytoplasm	enzyme	0.75875
Dcakd	5.75917	6.51757	0.000488038	0.00486516	1.69161	1.69161	Instructed up vs Naïve	Cytoplasm	other	0.7584
Epb41	2.5374	3.29526	1.26222e-05	0.000484655	1.69099	1.69099	Instructed up vs Naïve	Plasma Membrane	other	0.75786
Enkd1	3.26132	4.01908	0.0237975	0.0665099	1.69087	1.69087	Instructed up vs Naïve	Cytoplasm	other	0.75776
Lsm11	0.92187	1.67927	0.00019019	0.00264849	1.69044	1.69044	Instructed up vs Naïve	Nucleus	other	0.7574
Xrcc6	4.9523	5.70965	5.91552e-05	0.00123625	1.69039	1.69039	Instructed up vs Naïve	Nucleus	enzyme	0.75735
Dtnb	1.79228	2.54955	0.000172508	0.00248533	1.69029	1.69029	Instructed up vs Naïve	Plasma Membrane	other	0.75727
Bcl9	2.44341	3.20019	0.0113601	0.0402005	1.68971	1.68971	Instructed up vs Naïve	Nucleus	other	0.75678
Mplkip	2.41763	3.17425	0.000244759	0.00314643	1.68953	1.68953	Instructed up vs Naïve	Nucleus	other	0.75662
Rita1	2.89502	3.65165	0.0310262	0.0798984	1.68953	1.68953	Instructed up vs Naïve	Cytoplasm	other	0.75663
Mettl4	2.20247	2.95892	0.00719359	0.0290919	1.68932	1.68932	Instructed up vs Naïve	Other	other	0.75645
Tdp1	4.09026	4.84638	6.88089e-05	0.00134547	1.68894	1.68894	Instructed up vs Naïve	Nucleus	enzyme	0.75612
Gart	6.78461	7.54048	0.0075945	0.0302121	1.68865	1.68865	Instructed up vs Naïve	Cytoplasm	enzyme	0.75587
Megf8	2.66904	3.42431	0.0138615	0.0461396	1.68795	1.68795	Instructed up vs Naïve	Extracellular Space	other	0.75527
Spidr	2.98592	3.74089	0.00629684	0.0265397	1.68759	1.68759	Instructed up vs Naïve	Nucleus	other	0.75497
Hilpda	2.3071	3.06156	0.00238762	0.0138012	1.68699	1.68699	Instructed up vs Naïve	Cytoplasm	other	0.75446
Irgm2	-0.293272	0.460832	0.00765125	0.0303539	1.68658	1.68658	Instructed up vs Naïve	Cytoplasm	enzyme	0.754104
Ptpra	2.98291	3.73647	1.18606e-05	0.000468721	1.68594	1.68594	Instructed up vs Naïve	Plasma Membrane	phosphatase	0.75356
Utrn	2.3696	3.12294	0.0303793	0.0786831	1.68569	1.68569	Instructed up vs Naïve	Plasma Membrane	transmembrane receptor	0.75334
Pafah1b3	4.3888	5.14183	0.00288265	0.0156571	1.68532	1.68532	Instructed up vs Naïve	Cytoplasm	enzyme	0.75303
Mta1	4.77002	5.52236	0.00055303	0.00527893	1.68452	1.68452	Instructed up vs Naïve	Nucleus	transcription regulator	0.75234
Triobp	2.53502	3.28725	0.0138121	0.0460564	1.68439	1.68439	Instructed up vs Naïve	Nucleus	other	0.75223
Doc2a	3.15406	3.90627	0.0108376	0.0388039	1.68437	1.68437	Instructed up vs Naïve	Cytoplasm	transporter	0.75221
Fam174a	-0.212356	0.539383	0.00351636	0.017969	1.68382	1.68382	Instructed up vs Naïve	Extracellular Space	other	0.751739
Scai	0.45599	1.2055	0.0417608	0.0976954	1.68122	1.68122	Instructed up vs Naïve	Nucleus	transcription regulator	0.74951
Smurf2	2.59938	3.34549	0.000768877	0.00651372	1.67726	1.67726	Instructed up vs Naïve	Cytoplasm	enzyme	0.74611
Cdyl	3.46809	4.21261	0.00278914	0.0153532	1.67542	1.67542	Instructed up vs Naïve	Nucleus	transcription regulator	0.74452
Prps1	5.42083	6.16387	0.00999239	0.0366125	1.67371	1.67371	Instructed up vs Naïve	Cytoplasm	kinase	0.74304
Sc5d	3.14083	3.88289	0.00267175	0.0149139	1.67257	1.67257	Instructed up vs Naïve	Cytoplasm	enzyme	0.74206
Eps15	2.38469	3.12617	0.000506904	0.0049679	1.6719	1.6719	Instructed up vs Naïve	Cytoplasm	other	0.74148
Vars2	2.38883	3.1294	2.87204e-05	0.000784566	1.67083	1.67083	Instructed up vs Naïve	Cytoplasm	enzyme	0.74057
Gabrb3	0.683199	1.42362	0.0460715	0.104529	1.67067	1.67067	Instructed up vs Naïve	Plasma Membrane	ion channel	0.740421
Pdrg1	3.59267	4.33243	0.0270456	0.0723413	1.6699	1.6699	Instructed up vs Naïve	Cytoplasm	other	0.73976
Uri1	4.11716	4.85675	0.00185911	0.0116758	1.6697	1.6697	Instructed up vs Naïve	Nucleus	transcription regulator	0.73959
Naa16	3.08166	3.82096	0.00246393	0.0141041	1.66937	1.66937	Instructed up vs Naïve	Nucleus	enzyme	0.7393
Gna12	3.51083	4.24992	1.90993e-05	0.000623	1.66912	1.66912	Instructed up vs Naïve	Plasma Membrane	enzyme	0.73909
Scmh1	0.885357	1.62384	0.00655557	0.0273022	1.66842	1.66842	Instructed up vs Naïve	Nucleus	transcription regulator	0.738483
Prdx5	4.99546	5.7331	0.0187706	0.0567735	1.66744	1.66744	Instructed up vs Naïve	Cytoplasm	enzyme	0.73764
Psma7	6.64437	7.38178	0.0115817	0.040764	1.66717	1.66717	Instructed up vs Naïve	Cytoplasm	peptidase	0.73741
Ahcyl1	4.05417	4.79055	0.000380185	0.0041697	1.66598	1.66598	Instructed up vs Naïve	Cytoplasm	enzyme	0.73638
Obsl1	1.31677	2.05186	0.0380008	0.0915873	1.6645	1.6645	Instructed up vs Naïve	Other	other	0.73509
Cyren	-0.569301	0.165633	0.00461899	0.0216008	1.66432	1.66432	Instructed up vs Naïve	Other	other	0.734934
Zfp644	2.88843	3.62318	0.00930659	0.0348508	1.66411	1.66411	Instructed up vs Naïve	Nucleus	transcription regulator	0.73475
Cpox	3.19233	3.92681	0.000443824	0.0045832	1.6638	1.6638	Instructed up vs Naïve	Cytoplasm	enzyme	0.73448
Ctf1	0.469898	1.20368	0.00835206	0.0322276	1.66299	1.66299	Instructed up vs Naïve	Extracellular Space	cytokine	0.733782
Ppp5c	5.62951	6.36274	0.00176228	0.0112819	1.66236	1.66236	Instructed up vs Naïve	Nucleus	phosphatase	0.73323
Inip	2.88669	3.61986	0.000151603	0.00228118	1.66229	1.66229	Instructed up vs Naïve	Nucleus	other	0.73317
Nfkbiz	-0.543058	0.189052	0.000928892	0.00735111	1.66107	1.66107	Instructed up vs Naïve	Nucleus	transcription regulator	0.73211
Mbtd1	3.97777	4.70961	0.000797213	0.00665578	1.66076	1.66076	Instructed up vs Naïve	Other	other	0.73184
Scarb2	2.2946	3.02611	0.0483397	0.108161	1.66038	1.66038	Instructed up vs Naïve	Plasma Membrane	transmembrane receptor	0.73151
Arhgap21	2.85525	3.58609	0.00267747	0.0149343	1.65961	1.65961	Instructed up vs Naïve	Cytoplasm	other	0.73084
Chaf1b	5.09876	5.8285	0.00046483	0.00472216	1.65834	1.65834	Instructed up vs Naïve	Nucleus	other	0.72974
Mfsd13a	2.67645	3.40546	0.044377	0.101845	1.65751	1.65751	Instructed up vs Naïve	Other	other	0.72901
Noct	3.2878	4.01668	0.0128217	0.0437787	1.65735	1.65735	Instructed up vs Naïve	Nucleus	transcription regulator	0.72888
Ptgis	2.71021	3.43889	0.00799669	0.0313099	1.65712	1.65712	Instructed up vs Naïve	Cytoplasm	enzyme	0.72868
Nudt12	-0.0818529	0.646764	0.0401932	0.0950534	1.65705	1.65705	Instructed up vs Naïve	Cytoplasm	phosphatase	0.728617
Ppm1a	4.59704	5.32539	7.73279e-06	0.000356526	1.65674	1.65674	Instructed up vs Naïve	Cytoplasm	phosphatase	0.72835
Snrpb	7.72298	8.45097	0.00530559	0.0238503	1.65633	1.65633	Instructed up vs Naïve	Nucleus	other	0.72799
Smchd1	3.40279	4.12985	0.00664363	0.0275732	1.65525	1.65525	Instructed up vs Naïve	Nucleus	enzyme	0.72706
Scd1	4.98492	5.71129	0.00339521	0.0174599	1.65447	1.65447	Instructed up vs Naïve	Cytoplasm	enzyme	0.72637
Wdr90	1.7114	2.43723	0.0128861	0.0439117	1.65385	1.65385	Instructed up vs Naïve	Cytoplasm	other	0.72583
Tnpo2	4.49672	5.22223	0.00630168	0.0265523	1.65348	1.65348	Instructed up vs Naïve	Nucleus	transporter	0.72551
Cdca7	5.81752	6.54292	0.000456186	0.00467348	1.65336	1.65336	Instructed up vs Naïve	Nucleus	other	0.7254
Rnf19a	2.15657	2.88173	0.0184325	0.0560457	1.65308	1.65308	Instructed up vs Naïve	Nucleus	enzyme	0.72516
Nelfa	4.38288	5.10792	5.0085e-05	0.00111528	1.65295	1.65295	Instructed up vs Naïve	Nucleus	other	0.72504
Rap1a	3.41893	4.1429	0.00107661	0.00813824	1.65172	1.65172	Instructed up vs Naïve	Cytoplasm	enzyme	0.72397
Ccdc85c	3.08394	3.80722	0.00747182	0.0298479	1.65093	1.65093	Instructed up vs Naïve	Plasma Membrane	other	0.72328
Polg2	1.02626	1.74872	0.00539724	0.0241341	1.64999	1.64999	Instructed up vs Naïve	Cytoplasm	enzyme	0.72246
Adprm	2.8618	3.5831	0.00151304	0.0101733	1.64866	1.64866	Instructed up vs Naïve	Cytoplasm	enzyme	0.7213
Rimklb	3.25845	3.97859	9.33435e-05	0.00165363	1.64735	1.64735	Instructed up vs Naïve	Cytoplasm	enzyme	0.72014
Dnajc27	1.58547	2.3055	0.000633765	0.00576969	1.64722	1.64722	Instructed up vs Naïve	Cytoplasm	enzyme	0.72003
Rad54b	2.06729	2.78625	0.0336043	0.0843479	1.646	1.646	Instructed up vs Naïve	Nucleus	enzyme	0.71896
Camsap1	2.67872	3.39744	0.000826468	0.00682085	1.64572	1.64572	Instructed up vs Naïve	Cytoplasm	other	0.71872
2610318N02Rik	4.56041	5.27842	0.0055001	0.0243968	1.64492	1.64492	Instructed up vs Naïve	Other	other	0.71801
6430706D22Rik	4.61652	5.33428	0.0144017	0.0472771	1.64463	1.64463	Instructed up vs Naïve	Other	other	0.71776
Nudt1	4.15226	4.86985	0.0300871	0.078138	1.64443	1.64443	Instructed up vs Naïve	Extracellular Space	phosphatase	0.71759
Efcab11	-0.548809	0.168715	3.04358e-08	9.5178e-06	1.64436	1.64436	Instructed up vs Naïve	Other	other	0.717524
Pank4	2.79937	3.51636	0.000282329	0.00346824	1.64375	1.64375	Instructed up vs Naïve	Cytoplasm	kinase	0.71699
Pgrmc2	3.79577	4.51234	0.00499267	0.0228361	1.64328	1.64328	Instructed up vs Naïve	Nucleus	other	0.71657
Pam	0.748575	1.465	0.0206781	0.0603807	1.64311	1.64311	Instructed up vs Naïve	Plasma Membrane	enzyme	0.716425
Zc3hc1	4.90898	5.62521	0.00396135	0.0194153	1.64289	1.64289	Instructed up vs Naïve	Nucleus	other	0.71623
Usp47	3.09874	3.81457	0.000350802	0.00398603	1.64243	1.64243	Instructed up vs Naïve	Cytoplasm	peptidase	0.71583
Chd1	3.75133	4.46678	0.0012183	0.00880227	1.642	1.642	Instructed up vs Naïve	Nucleus	enzyme	0.71545
Ibtk	3.69207	4.40728	0.00072347	0.00625052	1.64171	1.64171	Instructed up vs Naïve	Cytoplasm	other	0.71521
Fam107b	0.911072	1.62612	0.000277076	0.00342712	1.64153	1.64153	Instructed up vs Naïve	Other	other	0.715048
Rsbn1l	2.27029	2.9847	0.00991338	0.0364809	1.64081	1.64081	Instructed up vs Naïve	Other	other	0.71441
Cnot6l	0.687662	1.402	0.0260719	0.07055	1.64073	1.64073	Instructed up vs Naïve	Cytoplasm	enzyme	0.714338
Tkt	6.96741	7.68174	0.0017377	0.0111893	1.64072	1.64072	Instructed up vs Naïve	Cytoplasm	enzyme	0.71433
Hpcal1	2.96842	3.68248	0.0240865	0.0669677	1.64041	1.64041	Instructed up vs Naïve	Cytoplasm	other	0.71406
Ift122	0.80694	1.52085	0.00304749	0.0161705	1.64024	1.64024	Instructed up vs Naïve	Nucleus	other	0.71391
Evl	2.69333	3.40716	0.000510211	0.00499037	1.64016	1.64016	Instructed up vs Naïve	Plasma Membrane	other	0.71383
Zfp438	-0.477333	0.23627	0.0288757	0.0758956	1.63989	1.63989	Instructed up vs Naïve	Nucleus	transcription regulator	0.713603
Vps37d	-0.555586	0.157153	0.0209048	0.0607505	1.63891	1.63891	Instructed up vs Naïve	Cytoplasm	other	0.712739
Gpx7	2.5046	3.21701	0.0175587	0.0543653	1.63853	1.63853	Instructed up vs Naïve	Cytoplasm	enzyme	0.71241
Rps6kl1	1.18461	1.89603	0.0448306	0.102657	1.63741	1.63741	Instructed up vs Naïve	Other	kinase	0.71142
Iqgap1	5.25561	5.96702	0.0475761	0.106896	1.6374	1.6374	Instructed up vs Naïve	Cytoplasm	other	0.71141
Gusb	2.72611	3.43734	0.00787967	0.031046	1.63719	1.63719	Instructed up vs Naïve	Cytoplasm	enzyme	0.71123
Ube2g2	3.53676	4.24682	0.014281	0.0470421	1.63588	1.63588	Instructed up vs Naïve	Cytoplasm	enzyme	0.71006
Fam117b	2.3136	3.02292	0.0335157	0.0842263	1.63503	1.63503	Instructed up vs Naïve	Other	other	0.70932
Usp22	4.8098	5.51909	8.3237e-07	8.98176e-05	1.635	1.635	Instructed up vs Naïve	Nucleus	peptidase	0.70929
Marveld1	1.73298	2.44207	0.0133056	0.0449509	1.63477	1.63477	Instructed up vs Naïve	Other	other	0.70909
Bmp2k	-0.37806	0.33064	0.00291618	0.0157431	1.63433	1.63433	Instructed up vs Naïve	Nucleus	kinase	0.7087
Spin1	4.48509	5.19332	0.00302039	0.0160681	1.63379	1.63379	Instructed up vs Naïve	Nucleus	other	0.70823
Auts2	1.42397	2.13159	0.0448723	0.102734	1.63311	1.63311	Instructed up vs Naïve	Nucleus	other	0.70762
Telo2	2.5121	3.21965	0.0297544	0.0775675	1.63303	1.63303	Instructed up vs Naïve	Cytoplasm	other	0.70755
Slc35a2	1.65269	2.35943	0.00416374	0.0200924	1.63211	1.63211	Instructed up vs Naïve	Cytoplasm	transporter	0.70674
Pecr	3.64534	4.35195	0.0053022	0.0238503	1.63197	1.63197	Instructed up vs Naïve	Cytoplasm	enzyme	0.70661
Swap70	3.75875	4.46498	6.28017e-07	8.29789e-05	1.63153	1.63153	Instructed up vs Naïve	Cytoplasm	other	0.70623
Stx6	2.80019	3.50617	0.00104893	0.00800049	1.63126	1.63126	Instructed up vs Naïve	Cytoplasm	transporter	0.70598
Fasn	6.04376	6.7489	0.0266797	0.0716335	1.63031	1.63031	Instructed up vs Naïve	Cytoplasm	enzyme	0.70514
Exosc7	5.4167	6.12123	0.0172461	0.0537913	1.62961	1.62961	Instructed up vs Naïve	Nucleus	enzyme	0.70453
Fmnl3	1.71198	2.41608	0.0156562	0.0500921	1.62912	1.62912	Instructed up vs Naïve	Cytoplasm	other	0.7041
Arhgef39	2.23792	2.94181	0.00137735	0.00953817	1.62888	1.62888	Instructed up vs Naïve	Plasma Membrane	other	0.70389
Tmem237	2.65832	3.36171	0.0125246	0.0430918	1.62833	1.62833	Instructed up vs Naïve	Other	other	0.70339
2810408A11Rik	0.329711	1.03292	0.00513077	0.0232974	1.62812	1.62812	Instructed up vs Naïve	Other	other	0.703209
Eif1ax	4.62483	5.32683	0.00933254	0.0349141	1.62676	1.62676	Instructed up vs Naïve	Other	translation regulator	0.702
Nt5c2	2.77152	3.47346	0.000117164	0.00189205	1.6267	1.6267	Instructed up vs Naïve	Cytoplasm	phosphatase	0.70194
Larp1	5.69456	6.39627	0.000113067	0.00186308	1.62644	1.62644	Instructed up vs Naïve	Cytoplasm	translation regulator	0.70171
Elmsan1	2.18192	2.88331	0.0076022	0.0302286	1.62607	1.62607	Instructed up vs Naïve	Nucleus	transcription regulator	0.70139
Aldh7a1	4.72783	5.42913	0.000756297	0.0064451	1.62597	1.62597	Instructed up vs Naïve	Cytoplasm	enzyme	0.7013
Bbs4	1.87928	2.58035	0.00240602	0.0138664	1.6257	1.6257	Instructed up vs Naïve	Cytoplasm	other	0.70107
Bpgm	2.98156	3.68253	0.025152	0.0688377	1.62559	1.62559	Instructed up vs Naïve	Extracellular Space	phosphatase	0.70097
Acvr1	1.08379	1.78389	0.00100299	0.00774866	1.62462	1.62462	Instructed up vs Naïve	Plasma Membrane	kinase	0.7001
Egln1	2.68001	3.37942	0.012542	0.0431207	1.62384	1.62384	Instructed up vs Naïve	Cytoplasm	enzyme	0.69941
Tnks2	5.33737	6.03656	2.80848e-06	0.000183637	1.62359	1.62359	Instructed up vs Naïve	Nucleus	enzyme	0.69919
Uap1	2.96536	3.6644	0.0045071	0.0212642	1.62343	1.62343	Instructed up vs Naïve	Nucleus	enzyme	0.69904
Smad1	2.00782	2.70666	0.000828464	0.0068334	1.6232	1.6232	Instructed up vs Naïve	Nucleus	transcription regulator	0.69884
Mtcl1	3.74679	4.44549	0.0129892	0.0441517	1.62304	1.62304	Instructed up vs Naïve	Cytoplasm	other	0.6987
Ppdpf	4.73465	5.43309	0.00906706	0.0342155	1.62274	1.62274	Instructed up vs Naïve	Other	other	0.69844
Ammecr1	2.04288	2.74072	0.00051668	0.00503212	1.62207	1.62207	Instructed up vs Naïve	Nucleus	other	0.69784
Nhej1	1.94723	2.64415	0.00430084	0.0205677	1.62103	1.62103	Instructed up vs Naïve	Nucleus	other	0.69692
Tprkb	2.82347	3.52003	0.0160447	0.0509611	1.62063	1.62063	Instructed up vs Naïve	Cytoplasm	other	0.69656
Cdc7	3.25292	3.94891	0.00058383	0.00548915	1.61999	1.61999	Instructed up vs Naïve	Nucleus	kinase	0.69599
Naa10	5.90362	6.59947	0.019544	0.0582191	1.61984	1.61984	Instructed up vs Naïve	Nucleus	enzyme	0.69585
Pask	2.82528	3.52083	0.00375417	0.0187823	1.6195	1.6195	Instructed up vs Naïve	Cytoplasm	kinase	0.69555
Csnk1g3	2.23013	2.92558	6.47896e-05	0.00130674	1.61939	1.61939	Instructed up vs Naïve	Cytoplasm	kinase	0.69545
Lyar	6.41907	7.11422	0.0064668	0.0270579	1.61905	1.61905	Instructed up vs Naïve	Plasma Membrane	other	0.69515
Rbm43	0.754072	1.44914	0.0306595	0.0791381	1.61896	1.61896	Instructed up vs Naïve	Other	other	0.695068
Edem1	2.47213	3.16538	0.000214324	0.00287062	1.61692	1.61692	Instructed up vs Naïve	Cytoplasm	enzyme	0.69325
Adsl	4.9046	5.5978	0.00574674	0.025079	1.61687	1.61687	Instructed up vs Naïve	Cytoplasm	enzyme	0.6932
Nmb	2.07409	2.76699	0.00696891	0.028423	1.61654	1.61654	Instructed up vs Naïve	Extracellular Space	other	0.6929
Parn	3.69585	4.38822	3.04936e-05	0.000819995	1.61594	1.61594	Instructed up vs Naïve	Nucleus	enzyme	0.69237
Snx27	3.41623	4.10852	3.51587e-05	0.000896735	1.61585	1.61585	Instructed up vs Naïve	Cytoplasm	other	0.69229
Fundc2	2.98592	3.6781	0.00315746	0.0165646	1.61572	1.61572	Instructed up vs Naïve	Cytoplasm	other	0.69218
Tnfrsf10b	3.15054	3.8422	0.0119485	0.0415775	1.61515	1.61515	Instructed up vs Naïve	Plasma Membrane	transmembrane receptor	0.69166
Usp42	2.37641	3.06797	6.41301e-05	0.0013009	1.61503	1.61503	Instructed up vs Naïve	Nucleus	peptidase	0.69156
Narf	2.23201	2.92298	0.0205354	0.0601389	1.61438	1.61438	Instructed up vs Naïve	Nucleus	enzyme	0.69097
Mex3c	3.17956	3.87001	6.17755e-05	0.0012713	1.61378	1.61378	Instructed up vs Naïve	Cytoplasm	other	0.69045
Txnrd3	1.59091	2.27951	0.0016325	0.0107133	1.61172	1.61172	Instructed up vs Naïve	Cytoplasm	enzyme	0.6886
Kremen1	1.23955	1.92748	0.0011526	0.0084939	1.61097	1.61097	Instructed up vs Naïve	Plasma Membrane	other	0.68793
Otub2	-0.222769	0.464996	0.0193861	0.0580493	1.61079	1.61079	Instructed up vs Naïve	Nucleus	enzyme	0.687765
BC029722	1.93891	2.62663	0.024881	0.0685071	1.61073	1.61073	Instructed up vs Naïve	Other	other	0.68772
Lyrm9	0.130214	0.817122	1.98788e-05	0.00063549	1.60983	1.60983	Instructed up vs Naïve	Other	other	0.686908
Ahi1	1.01236	1.69878	0.0396593	0.0942662	1.60928	1.60928	Instructed up vs Naïve	Cytoplasm	other	0.68642
Ptprg	1.85635	2.54254	0.0220273	0.0631326	1.60904	1.60904	Instructed up vs Naïve	Plasma Membrane	phosphatase	0.68619
Vezf1	2.32511	3.0113	0.0168415	0.0528879	1.60903	1.60903	Instructed up vs Naïve	Nucleus	transcription regulator	0.68619
Harbi1	1.77691	2.46283	0.00257324	0.014503	1.60873	1.60873	Instructed up vs Naïve	Cytoplasm	other	0.68592
Gls	2.79398	3.4793	0.00733518	0.0294986	1.60806	1.60806	Instructed up vs Naïve	Cytoplasm	enzyme	0.68532
Fbxo34	2.89839	3.58365	0.000691485	0.00610996	1.60799	1.60799	Instructed up vs Naïve	Other	other	0.68526
Kiz	1.22932	1.91451	0.0018004	0.0114483	1.60792	1.60792	Instructed up vs Naïve	Cytoplasm	other	0.68519
Depdc7	2.92397	3.60893	0.0445234	0.102055	1.60766	1.60766	Instructed up vs Naïve	Cytoplasm	other	0.68496
Cep97	1.2196	1.90316	0.00624997	0.0263886	1.6061	1.6061	Instructed up vs Naïve	Cytoplasm	other	0.68356
Tbl2	3.4053	4.08867	0.00376461	0.0188002	1.60589	1.60589	Instructed up vs Naïve	Plasma Membrane	other	0.68337
Zbtb18	1.33353	2.01681	0.00843496	0.032443	1.60579	1.60579	Instructed up vs Naïve	Nucleus	transcription regulator	0.68328
1110065P20Rik	2.6735	3.35637	0.0109667	0.0391356	1.60533	1.60533	Instructed up vs Naïve	Other	other	0.68287
Slc44a2	3.27055	3.95315	0.00294066	0.0158255	1.60504	1.60504	Instructed up vs Naïve	Extracellular Space	transporter	0.6826
Atp8a1	-0.288183	0.393844	0.0390489	0.0932313	1.60439	1.60439	Instructed up vs Naïve	Cytoplasm	transporter	0.682027
Prmt7	4.83794	5.51989	0.00459688	0.0215241	1.6043	1.6043	Instructed up vs Naïve	Cytoplasm	enzyme	0.68195
BC051226	2.15003	2.83171	0.0253502	0.069175	1.60402	1.60402	Instructed up vs Naïve	Other	other	0.68168
D5Ertd579e	1.74835	2.42829	0.000649663	0.00586087	1.60208	1.60208	Instructed up vs Naïve	Extracellular Space	other	0.67994
Gatad2a	4.87715	5.55701	0.000260531	0.00327313	1.60198	1.60198	Instructed up vs Naïve	Nucleus	transcription regulator	0.67986
Shc1	4.91091	5.59057	0.00132018	0.00932294	1.60176	1.60176	Instructed up vs Naïve	Cytoplasm	other	0.67966
Gmps	4.8183	5.49693	3.67821e-05	0.000919578	1.60062	1.60062	Instructed up vs Naïve	Nucleus	enzyme	0.67863
Prxl2c	1.39344	2.07187	0.00684747	0.0280789	1.6004	1.6004	Instructed up vs Naïve	NA	NA	0.67843
Fyn	1.68449	2.36196	0.025064	0.0687227	1.59933	1.59933	Instructed up vs Naïve	Plasma Membrane	kinase	0.67747
Glmn	2.62983	3.30729	0.00218617	0.013037	1.59932	1.59932	Instructed up vs Naïve	Cytoplasm	other	0.67746
Degs2	-0.657146	0.0201487	0.0256744	0.0698422	1.59914	1.59914	Instructed up vs Naïve	Cytoplasm	enzyme	0.677295
Imp3	5.09098	5.7674	0.0217486	0.0625446	1.59817	1.59817	Instructed up vs Naïve	Cytoplasm	other	0.67642
Ttll1	2.55098	3.22717	0.00400708	0.0195728	1.59791	1.59791	Instructed up vs Naïve	Extracellular Space	enzyme	0.67619
Slc26a2	1.42084	2.09613	0.0155401	0.0498425	1.59692	1.59692	Instructed up vs Naïve	Plasma Membrane	transporter	0.67529
Sox12	3.58219	4.25748	0.033551	0.0842746	1.59692	1.59692	Instructed up vs Naïve	Nucleus	transcription regulator	0.67529
Hmgxb4	3.91154	4.58449	0.0286826	0.0755122	1.59433	1.59433	Instructed up vs Naïve	Nucleus	other	0.67295
Ascc1	3.40151	4.0736	0.046427	0.104962	1.59338	1.59338	Instructed up vs Naïve	Nucleus	transcription regulator	0.67209
Gm13363	5.23368	5.90562	0.0018222	0.0115067	1.59321	1.59321	Instructed up vs Naïve	Other	other	0.67194
Zfp414	3.33411	4.00593	0.00118184	0.00861231	1.59308	1.59308	Instructed up vs Naïve	Other	other	0.67182
Tmem63b	3.88821	4.5597	0.0018908	0.0117761	1.59271	1.59271	Instructed up vs Naïve	Plasma Membrane	other	0.67149
Gtf2h5	4.57098	5.24181	0.0152052	0.0490726	1.59199	1.59199	Instructed up vs Naïve	Nucleus	other	0.67083
Zfp688	2.26587	2.93659	0.00813216	0.0316936	1.59186	1.59186	Instructed up vs Naïve	Other	other	0.67072
Osgep	4.28923	4.9596	0.000762046	0.00649025	1.59149	1.59149	Instructed up vs Naïve	Nucleus	peptidase	0.67037
Scyl2	2.63487	3.3044	1.63465e-05	0.000562786	1.59056	1.59056	Instructed up vs Naïve	Cytoplasm	other	0.66953
Ttll5	1.64504	2.31429	0.00532798	0.023921	1.59025	1.59025	Instructed up vs Naïve	Cytoplasm	enzyme	0.66925
Atg2b	2.43623	3.1054	0.0158659	0.0506167	1.59015	1.59015	Instructed up vs Naïve	Nucleus	other	0.66917
Uqcc2	5.3909	6.05969	0.0437351	0.100741	1.58974	1.58974	Instructed up vs Naïve	Cytoplasm	other	0.66879
Sgf29	3.64303	4.31133	0.0177614	0.0547457	1.5892	1.5892	Instructed up vs Naïve	Nucleus	other	0.6683
Fbxo7	1.08675	1.7548	7.61388e-06	0.000353308	1.58892	1.58892	Instructed up vs Naïve	Cytoplasm	enzyme	0.66805
Acat1	1.9258	2.59371	0.000134677	0.00208765	1.58878	1.58878	Instructed up vs Naïve	Cytoplasm	enzyme	0.66791
Mutyh	3.07626	3.74349	0.00188801	0.0117725	1.58802	1.58802	Instructed up vs Naïve	Nucleus	enzyme	0.66723
Acly	6.92924	7.59571	0.0239112	0.066711	1.58719	1.58719	Instructed up vs Naïve	Cytoplasm	enzyme	0.66647
Ndst2	0.66446	1.33085	0.00802507	0.0313868	1.58709	1.58709	Instructed up vs Naïve	Cytoplasm	enzyme	0.66639
Lmtk2	3.05539	3.72143	0.0385948	0.0925928	1.58671	1.58671	Instructed up vs Naïve	Cytoplasm	kinase	0.66604
Copg2	3.57727	4.24319	0.0014056	0.00962493	1.58658	1.58658	Instructed up vs Naïve	Cytoplasm	transporter	0.66592
Klhdc3	5.25253	5.9177	0.00225532	0.0132821	1.58575	1.58575	Instructed up vs Naïve	Cytoplasm	other	0.66517
Ext1	3.20402	3.86859	0.00623957	0.0263756	1.5851	1.5851	Instructed up vs Naïve	Cytoplasm	enzyme	0.66457
Timm50	5.24625	5.91003	0.0199703	0.0590989	1.58422	1.58422	Instructed up vs Naïve	Cytoplasm	phosphatase	0.66378
Ubn1	2.25388	2.91727	0.0119407	0.0415775	1.5838	1.5838	Instructed up vs Naïve	Nucleus	transcription regulator	0.66339
Iqsec1	1.42346	2.08624	0.00216748	0.0129751	1.58314	1.58314	Instructed up vs Naïve	Cytoplasm	other	0.66278
Mns1	3.1592	3.82199	0.00811337	0.0316461	1.58314	1.58314	Instructed up vs Naïve	Cytoplasm	other	0.66279
Chn1	1.75773	2.42029	0.029835	0.077693	1.5829	1.5829	Instructed up vs Naïve	Cytoplasm	other	0.66256
Acsl3	3.98711	4.64893	0.000891625	0.0071711	1.58208	1.58208	Instructed up vs Naïve	Cytoplasm	enzyme	0.66182
Trim33	3.17243	3.83382	0.000778268	0.00655084	1.58161	1.58161	Instructed up vs Naïve	Nucleus	transcription regulator	0.66139
Ccp110	3.2988	3.95982	0.00273377	0.0151266	1.5812	1.5812	Instructed up vs Naïve	Cytoplasm	other	0.66102
Bach1	2.92781	3.58865	0.00178221	0.0113714	1.581	1.581	Instructed up vs Naïve	Nucleus	transcription regulator	0.66084
Fam49a	0.67831	1.33897	0.0367664	0.0897174	1.5808	1.5808	Instructed up vs Naïve	Other	other	0.66066
Decr1	0.723814	1.38359	0.00827145	0.0320196	1.57983	1.57983	Instructed up vs Naïve	Cytoplasm	enzyme	0.659776
Gtpbp10	3.44508	4.10455	0.000127672	0.00201377	1.5795	1.5795	Instructed up vs Naïve	Cytoplasm	other	0.65947
Cry1	3.07233	3.73095	8.12026e-05	0.00150722	1.57858	1.57858	Instructed up vs Naïve	Nucleus	enzyme	0.65862
Polr3d	3.51502	4.17363	0.00588421	0.0254111	1.57856	1.57856	Instructed up vs Naïve	Nucleus	transcription regulator	0.65861
Ubqln1	5.11277	5.77056	0.00103984	0.00794797	1.57766	1.57766	Instructed up vs Naïve	Cytoplasm	other	0.65779
Atp13a2	2.60277	3.25983	0.00198692	0.0121936	1.57686	1.57686	Instructed up vs Naïve	Cytoplasm	transporter	0.65706
Tedc1	3.04246	3.6992	0.0179783	0.0551778	1.57651	1.57651	Instructed up vs Naïve	Other	other	0.65674
Actr5	2.25265	2.90884	0.000365203	0.00406929	1.57591	1.57591	Instructed up vs Naïve	Nucleus	other	0.65619
Gar1	5.27695	5.93293	0.019204	0.0575999	1.57568	1.57568	Instructed up vs Naïve	Nucleus	other	0.65598
Flna	5.89733	6.55125	0.0131512	0.0445444	1.57343	1.57343	Instructed up vs Naïve	Cytoplasm	other	0.65392
Mbd3	6.102	6.75585	0.00132443	0.00933461	1.57337	1.57337	Instructed up vs Naïve	Nucleus	other	0.65385
0610010F05Rik	1.50359	2.15631	0.00391301	0.0192625	1.57212	1.57212	Instructed up vs Naïve	Other	other	0.65272
Aptx	0.80388	1.45655	0.00117127	0.00857003	1.57207	1.57207	Instructed up vs Naïve	Nucleus	phosphatase	0.65267
Hbp1	3.46545	4.11782	0.00847167	0.0325581	1.57175	1.57175	Instructed up vs Naïve	Nucleus	transcription regulator	0.65237
Clspn	3.49103	4.14328	0.000198165	0.00272785	1.57162	1.57162	Instructed up vs Naïve	Nucleus	other	0.65225
2810408I11Rik	2.64451	3.2952	0.00439277	0.0208755	1.56992	1.56992	Instructed up vs Naïve	Other	other	0.65069
Tmem230	3.75003	4.39972	0.00188582	0.0117666	1.56882	1.56882	Instructed up vs Naïve	Cytoplasm	other	0.64969
Ctc1	4.05151	4.70027	0.0189123	0.0570463	1.56782	1.56782	Instructed up vs Naïve	Nucleus	other	0.64876
Clic4	4.78461	5.43266	0.0020403	0.0124521	1.56706	1.56706	Instructed up vs Naïve	Plasma Membrane	ion channel	0.64805
Cog6	2.70918	3.35697	0.00117418	0.00857448	1.56677	1.56677	Instructed up vs Naïve	Cytoplasm	transporter	0.64779
Thap2	0.0723568	0.719712	0.00274458	0.0151791	1.56629	1.56629	Instructed up vs Naïve	Nucleus	transcription regulator	0.647355
Gls2	3.03943	3.68676	0.0179135	0.0550687	1.56626	1.56626	Instructed up vs Naïve	Cytoplasm	enzyme	0.64733
Taok2	3.43495	4.08207	0.0222909	0.0636721	1.56605	1.56605	Instructed up vs Naïve	Cytoplasm	kinase	0.64712
Pex6	2.78112	3.42741	0.00335811	0.017339	1.56513	1.56513	Instructed up vs Naïve	Cytoplasm	enzyme	0.64629
Ptpa	5.29454	5.9406	0.00403735	0.019678	1.56489	1.56489	Instructed up vs Naïve	Cytoplasm	phosphatase	0.64606
Mcrip1	3.6251	4.26989	0.00794107	0.0312025	1.56351	1.56351	Instructed up vs Naïve	Nucleus	other	0.64479
Ift81	1.30851	1.953	0.0222991	0.0636721	1.56319	1.56319	Instructed up vs Naïve	Extracellular Space	other	0.64449
Gstp1	6.98153	7.6256	0.000833267	0.00684163	1.56273	1.56273	Instructed up vs Naïve	Cytoplasm	enzyme	0.64407
Otud5	3.83584	4.47972	0.00802437	0.0313868	1.56252	1.56252	Instructed up vs Naïve	Other	enzyme	0.64388
Sclt1	1.52075	2.1646	0.00301739	0.0160668	1.5625	1.5625	Instructed up vs Naïve	Plasma Membrane	transporter	0.64385
Cinp	3.68365	4.32742	0.0217842	0.0626105	1.5624	1.5624	Instructed up vs Naïve	Nucleus	other	0.64377
Abcg2	3.87408	4.51782	0.00151893	0.0101802	1.56237	1.56237	Instructed up vs Naïve	Plasma Membrane	transporter	0.64374
Nars2	1.19255	1.83607	0.0135027	0.0452972	1.56214	1.56214	Instructed up vs Naïve	Cytoplasm	enzyme	0.64352
Ralgapa2	0.977836	1.62125	0.00555598	0.0245313	1.56202	1.56202	Instructed up vs Naïve	Cytoplasm	other	0.643414
Gins2	5.41176	6.05463	0.00663145	0.0275306	1.56143	1.56143	Instructed up vs Naïve	Nucleus	other	0.64287
Slc20a2	4.20848	4.84995	8.05469e-05	0.00150278	1.55992	1.55992	Instructed up vs Naïve	Plasma Membrane	transporter	0.64147
Jarid2	5.26531	5.90673	0.0153688	0.0494253	1.55986	1.55986	Instructed up vs Naïve	Nucleus	transcription regulator	0.64142
Nyap1	0.99958	1.64057	0.0409634	0.0963471	1.55939	1.55939	Instructed up vs Naïve	Other	other	0.64099
Drosha	5.35618	5.99659	0.000487028	0.00485846	1.55877	1.55877	Instructed up vs Naïve	Nucleus	enzyme	0.64041
Nmnat1	1.66315	2.30352	0.000846323	0.00692118	1.55873	1.55873	Instructed up vs Naïve	Nucleus	enzyme	0.64037
Slc29a2	2.36914	3.00897	0.046735	0.105473	1.55814	1.55814	Instructed up vs Naïve	Plasma Membrane	transporter	0.63983
Gnaq	1.66496	2.3047	0.000396712	0.00428109	1.55805	1.55805	Instructed up vs Naïve	Plasma Membrane	enzyme	0.63974
Mmadhc	4.50245	5.14189	0.0175757	0.0543839	1.55773	1.55773	Instructed up vs Naïve	Cytoplasm	other	0.63944
Rap2b	1.9587	2.59778	0.0191224	0.0574631	1.55734	1.55734	Instructed up vs Naïve	Plasma Membrane	enzyme	0.63908
Arhgef17	1.40314	2.04193	0.038579	0.0925755	1.55703	1.55703	Instructed up vs Naïve	Cytoplasm	other	0.63879
Pomgnt2	0.185783	0.824401	0.0280674	0.0742734	1.55684	1.55684	Instructed up vs Naïve	Cytoplasm	enzyme	0.638618
Lrrfip2	2.55466	3.19317	0.00171626	0.0110959	1.55672	1.55672	Instructed up vs Naïve	Other	other	0.63851
Pip4k2a	1.53352	2.17173	0.000347669	0.00396293	1.5564	1.5564	Instructed up vs Naïve	Cytoplasm	kinase	0.63821
Vps37c	1.81183	2.45004	0.00252416	0.0143348	1.5564	1.5564	Instructed up vs Naïve	Cytoplasm	other	0.63821
Unk	2.92244	3.56043	0.00437101	0.0208271	1.55616	1.55616	Instructed up vs Naïve	Nucleus	transporter	0.63799
Asxl1	4.27317	4.91007	0.00111577	0.00831628	1.55499	1.55499	Instructed up vs Naïve	Nucleus	transcription regulator	0.6369
Cep131	2.26396	2.9004	0.000204308	0.00277449	1.55449	1.55449	Instructed up vs Naïve	Cytoplasm	other	0.63644
Fbf1	1.55944	2.1955	0.00137619	0.00953817	1.55408	1.55408	Instructed up vs Naïve	Nucleus	other	0.63606
Gm9855	5.44626	6.08218	0.000540967	0.00518441	1.55393	1.55393	Instructed up vs Naïve	Other	other	0.63592
Sec24b	2.78446	3.41964	0.00555995	0.0245383	1.55313	1.55313	Instructed up vs Naïve	Cytoplasm	transporter	0.63518
Akr1a1	6.8883	7.52247	0.000699866	0.00614545	1.55204	1.55204	Instructed up vs Naïve	Cytoplasm	enzyme	0.63417
Lzts2	2.9024	3.5362	0.00117784	0.00859191	1.55165	1.55165	Instructed up vs Naïve	Cytoplasm	other	0.6338
Tle4	4.59821	5.23167	0.0126595	0.043431	1.55128	1.55128	Instructed up vs Naïve	Nucleus	transcription regulator	0.63346
Acvr2a	0.318777	0.95172	0.00600311	0.0257238	1.55072	1.55072	Instructed up vs Naïve	Plasma Membrane	kinase	0.632943
Abcc1	3.15313	3.78463	0.0227126	0.0645388	1.54917	1.54917	Instructed up vs Naïve	Plasma Membrane	transporter	0.6315
D430042O09Rik	-0.454387	0.176158	0.00231916	0.0135066	1.54815	1.54815	Instructed up vs Naïve	Extracellular Space	other	0.630545
Mink1	3.16311	3.79283	0.0156205	0.0499892	1.54726	1.54726	Instructed up vs Naïve	Cytoplasm	kinase	0.62972
B3glct	-0.204346	0.425024	0.00216402	0.0129706	1.54689	1.54689	Instructed up vs Naïve	Cytoplasm	enzyme	0.62937
Amz2	2.54246	3.17169	0.00916618	0.0344945	1.54675	1.54675	Instructed up vs Naïve	Other	other	0.62923
Galt	2.89599	3.5251	0.0279134	0.0739595	1.54661	1.54661	Instructed up vs Naïve	Cytoplasm	enzyme	0.62911
Rbck1	4.72199	5.35058	5.42973e-06	0.000288217	1.54605	1.54605	Instructed up vs Naïve	Cytoplasm	transcription regulator	0.62859
Cramp1l	1.94727	2.5753	0.0377183	0.0911484	1.54545	1.54545	Instructed up vs Naïve	Other	other	0.62803
Cadm1	2.99384	3.62152	0.0162672	0.0514179	1.54507	1.54507	Instructed up vs Naïve	Plasma Membrane	other	0.62768
Pcgf6	4.55275	5.17922	0.00108438	0.00816267	1.54379	1.54379	Instructed up vs Naïve	Nucleus	transcription regulator	0.62647
Nadk2	4.0317	4.65804	0.0199643	0.0590989	1.54365	1.54365	Instructed up vs Naïve	Cytoplasm	kinase	0.62634
Mrps27	4.86749	5.49381	0.00365042	0.0183992	1.54362	1.54362	Instructed up vs Naïve	Cytoplasm	other	0.62632
Prkcd	2.81851	3.44464	0.000418548	0.00442164	1.54342	1.54342	Instructed up vs Naïve	Cytoplasm	kinase	0.62613
Yae1d1	2.90482	3.53052	0.0100098	0.0366508	1.54296	1.54296	Instructed up vs Naïve	Other	other	0.6257
Arhgap19	4.15084	4.77617	0.00901174	0.0340336	1.54256	1.54256	Instructed up vs Naïve	Cytoplasm	other	0.62533
Srp54b	2.83395	3.45871	0.0239435	0.0667496	1.54195	1.54195	Instructed up vs Naïve	Cytoplasm	other	0.62476
Kars	7.04087	7.6646	0.00011466	0.00187217	1.54086	1.54086	Instructed up vs Naïve	Cytoplasm	enzyme	0.62373
Lrwd1	5.03617	5.65979	0.00223363	0.0132117	1.54074	1.54074	Instructed up vs Naïve	Nucleus	other	0.62362
Cachd1	2.15668	2.78016	0.0323348	0.0821215	1.5406	1.5406	Instructed up vs Naïve	Other	other	0.62348
Cttnbp2nl	1.6157	2.23879	0.00221818	0.0131745	1.54017	1.54017	Instructed up vs Naïve	Cytoplasm	other	0.62309
Palm	2.91384	3.53658	0.0173188	0.0539362	1.53979	1.53979	Instructed up vs Naïve	Plasma Membrane	other	0.62274
Pithd1	4.22272	4.84544	0.0256061	0.0696829	1.53978	1.53978	Instructed up vs Naïve	Nucleus	other	0.62272
Dmac2	3.34047	3.96278	0.000628819	0.0057379	1.53933	1.53933	Instructed up vs Naïve	Cytoplasm	other	0.62231
Rassf7	3.56737	4.18967	0.0417942	0.0977259	1.53933	1.53933	Instructed up vs Naïve	Cytoplasm	other	0.6223
Zfp280c	2.48041	3.10258	0.00828089	0.0320376	1.53919	1.53919	Instructed up vs Naïve	Nucleus	transcription regulator	0.62217
Srpk2	2.66183	3.28377	7.77637e-05	0.00146609	1.53894	1.53894	Instructed up vs Naïve	Nucleus	kinase	0.62194
Smarcc2	2.60349	3.22452	0.02122	0.0613576	1.53797	1.53797	Instructed up vs Naïve	Nucleus	transcription regulator	0.62103
Tle1	0.511815	1.13276	0.00201393	0.0123278	1.53788	1.53788	Instructed up vs Naïve	Nucleus	transcription regulator	0.620945
Espl1	4.58301	5.20255	0.0194819	0.0580927	1.53639	1.53639	Instructed up vs Naïve	Nucleus	peptidase	0.61954
Uck1	3.48794	4.10748	0.000258829	0.00326443	1.53638	1.53638	Instructed up vs Naïve	Cytoplasm	kinase	0.61954
Map3k3	2.96083	3.58001	0.00474756	0.0219973	1.536	1.536	Instructed up vs Naïve	Cytoplasm	kinase	0.61918
Dpp3	5.80962	6.42863	0.0220992	0.0632972	1.53582	1.53582	Instructed up vs Naïve	Cytoplasm	peptidase	0.61901
Ubc	7.64816	8.26698	0.0215509	0.0621137	1.53562	1.53562	Instructed up vs Naïve	Cytoplasm	enzyme	0.61882
Map1s	4.29739	4.91549	0.00561434	0.0247358	1.53485	1.53485	Instructed up vs Naïve	Cytoplasm	enzyme	0.6181
Sap18b	7.15487	7.77219	0.0423669	0.09868	1.53403	1.53403	Instructed up vs Naïve	Nucleus	transcription regulator	0.61732
Ccnh	4.09107	4.70794	0.00540249	0.0241436	1.53354	1.53354	Instructed up vs Naïve	Nucleus	transcription regulator	0.61687
Fam20b	2.41943	3.03584	0.00389619	0.0192138	1.53305	1.53305	Instructed up vs Naïve	Extracellular Space	enzyme	0.61641
Soat2	0.660857	1.27664	0.0172245	0.053747	1.53239	1.53239	Instructed up vs Naïve	Cytoplasm	enzyme	0.615783
Gatad1	4.18843	4.80392	0.00258747	0.0145564	1.53208	1.53208	Instructed up vs Naïve	Nucleus	transcription regulator	0.61549
Elf1	0.776209	1.39155	0.000657687	0.00591312	1.53192	1.53192	Instructed up vs Naïve	Nucleus	transcription regulator	0.615341
Pank3	2.79772	3.41245	0.00760286	0.0302286	1.53127	1.53127	Instructed up vs Naïve	Cytoplasm	kinase	0.61473
Rras2	3.59792	4.21196	0.0115862	0.0407698	1.53054	1.53054	Instructed up vs Naïve	Plasma Membrane	enzyme	0.61404
Gtf2e1	4.24139	4.85523	0.000337651	0.00388879	1.53033	1.53033	Instructed up vs Naïve	Nucleus	transcription regulator	0.61384
Limk1	2.72884	3.34253	0.00319611	0.0166945	1.53017	1.53017	Instructed up vs Naïve	Cytoplasm	kinase	0.61369
Suv39h2	2.8536	3.46663	0.000373442	0.00413146	1.52947	1.52947	Instructed up vs Naïve	Nucleus	transcription regulator	0.61303
Rbpms2	6.63917	7.2522	0.0254996	0.0694506	1.52947	1.52947	Instructed up vs Naïve	Cytoplasm	other	0.61303
Oser1	4.19629	4.80902	0.00434409	0.020731	1.52916	1.52916	Instructed up vs Naïve	Other	enzyme	0.61273
Tsg101	4.51394	5.12664	0.00342721	0.0175884	1.52912	1.52912	Instructed up vs Naïve	Cytoplasm	transcription regulator	0.6127
Zfp143	3.28854	3.90001	0.0235366	0.0658855	1.52782	1.52782	Instructed up vs Naïve	Nucleus	transcription regulator	0.61147
Tnrc6a	3.42494	4.03618	0.0128563	0.043845	1.52757	1.52757	Instructed up vs Naïve	Nucleus	other	0.61124
Pacs2	2.3008	2.91185	0.0146389	0.0478546	1.52738	1.52738	Instructed up vs Naïve	Cytoplasm	other	0.61105
Mrrf	2.64701	3.25733	0.00231265	0.0134905	1.52659	1.52659	Instructed up vs Naïve	Cytoplasm	other	0.61032
Rnf145	3.17786	3.78779	5.13189e-05	0.00112706	1.52618	1.52618	Instructed up vs Naïve	Other	other	0.60993
Smad6	0.672763	1.28263	0.0191482	0.0575098	1.52612	1.52612	Instructed up vs Naïve	Nucleus	transcription regulator	0.609867
Rida	4.32696	4.93676	0.00357527	0.018154	1.52604	1.52604	Instructed up vs Naïve	Cytoplasm	enzyme	0.6098
Zfp687	2.94867	3.55812	0.0256999	0.0698853	1.52569	1.52569	Instructed up vs Naïve	Nucleus	transcription regulator	0.60945
Bcl2l13	2.67858	3.28767	0.000220976	0.00293784	1.5253	1.5253	Instructed up vs Naïve	Cytoplasm	other	0.60909
Rhno1	3.69286	4.30189	0.00196933	0.0121233	1.52523	1.52523	Instructed up vs Naïve	Nucleus	other	0.60903
Usp54	2.03702	2.646	0.00572621	0.0250674	1.52519	1.52519	Instructed up vs Naïve	Other	peptidase	0.60898
Nsl1	3.53541	4.14394	0.00569034	0.0249571	1.52471	1.52471	Instructed up vs Naïve	Nucleus	other	0.60853
Ruvbl1	6.45548	7.0636	0.00506832	0.023116	1.52427	1.52427	Instructed up vs Naïve	Nucleus	transcription regulator	0.60812
Trerf1	1.89246	2.50027	0.0485979	0.108562	1.52394	1.52394	Instructed up vs Naïve	Nucleus	transcription regulator	0.60781
Hikeshi	3.797	4.40463	0.0354382	0.0875608	1.52376	1.52376	Instructed up vs Naïve	Cytoplasm	transporter	0.60763
Rnft1	2.2511	2.85827	0.0238793	0.0666739	1.52327	1.52327	Instructed up vs Naïve	Cytoplasm	enzyme	0.60717
Sfxn5	-0.233769	0.37233	0.0496243	0.110246	1.52214	1.52214	Instructed up vs Naïve	Cytoplasm	transporter	0.606099
Mdrl	0.389186	0.99487	0.0389349	0.0930826	1.5217	1.5217	Instructed up vs Naïve	Other	other	0.605684
Crem	0.377723	0.982279	0.0366687	0.0895398	1.52051	1.52051	Instructed up vs Naïve	Nucleus	transcription regulator	0.604556
Pick1	3.75968	4.36305	0.00328016	0.017022	1.51926	1.51926	Instructed up vs Naïve	Cytoplasm	enzyme	0.60337
Prmt9	2.51965	3.12268	0.000120021	0.00192261	1.51891	1.51891	Instructed up vs Naïve	Cytoplasm	enzyme	0.60303
Vcl	4.1525	4.75478	0.001612	0.0106029	1.51811	1.51811	Instructed up vs Naïve	Plasma Membrane	enzyme	0.60228
Cry2	2.5326	3.13464	0.00125526	0.0090148	1.51787	1.51787	Instructed up vs Naïve	Nucleus	enzyme	0.60204
Arl2	4.49824	5.09982	0.0115685	0.0407476	1.51737	1.51737	Instructed up vs Naïve	Cytoplasm	enzyme	0.60158
Atxn2	2.75513	3.35617	0.0440247	0.101255	1.51681	1.51681	Instructed up vs Naïve	Nucleus	other	0.60104
Hmgb3	4.10556	4.70636	0.00755141	0.0300822	1.51655	1.51655	Instructed up vs Naïve	Nucleus	other	0.6008
Acer3	0.934268	1.53503	0.00269446	0.0149768	1.51652	1.51652	Instructed up vs Naïve	Cytoplasm	enzyme	0.600762
Ube2o	3.8756	4.4763	0.000153851	0.00229818	1.51645	1.51645	Instructed up vs Naïve	Nucleus	enzyme	0.6007
Hbs1l	3.61592	4.21615	0.000399998	0.00430364	1.51596	1.51596	Instructed up vs Naïve	Cytoplasm	translation regulator	0.60023
Ugdh	4.22793	4.82799	0.0318616	0.0813361	1.51578	1.51578	Instructed up vs Naïve	Nucleus	enzyme	0.60006
Gstm4	1.28254	1.88236	0.0141478	0.0467959	1.51553	1.51553	Instructed up vs Naïve	Cytoplasm	enzyme	0.59982
Mrpl28	5.64779	6.24713	0.0476498	0.107	1.51502	1.51502	Instructed up vs Naïve	Cytoplasm	other	0.59934
Evc2	1.415	2.01298	0.0143212	0.0471363	1.5136	1.5136	Instructed up vs Naïve	Extracellular Space	other	0.59798
Cep83	3.47959	4.07704	0.00315373	0.0165571	1.51305	1.51305	Instructed up vs Naïve	Extracellular Space	other	0.59745
Zc3h7b	4.02668	4.62321	0.000271998	0.00337884	1.51207	1.51207	Instructed up vs Naïve	Nucleus	other	0.59653
Phf7	0.258013	0.854525	0.0297534	0.0775675	1.51206	1.51206	Instructed up vs Naïve	Nucleus	other	0.596512
Lims1	3.57156	4.16805	0.00907936	0.034244	1.51203	1.51203	Instructed up vs Naïve	Plasma Membrane	other	0.59649
Alad	2.48713	3.08322	0.0330039	0.0833793	1.51161	1.51161	Instructed up vs Naïve	Cytoplasm	enzyme	0.59609
[truncated: 1,312 more rows]

## Sheet: Upregulated Instructed genes  
Upregulated genes in Instructed vs Naïve ESCs
Ccdc194
Rbbp8nl
Tmem54
2610528J11Rik
Cdh10
Cda
2810459M11Rik
Esrp1
Enpp2
H2-Q6
Car4
Artn
Edn2
Pcp2
Bcl11a
Pdlim3
Cubn
Gm3020
Car14
Tal2
Slc35d3
Prss44
Cxcl12
Spata45
Rxrg
Galnt3
Wt1
Cldn7
Grhl2
9430069I07Rik
Alox15
Pou3f1
Cacna1b
Otx2
Osgin1
Gm16136
Epha8
Insm1
Slc40a1
Mal2
Fgf5
Adm
Cthrc1
Zfp608
Pcdh1
Cyyr1
Fndc3c1
Dusp4
Enpp3
Prss50
Vrtn
Mapk12
Jakmip2
Fam57b
Pcsk9
Kcnk1
Cldn6
Kif21a
Wnt8a
Bicdl2
Sptb
Prss22
Snai3
Epha1
Gm3383
Jph1
Hpn
Ccno
Fgf15
Krt7
Htr3a
Cnn1
Dtx4
Lef1
Pde2a
Efnb2
Clca4a
Tmem30b
Aif1l
Olfr1372-ps1
Tmem59l
Kif1a
Atp10a
Fgd2
Ptn
Myrf
Arl4c
Pim2
Map7d3
Gatm
Tmcc3
Pld4
Gdap1l1
Gdf1
Jsrp1
Mmp25
Pitx2
Rhox5
Dll1
Sall2
Sema6a
Tdrd5
Selenop
Gm3696
Rab25
Gfra1
Upk3bl
Enho
Marveld2
Prkcb
Mfap3l
Cass4
Egln3
Slc5a5
Parp10
Tmem184a
Pxdn
Has2
Ptpru
Dnmt3a
Syt13
Irx3
Mpp3
Krt18
Epcam
Fam171b
Pkdcc
Tmem145
Sv2a
Arap3
Aifm3
Podxl
Fggy
Mt3
Cnksr1
Hapln4
Trib2
Dok2
Lrp2
Vwa2
Snca
Sox3
Dsc2
Gm5796
Tcte2
Nsmf
Pmaip1
Psmb9
Rab20
Bhlha15
Gnmt
Mrc2
Apln
Hopx
Sema4c
Cacng6
Cgn
Cnih2
Matn2
Bspry
LOC100861615
Prom1
Prss8
Mfap4
Nlgn3
Emid1
Gramd3
Six1
Tap1
Nectin4
Pde3b
Pdlim2
Usp44
Sox11
Dusp5
Bnipl
Ppl
Miip
Wipf3
4930447C04Rik
Pla2g10
Cdh3
Fgd5
Myh6
BC021767
Vash2
Crmp1
Crb3
Aff3
Megf6
Zglp1
Skil
Rasd2
Emb
Ddit4
Nlrc4
Zfp467
Ttc21b
Pdzd4
St6gal1
Gadd45g
Eif4e3
Shroom4
Slc1a3
Arhgef28
Cdkn1c
Tnfsf11
Spock2
Sema3e
Cmtm8
Ripk4
Pou2f2
Dnmt3b
Tspoap1
Rab15
H2-Q7
Mfap2
Sox4
Cds1
Kndc1
Hmgcll1
Fam83g
Foxj1
Lad1
Tubb4a
Gm3636
Tor3a
Rhobtb3
Card19
Arhgef16
Slc39a14
Fstl3
Arhgap18
Tspan7
Bst2
Cntfr
Patj
Igsf9
Foxp1
Myb
Gm3002
Rnf217
Rab19
Gchfr
Ptpn13
Acp5
Cnksr3
Frmd5
Slc7a7
Lsr
Ust
Neurod1
Lgals9
Sertad4
Serinc5
Dab2
Raver2
Trio
Usp25
Igfbp4
Prickle1
Asphd1
Setd7
Elmo1
Dmc1
Psors1c2
Arrdc1
Plcg2
Pm20d2
Tstd1
Evpl
Cgnl1
Hes6
Gm10406
Unc45b
Lrrc8c
Gm3500
Arhgap33
2900009J06Rik
Kcnh6
Gpsm1
Phf19
D830031N03Rik
Chst15
Hspa4l
Nkd2
Pla2g12a
Bcl2l11
Cfap300
Pla2g10os
Arrb1
AU022751
Stk39
Tub
A930024E05Rik
Npcd
Gja1
Rtn4rl1
Prkar2b
Sfrp2
Mocos
Prrg4
Etfbkmt
Ggt7
Pax8
Car3
Rhd
Grb7
Rnf128
Stard10
Sytl1
Mpdz
Matn3
Slc16a3
Per3
Spata13
Mael
Gm2897
Vwa1
Asprv1
Col2a1
Selenon
Acsl5
Prelid3a
Prph
Trim46
Ramp3
G2e3
Amot
Igtp
Dusp6
Bcl6b
Mmp2
Gm9805
Igdcc4
Hpca
Slc23a1
Myh3
Gm3558
Rapgef5
Tcfl5
Fndc4
Rcbtb2
Pi4k2b
Cib2
2810429I04Rik
H2-K1
Bend5
Xk
Calca
Peli3
Klhl23
Arhgap45
Lrp8
Lin28b
Adgrl2
Micall2
Thbs3
Ccdc36
Fgfr2
Jag2
Pdpn
Cxcl16
Tmem158
Flnc
Tmem121
Nhs
Ifit2
Pacsin1
Cyct
Rgs10
Tafa5
Rimkla
Mlf1
Rgs9bp
Piwil2
Cbr3
Plac9a
Sh2d5
Epor
Lipa
Rab33a
Acot1
Sptbn2
Parp12
Tmtc1
Sestd1
Trim36
B4galt2
Efs
Arhgap22
Meioc
Pitpnm1
Crybg3
Hs6st2
Zswim6
Ocln
Crip2
Unc93b1
Tsc22d3
Nt5dc2
Cd79a
Soat1
Efr3b
Dtna
Mxra7
Utf1
Gstm5
Kctd13
Magohb
Pak6
Slc24a5
Carmil2
Fzd2
Shisal2a
Bend3
Pstpip2
Aoc3
Irf6
Mctp2
Ica1
Lrrfip1
Hyi
Gldc
Mgst1
Gstt1
Tmem254c
Tmem125
Serpine2
Arhgef19
Mxd4
Sorbs3
Creb3l1
Mboat1
Notch3
Limd2
Snurf
Ifngr1
Phox2a
Srl
Bok
Casp6
Fads2
Cers4
Lat
Phf21a
Rhpn2
Mmel1
Mid1ip1
Trim34b
Tet3
Prmt2
Prtg
Mertk
Guca1a
Tmco6
Ap1m2
Flywch2
Fabp5
Padi3
Arnt2
Simc1
Nlrp9b
Spire1
Capn2
Tdrkh
Foxr2
Shisa4
Satb1
Kcnk6
Cnnm4
Arhgdig
Stxbp5
Capn3
Rims3
Gm35986
Rbm44
Pik3ip1
Smc1b
Neil3
Gstk1
Grik5
Mbp
Zic5
Stim1
Gabarapl1
Tulp1
Mdfi
Lratd2
Plxnb1
Nav2
Cebpd
Ptprn
Plekha1
Lss
Sh3bp2
Ccdc40
Ybx2
Slc25a31
Gm15706
Krtcap3
Tarsl2
Lamb1
Stk26
Zyx
Pgm2l1
Rab27a
Pdp1
Cep170b
Fdps
Gadd45a
Fkbp10
Igfbp3
Sept6
Bag2
Lpcat4
Ctxn1
Nenf
Gmds
Sult2b1
Mapk13
Peg10
Epdr1
Hook1
Ccng2
Zic2
Akt3
Specc1
Klf7
Ier5
Hdac11
Car2
Chrnb4
Fgfrl1
Pimreg
Pabpc4l
Ramp2
Slc9a5
Plek2
Anpep
Arhgap27
Kif26a
Zfp948
E2f7
Rnf144a
Rabgap1l
Gca
Adcy6
Mdk
Dhrs3
Slc16a10
Aldh3b1
Basp1
Plpp2
H19
Chd9
Tjp3
Lcat
Maff
Il11ra1
Sept3
Pkp2
2610002M06Rik
Ankrd6
Usp28
Sort1
Sgce
Serf1
Grhl1
Klc3
Mettl7a1
Ptpn3
Svip
Bik
Rgs11
Acy3
Ccdc136
Adk
Sirt5
Rgs12
Thy1
Mvd
Bcar1
Fzd3
Foxo1
Derl3
Arhgef4
Fank1
Slc25a24
Plxdc2
2610035F20Rik
Fzd7
Tspan5
Trim21
Pex2
Lrrc8b
Dusp9
Zfhx3
Tmem86a
Dlg4
Gzmm
Fzd6
Hdgfl3
Crip1
Tspan4
Met
Gstt2
Snrpn
Slc25a27
Fam111a
Cmc4
Tns2
Rdh11
Synm
Slc29a4
Tmem63a
Slc43a3
Psmb10
Hif3a
Ptbp2
Mipol1
Trim12c
Radil
Mmp23
Slain1
Trim54
Ubtd2
Hist3h2ba
Zfp423
Nbeal2
8030474K03Rik
Nudt14
Lmo4
Ank2
Hist1h1a
Pcbd1
2510003B16Rik
Hsd17b7
Atg9b
Rsph3b
Rspo1
Vsig10
Lpar2
Cep126
Fermt3
Igsf8
P3h4
Qprt
Adamts14
Acsl4
Ptp4a3
Slc17a7
Ptpn14
Gpr27
Armcx3
Rassf3
Tbc1d16
Pdzk1
Pttg1
Stau2
Olfm1
Laptm4b
Map1b
Cacng7
Stap2
Stard4
E330009J07Rik
Cntnap2
Ncoa7
Col9a3
Chrna7
Mttp
Abhd14b
Arhgap28
Dennd3
Mpp2
Galnt7
Qser1
Pea15a
Tmem254b
Clip1
Necab3
Bnip3
Pde7a
Pik3cd
Tnnc2
Sycp3
Susd4
Stox2
Lysmd2
Azin2
Ube2e1
Herc3
Sh3bgrl
Rap1gds1
Pacc1
Ptprs
Cdca7l
Baiap2l1
Snhg14
Farp1
Chd5
Tcp11l1
Fcor
Tmem132a
Inpp1
Syt11
Arhgef10
Pfkm
Chd7
Braf
Foxn3
Lca5
Ptprf
Zfp36l2
Prr7
Ssx2ip
Prps2
Zfp185
Hist1h4d
Msl3l2
Zer1
Mapk8ip1
Ncs1
Pak1
Prdm5
Zcwpw1
Aldoc
Thnsl2
Pacs1
Galr2
Bicdl1
Efna1
Arhgap10
Cracr2b
Txnrd1
Dcaf4
Smco4
Stk17b
Rassf2
Hebp2
Cacnb3
Fam241b
Pbx1
Syde2
Snn
Bbc3
Shb
Cyp39a1
Trim56
Ddr1
Dgat2
Adgrb2
Ankrd50
Espn
Ppp1r14a
Usp2
Sord
Entpd6
Itpr1
B3gnt7
Twf2
Stc2
Agbl5
Ltbp1
Gyg
Ppp1r9a
Lrp3
Kctd3
Cyfip2
Lrrc51
Slc43a1
Sbf2
Kras
Zfp652
Marcks
Slc22a23
Cdkl3
Fgd6
Ell3
Mest
Dapk1
Acvr2b
Large2
Mtcp1
Gclm
Cd276
Mapkapk3
Dmrt1
Slc43a2
Gli3
Mboat2
Spats2
Ptgr1
Ttc7
Adad2
Gulp1
Prob1
Micall1
Atg10
Hps3
Snhg11
Kdm7a
Dhrs7
Amfr
Cldn3
Pphln1
Actn2
Dynlt1f
Tasor2
Mkrn1
Armcx6
Kank1
Ftx
Bin1
Itga3
Trp53bp1
Sos2
Rb1
Akr1b8
Rec114
Tmx4
Nr6a1
Cryl1
Spry1
Plekha5
Gpx3
Aldh9a1
Pcsk4
Dhcr7
Gne
Zfp54
Mfsd4b4
Tef
Col18a1
Tbc1d5
Abhd8
Hgsnat
Eef1akmt1
Spryd7
Vegfd
Nqo2
Adamts10
C1qtnf12
Wdr34
Ddx4
Tomt
Spred1
Klhdc2
H2-Q4
Pygb
Tmem141
Hmgcr
Tuba3b
4933439C10Rik
Cd47
Ssh3
Plk2
Spsb4
Bhlhe40
Ldlrad3
Cdh24
Insig1
Mef2b
Gcm1
Mapk4
Bend4
Myef2
Gclc
Bmf
Adarb1
Bcor
Nr2c1
Tmem98
Sh2b2
Mafk
Afdn
Klhl21
Pls1
Ypel1
Tnfsf12
Mmp15
Hspb11
Sema4d
Zfp365
Slc39a10
Steap2
Kcnn2
Mbnl3
Plaat3
Slc4a3
March8
Gpr137b
Smo
Gramd4
Irs2
Smim3
Dennd4a
Plekhn1
Ralgps1
Tuft1
Blvrb
Reep5
Nnt
Samd10
Castor2
Larp1b
Gpr153
Bbx
Ssbp3
Plekhh2
Fam3c
Adora2b
Ogfod2
Nrn1l
Isyna1
Rhebl1
Slc12a4
Tmem106c
Tmem159
Pfkl
Smim10l2a
Rnf103
Hey1
Pde4a
Mapk3
Zfp512
Pmvk
Pbx3
Got1l1
Pdlim7
Tm7sf2
Zswim5
Dgkz
Aacs
Tsacc
Xlr3b
Lrrc3
9930012K11Rik
S1pr2
Gstm7
Ccdc114
Arid2
Hip1r
C330021F23Rik
Lpar4
Dlg3
Klhl8
3110009E18Rik
Med14
Tpst1
Abca3
Nbea
Rasl11a
Micu2
Six4
Mthfsl
Clip2
Cdon
Syne2
Gtdc1
Asap2
Cgrrf1
Map3k9
Zfp532
Kdf1
Gng12
Msl3
Tspyl3
Zdhhc9
Fbxw17
Sh2d3c
Plcxd1
Rhbdf1
Hnrnph3
Arhgap29
Scarb1
Pclaf
Slc38a2
Inppl1
Aldh5a1
Wipf1
Tspan9
Oas3
Slc22a17
Srf
Ankrd27
Sptbn4
Casp3
Fkbp11
Gbe1
Fbxo27
Evc
Tead2
Dennd2a
Pcgf5
Abhd14a
Atad1
Pls3
Lrrc1
Slc16a13
Unkl
Dusp1
Tfdp2
Snx24
Angptl6
Enc1
Trim45
Nrbp2
Sil1
Lbr
Gng2
Apaf1
Rps6ka5
Cyp51
Tmem109
Sgsm2
Exoc6
Wasf3
Dgkd
Cutc
Ctnnal1
Rps6ka6
Rnf141
Tpm1
Fam221a
Phyhip
Plekhh3
Sp4
Stag2
Actr3b
Ptch1
Kif1c
D630023F18Rik
Nlrp4f
Sec24d
Fads1
Zfp869
Rprd1a
Cdc14b
Shroom2
Acot2
Lpin3
Arrdc3
Pgbd1
Cmtm4
Dmac2l
Cenpk
Riox2
Thra
Pdcd4
Dtwd1
Fbxw4
Pnpla7
P2rx7
Relt
Pex11g
Dtd1
Ppp2r3c
Ebag9
Nnat
Cpa2
Rab3d
Zswim4
Ecsit
Myo5a
Gm4013
Arap2
Ube2e2
Sh3bgrl2
Tjp1
Lrfn4
Cad
P4ha2
Hipk4
Fbxl20
Clip3
Zfp326
Lsm14b
L3hypdh
Icosl
Inf2
Acad12
Vav2
Coro2b
Ninj1
Zfyve16
Plpp5
Nek3
Sfi1
Aasdh
Wdr31
Ttll4
Nemp2
Nme3
Lgr4
Acaca
Ptpdc1
Nck2
Suclg2
Ypel3
Tnfaip8
Tro
Parp16
Optn
Prdx6
Lrig3
2010204K13Rik
Dusp3
Aoc2
Ogfrl1
Hlcs
Slc35d1
Syce2
Naf1
Gas2
Cnppd1
Rwdd3
Plekho1
Zfp341
Fam135a
Hacl1
Hmgcs1
Prag1
Maco1
Ydjc
Plxna3
Flywch1
Vasn
Tnfrsf19
Zfp658
Ddit4l
Fech
Inpp5f
Tcf7
Pold2
Supt3
Retreg2
D1Ertd622e
Jade3
Mmgt2
Acyp1
Ctnnbip1
Rab11fip1
Ano8
Map3k20
Nr3c1
Pfkfb3
Limd1
Hmgn3
Acacb
Rarg
Tmc7
Homer1
Pced1a
Atxn1l
Abcd4
Ube2t
Impdh1
Plcg1
E130309D02Rik
Usp51
Asrgl1
Mpg
Tmem164
Dnajb5
Thap3
Cgref1
Mthfd2l
Fam185a
Cyth3
Garem1
Pon2
Faap20
Galk1
Pold3
Fam126a
Sgsm1
Jmjd7
Zswim7
Foxo4
Arl4a
Smpd1
Uprt
Agpat4
Tmem205
Msmo1
Nmral1
Sipa1
Selenoi
Spata5l1
Nabp2
Dip2a
Ppfia4
Kyat1
Tmem131l
Shfl
Akr1b10
Ehbp1l1
Zfp692
Pir
Gtf3a
Khk
Uhrf2
Kif21b
Minpp1
Nsmaf
Usf1
Ddx25
Dhps
Jcad
Pten
Cdk2ap1
Ccdc28a
Nr2f6
Gpd2
Rnf130
Phc1
Ankrd34a
Kif3c
Fance
Zc2hc1a
Gpat2
Ccdc138
Rexo5
Tmem170
Ndrg2
Ehmt1
Kdm4c
L2hgdh
Pold1
Sesn3
Notch2
Taf9b
Bloc1s6
Gmip
Pgrmc1
Rragd
Aldh2
Mycbp2
St3gal5
Snx29
Jmjd1c
Itpripl1
Ccnj
Xlr3a
Mapre2
Ldlr
Arhgef3
Zfp39
Dip2c
Pnp
Chka
Myh14
Prrt2
Slc4a7
Cecr2
Gm13375
1110002L01Rik
Lpin1
Caps2
Snta1
Rec8
Cep72
Dhdh
Dip2b
Idi1
Heca
Prr5l
Rhou
Pard6b
Tmem41a
Pfn2
Atxn7l2
Sdc1
Adcy3
Zfp395
Mlxipl
Ppp2r3a
Rhoc
Tubb6
Srp54a
Lnx1
Sulf1
Snora5c
Trp53bp2
Usp31
Acadl
5730409E04Rik
Ccdc120
Ahr
Ecpas
Zfp664
Arhgap8
Fam171a2
Myo1d
Hipk3
Rad9b
Mex3d
Ccdc112
Paip2b
Ralgds
Atp7b
Spop
Phlpp2
Stard5
Rcn3
Wdr86
Carhsp1
Nipa1
Trabd
Lpp
Nadsyn1
Bub1
Trip6
Arhgap32
Gnas
2310022B05Rik
Kcnd1
Caprin2
Lrrc61
Cyb5a
Rad51d
Pld6
Rev1
Gprc5c
Esyt3
Nxpe3
Sh3glb1
Pkn3
Ube2k
Abca2
Ccdc181
Bcar3
Cdr2
Ick
Sqle
Sgpp1
Spty2d1
D2hgdh
Hpf1
Gm5577
Erap1
Bcl7a
Prdx4
Sinhcaf
Odc1
Mllt11
Suv39h1
Homez
Homer3
Spint2
Pctp
Srebf2
Gpld1
Twsg1
Abi2
Lmln
Ptpn9
Ifi30
Oxld1
Ppfibp1
Tut4
Ifrd1
Mrs2
Cbx1
Phtf1
Acat2
Slc38a9
Pnp2
Lancl2
Ercc5
Gm20604
Rfx3
Akr1e1
Pcbp4
Mios
Fahd2a
Sigmar1
Agfg2
Mta3
Hddc2
Thnsl1
Cul4a
Sh3d19
Rab3ip
Pnpla2
0610010K14Rik
Amotl1
Dusp22
Ndufaf7
Insr
Rab31
Asl
Ppm1m
Arrb2
Pcyox1l
Rin2
Plod2
Spag1
Atl2
Ccdc6
Carmil1
Rpia
Prkra
Eaf2
Trafd1
Top1mt
Scap
Arrdc2
Lrp5
Gzf1
Ube2g1
Zfp462
Sik2
Soga1
Lpgat1
Errfi1
Snx8
Dusp19
Fam169a
Pcbp3
Doc2g
Nfyb
Dtx2
Traf4
Wasf1
Klhl7
Zbtb5
Ctsz
Hipk1
Ccdc71l
Oma1
Tbkbp1
Phf6
Nr1d2
Mvk
Yaf2
Smarcc1
Nfxl1
Vps36
Cryzl2
Ercc6
3110082I17Rik
Herpud2
Sesn1
Ide
Txnrd2
Fbxo21
Wdsub1
Focad
Pla2g6
Tcea2
Mlxip
Tmem123
Nt5c3
Mnd1
Cpt2
A430005L14Rik
Rabl6
Iffo2
Pnpla8
Gprc5b
Slc27a3
Slc12a9
Nsdhl
Atox1
Tbc1d14
Mettl21a
Sh3yl1
Pcnx
Rlim
Nek1
Ankrd39
Phldb1
Apbb1
Tm2d1
Prpsap2
Abl2
Itgb1
Ralgps2
Tmem189
Igf1r
Xpo7
Ebna1bp2
Pelo
Dhx34
Nme4
Gpam
Prss36
Tmem209
Arid3b
Zmynd19
Cep78
Dnph1
Ankrd13d
Rtkn2
Ciart
E2f8
Smim13
Fam220a
Stx2
Cbx2
Cep68
Sh3rf1
Gnpat
Zfat
Kdm2b
Trib1
Creb1
Tcaim
Kif1b
Mapk8
Hltf
Ivns1abp
Usp6nl
Isoc1
Dedd
Mapk6
Arhgef2
Zfp746
Grk5
Xkr5
Fbxo17
Nudt8
Gpc2
Me2
Sephs1
Tbc1d1
Pola2
E2f6
Ip6k2
Pard3
Ube4b
Grk2
Tank
Smad4
Bahcc1
Tmem38a
Amn1
Tgif2
Fbxl4
Vps37b
Glcci1
Dscc1
Gk5
Chst12
Pitpnm2
Map3k4
Bag4
Ptk7
Ogfr
Pi4ka
1700017B05Rik
Pcgf3
Rad50
Klhl25
Cep76
Shld2
Pms1
AW209491
Zfp266
Ss18l1
Kif24
Myh10
Zc3h8
Exoc2
Sft2d2
Nhlrc3
Slc25a32
Nxn
Dhcr24
Zbed3
Dpy19l1
Ap1s3
Vps16
Rasa2
Ccdc91
Bcl7c
Epb41l5
Rab23
Chchd6
Ermp1
Wdr47
Ctps2
Plxna1
Ntmt1
Txndc5
Lepr
Wipi2
Pidd1
Klhl26
Eef2
Tmem47
Hras
Plppr2
Magi1
Mmab
Slc30a9
Dvl1
Dis3l
Dctpp1
5031439G07Rik
Btbd3
Tigd3
G6pdx
Rad51c
Xpo4
Slc2a5
Ldlrap1
Itm2c
Lrrc27
Ppp1r13l
Whrn
Tmem70
L3mbtl3
Ctps
Pex7
Proser3
Ccdc166
Ulk3
Usp35
Pcmt1
Ptk2
Traf2
Syne4
Tarbp1
Ift43
Rab11fip4
Rilpl1
Ipp
Zfp184
Mettl22
Fdft1
Glul
Zfp609
Pigv
Odf2l
Stimate
Arhgef25
Hace1
Dcakd
Epb41
Enkd1
Lsm11
Xrcc6
Dtnb
Bcl9
Mplkip
Rita1
Mettl4
Tdp1
Gart
Megf8
Spidr
Hilpda
Irgm2
Ptpra
Utrn
Pafah1b3
Mta1
Triobp
Doc2a
Fam174a
Scai
Smurf2
Cdyl
Prps1
Sc5d
Eps15
Vars2
Gabrb3
Pdrg1
Uri1
Naa16
Gna12
Scmh1
Prdx5
Psma7
Ahcyl1
Obsl1
Cyren
Zfp644
Cpox
Ctf1
Ppp5c
Inip
Nfkbiz
Mbtd1
Scarb2
Arhgap21
Chaf1b
Mfsd13a
Noct
Ptgis
Nudt12
Ppm1a
Snrpb
Smchd1
Scd1
Wdr90
Tnpo2
Cdca7
Rnf19a
Nelfa
Rap1a
Ccdc85c
Polg2
Adprm
Rimklb
Dnajc27
Rad54b
Camsap1
2610318N02Rik
6430706D22Rik
Nudt1
Efcab11
Pank4
Pgrmc2
Pam
Zc3hc1
Usp47
Chd1
Ibtk
Fam107b
Rsbn1l
Cnot6l
Tkt
Hpcal1
Ift122
Evl
Zfp438
Vps37d
Gpx7
Rps6kl1
Iqgap1
Gusb
Ube2g2
Fam117b
Usp22
Marveld1
Bmp2k
Spin1
Auts2
Telo2
Slc35a2
Pecr
Swap70
Stx6
Fasn
Exosc7
Fmnl3
Arhgef39
Tmem237
2810408A11Rik
Eif1ax
Nt5c2
Larp1
Elmsan1
Aldh7a1
Bbs4
Bpgm
Acvr1
Egln1
Tnks2
Uap1
Smad1
Mtcl1
Ppdpf
Ammecr1
Nhej1
Tprkb
Cdc7
Naa10
Pask
Csnk1g3
Lyar
Rbm43
Edem1
Adsl
Nmb
Parn
Snx27
Fundc2
Tnfrsf10b
Usp42
Narf
Mex3c
Txnrd3
Kremen1
Otub2
BC029722
Lyrm9
Ahi1
Ptprg
Vezf1
Harbi1
Gls
Fbxo34
Kiz
Depdc7
Cep97
Tbl2
Zbtb18
1110065P20Rik
Slc44a2
Atp8a1
Prmt7
BC051226
D5Ertd579e
Gatad2a
Shc1
Gmps
Prxl2c
Fyn
Glmn
Degs2
Imp3
Ttll1
Slc26a2
Sox12
Hmgxb4
Ascc1
Gm13363
Zfp414
Tmem63b
Gtf2h5
Zfp688
Osgep
Scyl2
Ttll5
Atg2b
Uqcc2
Sgf29
Fbxo7
Acat1
Mutyh
Acly
Ndst2
Lmtk2
Copg2
Klhdc3
Ext1
Timm50
Ubn1
Iqsec1
Mns1
Chn1
Acsl3
Trim33
Ccp110
Bach1
Fam49a
Decr1
Gtpbp10
Cry1
Polr3d
Ubqln1
Atp13a2
Tedc1
Actr5
Gar1
Flna
Mbd3
0610010F05Rik
Aptx
Hbp1
Clspn
2810408I11Rik
Tmem230
Ctc1
Clic4
Cog6
Thap2
Gls2
Taok2
Pex6
Ptpa
Mcrip1
Ift81
Gstp1
Otud5
Sclt1
Cinp
Abcg2
Nars2
Ralgapa2
Gins2
Slc20a2
Jarid2
Nyap1
Drosha
Nmnat1
Slc29a2
Gnaq
Mmadhc
Rap2b
Arhgef17
Pomgnt2
Lrrfip2
Pip4k2a
Vps37c
Unk
Asxl1
Cep131
Fbf1
Gm9855
Sec24b
Akr1a1
Lzts2
Tle4
Acvr2a
Abcc1
D430042O09Rik
Mink1
B3glct
Amz2
Galt
Rbck1
Cramp1l
Cadm1
Pcgf6
Nadk2
Mrps27
Prkcd
Yae1d1
Arhgap19
Srp54b
Kars
Lrwd1
Cachd1
Cttnbp2nl
Palm
Pithd1
Dmac2
Rassf7
Zfp280c
Srpk2
Smarcc2
Tle1
Espl1
Uck1
Map3k3
Dpp3
Ubc
Map1s
Sap18b
Ccnh
Fam20b
Soat2
Gatad1
Elf1
Pank3
Rras2
Gtf2e1
Limk1
Suv39h2
Rbpms2
Oser1
Tsg101
Zfp143
Tnrc6a
Pacs2
Mrrf
Rnf145
Smad6
Rida
Zfp687
Bcl2l13
Rhno1
Usp54
Nsl1
Ruvbl1
Trerf1
Hikeshi
Rnft1
Sfxn5
Mdrl
Crem
Pick1
Prmt9
Vcl
Cry2
Arl2
Atxn2
Hmgb3
Acer3
Ube2o
Hbs1l
Ugdh
Gstm4
Mrpl28
Evc2
Cep83
Zc3h7b
Phf7
Lims1
Alad
Fchsd1
[truncated: 23 more rows]

## Sheet: Downregulated Instructed genes
Downregulated in Instructed vs Naive ESCs
Ddx19a
Brd8
Cept1
Zdhhc1
Zfp384
Zfp944
Fyttd1
Dhrs11
Pdia5
Fbrs
Crnkl1
Uros
Slc27a4
Snhg5
Tbc1d9b
Taf6l
Map2k3
Pgghg
Rtel1
Atraid
Tgoln1
Zcchc10
Ssr4
Tysnd1
2700062C07Rik
Hnrnpr
Git2
Pdxk
Cast
Kri1
Rnf167
Stag1
Phka2
Rpl7l1
Large1
Wbp4
Tmem138
Zfp383
Krcc1
Ciao3
Uqcrc2
Ssh1
Eif5b
Eif1a
Tmem120a
St3gal4
Hykk
Zfp710
Dusp12
Cfap36
Rabggta
Itga5
Adam9
Maip1
M6pr
Chordc1
Uqcrb
Tspan31
Zc3h3
Galm
Mmachc
Golm1
Rabif
Alg13
Vps9d1
Zfp617
D11Wsu47e
Gm15401
Ilvbl
Acadm
Fbxo11
Zfp982
Slc35b1
Etv6
Ogfod3
Vegfa
Eif4ebp3
Ccdc151
Gpr107
Ppcs
Cd99l2
Atxn7l3b
Ttc26
Utp3
Lenep
Tnrc6c
Zfp953
Rnf166
Slc1a5
Katnb1
Eef2kmt
Pcsk7
Rap1gap
Acad11
Sp2
Fermt2
Zfp60
Ccdc8
Patz1
Pcyt1b
Arl6ip5
Ccdc43
Ccar1
Ptcd1
Atp9b
Pias2
Fam210b
Atpaf1
Birc5
Man1c1
Tirap
Gdpgp1
2700099C18Rik
Slc12a7
A930005H10Rik
Rrnad1
Atad2b
Ddx3y
Zfp943
Rbbp5
Clta
Pcgf2
Washc5
Chmp1b
Cdkn1a
Phyh
Rasa3
Rab4a
Srr
Dock1
Echdc2
Txndc9
Yipf2
Hcfc1r1
Blcap
Mtmr10
Gid8
Mgat3
Ints5
Sik1
Gm2026
Wdr13
Ppt1
Atg14
Adam15
Zfp979
Kdm3b
Fundc1
Map1lc3b
Ctns
Lasp1
Slc35f6
Gramd1b
Eogt
Zfp984
Yipf1
D17H6S53E
Pcdhga12
Slc9a6
Acbd5
Zscan12
Rnf111
Fkbp9
Atg2a
Vps35
Mpp6
Bex3
Stt3a
Tmem50b
Tigd2
Ktn1
Osbpl7
Sphk2
Nubp1
Mgat2
Ksr1
Rps19bp1
Sgk3
Nsmce2
Fscn1
Fancf
Orai1
Plekhg3
5730507C01Rik
Ccdc84
Zfp27
Mtf2
Rpe
Vps52
Shmt2
Zfp947
Tprn
Ppp1r9b
Eef2k
Ccdc107
Bclaf3
Yy2
Fam78a
P3h1
Cog1
Ehd1
Sumf1
Spryd4
Fam234b
Nptn
Cdc37l1
Fastkd1
Zfp97
Emc2
9130221H12Rik
Mccc1
B4galt7
Zfp759
1810058I24Rik
Zdhhc15
Col9a2
Galnt11
Dvl3
Daam1
Akap1
Trak1
Kdelr1
Zfp345
Abhd6
Zfp960
Tnni3
Nphp4
Cenpm
Nagpa
Ranbp6
Jade1
Eif2b5
Zbtb24
Vma21
Acadsb
Dcbld1
Spata6
Syap1
Sbno2
Necap2
Gna13
Pex3
Tmub2
Napepld
Snx18
Ptdss1
Snx1
Zfp764
Pex1
Zbtb10
Ap3d1
Mpped2
Atp6ap2
Zzef1
Leng1
Efna4
Asah1
2010315B03Rik
Ndufa3
Tns3
Det1
Apip
Eif2ak1
Bcs1l
Agpat2
4930513N10Rik
Galnt2
LOC102640673
Zfp30
Pigk
Cluh
Plekhf2
Mrpl52
Fkbp15
Irgq
Zc3hav1l
Mark4
Klhl9
Wdr5
Ssbp4
Cog8
Cacnb1
Ggcx
Txndc15
Ccnc
Mcts2
Mfap1b
Lamp1
Snx14
Nagk
Llph
Atg4c
Bbs1
BC024978
Cst3
Mlycd
Smox
Sept9
Magi3
Ndufaf5
Wsb1
Atp6v0a2
Hps6
Galk2
Commd5
Mesd
Timm22
Gas2l1
Nme7
Zfp111
Anapc10
Tmem136
Zfp182
Wwox
Naga
Adal
Rex2
Atxn7
B230307C23Rik
Gnai2
Smoc1
Cpne8
Usp46
Slc36a1
Ptbp3
Anp32a
Cox6b1
Lrfn3
Mocs1
Pcdhga11
Tcf4
Aars2
Npc2
Tspyl2
Zfp839
Enoph1
Got1
Ap5s1
Golph3l
Mtmr12
Lmbr1
Agrn
Calr
Praf2
Olfr985
Gm7609
Prkaa2
Dancr
Agk
Phyhd1
Zfp780b
Ncoa6
Dgke
Shcbp1
Cryz
Zfp987
Lrrc45
C330007P06Rik
Ccdc142
2310009B15Rik
Zfpl1
Apmap
Tmem185b
Sema4b
Ckap4
Chrd
Setdb1
Tmem14a
Mks1
Cd81
Slc29a1
Jagn1
Kdelr2
Pars2
Entpd7
1700066M21Rik
Cited2
Cdh11
Ggh
Poglut1
Synj2bp
Btbd19
2410141K09Rik
Slc6a6
Fig4
Thtpa
Emp2
Eefsec
Gramd1a
Rbak
Dgat1
Kank2
Stk38
Ift74
Sptlc2
Decr2
Snhg8
Asb8
Actn1
Snord33
Ctif
Wdr62
Pcolce2
Sapcd1
Zfp213
Hspb6
Cdk6
C330018D20Rik
Lactb2
Cpne5
Zhx1
Tbc1d10b
Zfp808
Mrps2
Srd5a3
Zfp286
Cisd3
Zfp324
Tstd3
Lrr1
Sap30
Slc10a3
Rell1
Gatc
Idh2
Cyld
Ikbip
Tbc1d13
1600020E01Rik
Tpst2
B3galnt1
Kyat3
Qk
Slc38a7
Mpc2
Zfp790
D430020J02Rik
Zfp28
Ndufb4
Ndufb10
Zfp35
Cnot11
Aup1
Cnn3
Hscb
Rps6kb2
2310039H08Rik
Foxn2
Zfp961
Ifnar2
Camk2n1
Gm20939
Creb3
Uba5
Msrb2
Fryl
Zfp933
Capn1
Brwd1
Slc39a1
Lck
Ablim1
D17H6S56E-5
Zmym1
Zfp276
Gla
Hist1h1c
Lamb2
Ctdsp1
Myd88
B230354K17Rik
Zbtb45
Irf2bpl
Slc39a13
Gm6710
Usp48
Tsc22d1
Pigu
Cfp
Kbtbd6
Dnajc30
Csrnp2
Caskin2
Zfp865
Gdf3
Ric8a
Zfp990
Gm10778
F2r
Tmem104
Slc25a35
Eva1b
Ripk1
Nsun4
Colgalt1
Clcn2
Elmod3
Zfp975
Zfp600
Ctdsp2
Wdr83
Mb21d2
Ppp2r3d
Tnfrsf21
Twf1
Tmem39a
Pfkfb2
Gm20544
Kctd6
Qpctl
Map2k6
Hexim1
Mettl15
Piga
1600002K03Rik
Ocrl
Dusp14
Mfsd1
Slc25a36
Abitram
Pcbd2
Hk2
Zfp966
Zfp967
Med19
Marc2
D230025D16Rik
Myh7b
Pycard
Gys1
Kctd15
Six5
Tspan14
Prep
Whamm
Grn
Mfap1a
Brpf3
Pkd2
Tmppe
Smim14
Tmc6
Eed
Cacna1a
Mgat5
Tex264
Zfp628
Gabarap
Fam76a
Mthfr
Slc5a6
Fut8
Bcam
Clec16a
Tbc1d24
Zfp61
Lonrf1
Zdhhc8
Mon1a
Saysd1
Gm2381
Epb41l4b
Hk1
H1f0
Plpp1
Eif4e2
Mavs
Fancm
Faap100
Sirt4
Dpagt1
Mars2
Zfp408
Tdrd12
Ldhb
Grin1
Pibf1
Ak1
Nlgn2
Plekhg5
Csrp1
Zfp971
Mtrf1l
Naa40
Nfic
Eif2ak2
4930526I15Rik
Cryzl1
Rnf7
Glmp
Zfp758
B3galt6
Atp8b2
Exd1
Pbxip1
Zfp976
Ctsb
Ppp1r18
Mcf2
Glis2
Gm10324
Tpp1
Zfp65
Phc2
Acot9
Grsf1
Zfp386
Gm14440
Hmg20b
Bid
Tmem35b
Slc4a5
Vps54
Sdccag8
Zfp267
Hexb
Gm14296
Dcp2
2210418O10Rik
Snx17
Frs3os
9130019O22Rik
Amacr
Abhd1
Efna3
Stx18
Atp6v0c-ps2
Tnfrsf1a
Cpeb4
H2afx
Dqx1
Gss
Sec14l1
Dolk
Zfp526
Amdhd2
Ube2d-ps
Gm10658
Retsat
Sparc
Baiap2
Trim35
Keap1
Arid3a
Trim8
Plscr1
Aste1
Sema6c
Tmem150a
Spsb1
Zfp454
Ctsa
Slc41a1
Ufsp1
Kcnq1ot1
D16Ertd472e
Zfp970
Rnf213
Tcea3
Tcf7l2
Pafah2
Cyp4f13
Cox20
Il6st
Atf4
Chm
Gm14326
Arhgef26
Tbc1d8
Zfp781
Arih2
Ppic
Klhl41
Ttc39b
Znf41-ps
Sccpdh
Hist1h2bc
Zc3h12a
Gba
Ttc30b
Tob1
Ebp
Moap1
Ap4m1
Lyn
Fbxo10
Ppip5k1
Slc2a3
Fadd
Mknk1
Vgll4
Tnfrsf25
Fbrsl1
Eid2
Pck2
Acaa2
Zfp84
Cdc5l
Glb1
Lamc1
Mdfic
Hcfc2
Dixdc1
Dnase2a
Plekhm2
Gm14405
Pigh
B4galt6
Grk4
Zfp820
Aff1
Afap1
Gm11944
Eno2
Slc35b2
Gm16104
Hexa
Sat1
Zfp992
A630089N07Rik
Rcan1
Myadm
Tyw3
Ap5z1
Mpp1
B4galt5
Serping1
Gm14322
Clock
Tns1
Cep55
Frmd6
Rnf135
Mlec
Oplah
Tigar
Pim3
Fxyd6
Ttc30a1
Mocs3
Smcr8
Snora41
Vmn2r55
Dpp7
Dnah8
Ap1m1
Pigl
Exoc6b
Kdm3a
Trmt12
Zfp553
Lgals8
B3galt4
Mllt6
Ebf1
Fsd1l
Nr4a1
Akap2
Ccdc22
Arntl
Accs
Plagl2
Ttc25
Ticrr
Dstyk
4930533N22Rik
Fbxo6
Olfr613
Irf9
Gm10416
Syde1
Sh3pxd2a
Pde9a
Ocel1
Hmces
Wdr45
Epb41l4a
Lamp2
Zfp870
Zbtb44
Lrpap1
D130040H23Rik
Fkbpl
Atn1
Zfp626
Btbd11
Nol4l
Tead1
Gm45871
Gpr4
Zfp398
Itpk1
Zfp296
Hbegf
Gm38396
Erf
Grtp1
Trim63
Letmd1
Isoc2a
Tmem251
Atp1b1
Gbx2
Bvht
Bcat1
Uap1l1
Rab12
Kbtbd11
Eif2s2
Nt5dc3
1700030C10Rik
Snai1
Fam102a
Zfp819
Hapln3
Pmepa1
Fndc3b
Cltb
Ism2
Naa80
C77080
Arhgap9
Zmat4
Nos1
Ehhadh
Brd3os
Sod2
Crtap
Trmt44
Vim
Fignl2
Hebp1
Ptger1
Psg16
Foxp4
Panct2
Rcn1
Ror2
Kdelr3
Morc1
Hes1
Grhl3
Nckap1l
Plekhf1
Sfxn3
Ptges3l
Smad7
Hyal1
Syngr1
Myl6b
Epop
Iffo1
Nfkbia
Glb1l
Apopt1
Tle5
Ddc
Cdyl2
Sh3gl2
Agtrap
Gm14393
Slc44a1
Gm44502
Cd63
Atp11a
Tsix
Ankrd45
Frmd4a
Lncenc1
Axin2
Vax2
Vpreb1
Ube2l6
M1ap
Zfp488
Zfp36l1
Tnrc18
Mcc
Gm12018
Rasgrp1
Lap3
Gabbr1
Atf5
Aard
Mreg
Alpl
B2m
Elovl7
Vash1
Ccdc3
Lgals1
Lix1
Jam3
Gabarapl2
Ulk1
Gm14325
Pqlc1
Slc30a1
Qpct
Slc17a9
Patl2
Adrb3
C2cd2l
Lix1l
Pip5k1b
AI467606
Upk1a
Fhl1
Mir22hg
Trh
Mfsd2b
Gm14403
Trim7
Dact2
Islr2
Trip11
Zbtb7a
Rpl10l
C1s1
Tgm3
Adat2
Cd9
Gpc4
Smarca5-ps
Gli1
Gjc1
Zfp704
Cd84
Rmdn2
Timp1
Arpin
H2afy
Apcdd1
Tmem64
S100a11
Tmem82
Camkk2
Mrgpra6
Slc6a8
2700081O15Rik
1700096K18Rik
Tmem181a
Map10
Spats2l
Ripk3
Jdp2
Thpo
Shf
4930470H14Rik
Gm5424
G0s2
Dusp27
Triml2
Ddx58
Grasp
Spef1
Kirrel
Mfsd12
Slc39a3
Cadm4
Stat1
Pmel
Ubxn2a
Pcsk6
AA414768
Gli2
Zfp931
Trps1
Kat6b
Ttyh2
Vangl1
Klf15
Ddah1
Asns
Stat3
Lpar5
Ccnd3
Tenm4
Prr13
Hnf1a
Zfp57
Cd59a
Prickle2
Dmtn
Parvb
Ak4
Gsdmd
Tdrp
Fabp3
Slc25a20
Bdh1
Nfkbie
Renbp
Rac2
Cpt1a
Zfp936
Zfp229
Esyt1
Apoe
Zfp46
Fut10
Mt1
Prickle3
Mok
Cd38
Gm36718
Tmem51
Kcns3
Prex2
Rgma
Tmem151b
B4galnt4
Camk2a
Pou2f3
Relb
Paqr8
Tgm2
Acox3
Hck
Sema3b
Cabp4
Mppe1
Gm20362
S100a1
Yes1
Junb
Klhdc7a
Sh3bp1
Rfx2
Nfatc2ip
Nkx6-2
Slc7a1
Nynrin
Zfp59
Rtl8c
6530403H02Rik
Tmem181c-ps
Cep112
Slc29a3
Rusc2
Olfr856-ps1
Padi4
Nova2
Fkbp14
Nupr1
Slc39a11
Cavin1
Slco4c1
Sept1
Slc18b1
Pros1
Myorg
Tet2
Lpar1
Htra1
Tmem102
Myo1a
Rab29
Dnajc12
Fam81a
Frmd4b
Sult6b1
Efnb1
Elf4
Ncam1
Padi2
Bach2
Tmem181b-ps
Nanos3
Fzd5
Epha4
Rab38
Ankrd33b
Fgf17
Tead4
Lama1
Ephx2
Lhfpl2
Nup62cl
Zfp977
Oas1g
Ckmt1
Tekt1
Klf8
Nt5e
Gja4
Pla1a
Cited4
Aoah
Rpp25
Hspb8
Arhgef10l
Adap1
Tnip2
Nr0b1
Vmn1r47
Ubxn11
Insyn1
Hoxb9
Rnd1
C130074G19Rik
Arl14epl
Adamts8
Bmp4
Susd2
Mtm1
Muc1
Trim16
Pcolce
Foxo6
Phf11d
Pou4f2
Ttc9b
Arid5b
Ly75
Rab11fip5
Crxos
Prss35
Emp1
Ptges
Apod
Neat1
Spats1
Ildr1
Ass1
Nid1
Ankrd35
Pknox2
St8sia1
Zfhx2
Cmtm3
Socs3
Zc3hav1
Zeb1
Lonrf2
Kank4
Fbxo15
Cobl
Tspan32
1110002J07Rik
Lrrn2
Tbx18
Cmtm7
Gbgt1
Jak3
Slc15a1
Itpka
Tdh
Atp2b4
Nanog
Sfrp1
Reep1
Serpinb9b
Fam189a2
Stard8
H2-M5
Klf2
Tmem173
Mt2
1700042O10Rik
Rapgef3
2410137M14Rik
Apol6
Laptm5
Fblim1
1700061G19Rik
Krt42
Eya1
Flvcr2
Dnajc6
Klf5
Kit
Ttc28
Il34
Cpsf4l
Dclk3
Tgfbi
Sall3
Zfp42
Nab2
Nr5a2
Mme
Myof
Ahnak
Ccdc141
Gsta3
Cemip
Pdgfa
Fzd10
She
Abca1
Ckb
Pgc
S100a13
Spp1
Srrm4os
Mob3c
Slc16a9
Tfeb
Zfp607b
Fcgr2b
Apobec2
Mylpf
Hoxc13
Slc52a3
Tfap2c
Dio3
Catip
Inhbb
Kcnj12
Dlgap3
Bcl6
Il6ra
Lamc2
Mapt
Ak7
Irak3
Slc13a5
Nkain4
Mobp
Notum
D630039A03Rik
Lrriq4
Esrrb
Oas1a
Smarcd3
Mitf
Lrrc15
Ntn1
LOC105246506
Klf4
2310043M15Rik
Klk10
Gm13889
Calcoco2
Slc6a1
Aqp3
Hal
Cidea
Ngfr
Bcl3
Slc30a2
Tgm1
Slc51a
Calb2
Pglyrp1
Xaf1
Tcl1
Aox3
Lrrc34
Myh13
Gjb5
Gm13128
2510009E07Rik
Tfcp2l1
Prdm14
Pla2g4e
Plagl1
Tbx3
Gjb3
Bhmt2
Sp5
Gjb4
Slc6a7
Dmgdh
Sh2d4b
Mras
5330411J11Rik
Jam2
Bhmt
Msc
Hoxc12
Osm
Ly6a
Dcstamp
Tlx2
1700016D06Rik
Cdx1
Sstr2
Srarp
Gm13580
Serpinb1a
2210409E12Rik
Spic
Trpm1
Insl3
Snord82
Spint5

## Sheet: UP_Lipid_ Signa
UP_Lipid_Signaling	Cornacchia et al., 2019
ACACA
ADAMTS10
ALDH9A1
ARAP3
ARHGEF19
ARL4C
BCAR1
CACNG7
CD47
CGN
CHD7
CNKSR1
DUSP5
EPHA1
FABP5
FGD5
FOXJ1
FOXO4
FZD2
GJA1
HAS2
IGFBP3
IGFBP4
KRT18
LRP2
MDFI
NCS1
NR3C1
OPTN
OTX2
PCDH1
PCSK9
PDE2A
PITX2
PLCG2
PLXNB1
PRKAR2B
PRKCB
PTCH1
PTPRU
RAB25
RAPGEF5
RARG
SKIL
SLC39A10
SMO
SNCA
SOX4
SPRED1
SPRY1
SV2A
SYT13
TRIB2
TSPAN4
WIPF3
ADCY6
BASP1
BCAR1
DNMT3A
DNMT3B
GJA1
HAS2
IGFBP3
INSIG1
IRS2
KCNK1
LRP2
MDFI
MPP3
MSMO1
NCS1
NR2F6
NR6A1
PBX1
PCSK9
PFKL
PLCG2
PLXNB1
PRKAR2B
PRKCB
SALL2
SCARB1
SNCA
SUCLG2
TEAD2
POU3F1
FGF5
FGF15
WNT8A

## Sheet: Footprinting Statistics
Footprinting			P-value		% occupied sites
Gata4			0		38.83
Gata4 on Hnf1b			1.49e-21		30.76
Hnf1b			4.89e-256		27.92
Hnf1b on Gata4			8.32e-30		23.42
Gata6			2.2e-293		36.94
Foxa2			3.73		26.83
