# Supplementary material for: Transcriptomics, regulatory syntax, and enhancer identification in mesoderm-induced ESCs at single-cell resolution
Source: Cell Rep. Author manuscript; Available in PMC 2022 Nov 9. (PMC9644345; doi:10.1016/j.celrep.2022.111219)
Supplement: 3 [file NIHMS1831963-supplement-3.xlsx]

## Sheet: Poised Enhancers
Peak ID	Chr	Start	End	Strand	Peak Score	Detailed Annotation	Distance to TSS	Nearest PromoterID	Entrez ID	Nearest Unigene	Nearest Refseq	Nearest Ensembl	Gene Name	Gene Alias	Gene Description	Gene Type
Merged-chr13-114406487-6	chr13	114404554	114408249	+	0	Intergenic	-18307	NM_010887	17993	Mm.253142	NM_010887	ENSMUSG00000021764	Ndufs4	6720411N02Rik|C1-18k	NADH:ubiquinone oxidoreductase core subunit S4	protein-coding
Merged-chr5-77121482-6	chr5	77118712	77125839	+	0	Intergenic	-7152	NM_175606	74318	Mm.181852	NM_175606	ENSMUSG00000059325	Hopx	1110018K11Rik|1200015P04Rik|2300002F06Rik|AI848177|AW490897|Cameo|Hdop|Hod|Hop|Ob1|Obl|Toto	HOP homeobox	protein-coding
Merged-chr1-172024572-7	chr1	172021537	172028795	+	0	intron (NM_033509, intron 1 of 7)	2129	NM_033509	93840	Mm.36148	NM_033509	ENSMUSG00000026556	Vangl2	C530001F03Rik|Lootl|Lp|Lpp1|Ltap|Vang1l2|loop-tail|ska17|ska<m17Jus>|stbm|strabismus	VANGL planar cell polarity 2	protein-coding
Merged-chr5-127361088-5	chr5	127359045	127362832	+	0	intron (NM_175432, intron 2 of 8)	-79315	NR_038127	67351	Mm.320172	NR_038127	ENSMUSG00000087104	Tmem132cos	1700085B03Rik	transmembrane protein 132C, opposite strand	ncRNA
Merged-chr14-27069243-8	chr14	27063512	27073848	+	0	intron (NM_134437, intron 1 of 12)	29679	NM_134437	171463	Mm.206726	NM_027265	ENSMUSG00000040717	Il17rd	2810004A10Rik|AI428510|Sef|Sef-S	interleukin 17 receptor D	protein-coding
Merged-chr1-180944654-5	chr1	180940604	180947234	+	0	PB1D9|SINE|Alu	1401	NM_144794	208795	Mm.185518	NM_144794	ENSMUSG00000026519	Tmem63a	BC014795|Tmem64a	transmembrane protein 63a	protein-coding
Merged-chr5-147155564-7	chr5	147151298	147159981	+	0	Intergenic	-33057	NM_008178	14842	Mm.4797	NM_008178	ENSMUSG00000053129	Gsx1	Gsh-1|Gsh1	GS homeobox 1	protein-coding
Merged-chr19-6515481-5	chr19	6512177	6520743	+	0	intron (NM_001369363, intron 20 of 22)	26610	NM_009203	20521	Mm.391146	NM_009203	ENSMUSG00000061742	Slc22a12	AI987855|OAT4L|Rst|Slc22al2|URAT1	solute carrier family 22 (organic anion/cation transporter), member 12	protein-coding
Merged-chr17-79976414-6	chr17	79972966	79978368	+	0	RLTRETN_Mm|LTR|ERVK	-79544	NM_001286647	56298	Mm.175403	NM_019717	ENSMUSG00000059811	Atl2	2010110I21Rik|AA407293|AV334690|Aip-2|Arl6ip2	atlastin GTPase 2	protein-coding
Merged-chr16-32637383-8	chr16	32633616	32639601	+	0	Intergenic	-8035	NM_001110147	51789	Mm.251115	NM_016788	ENSMUSG00000022791	Tnk2	Ack|Ack-1|Ack1|Cdgip|Pyk1	tyrosine kinase, non-receptor, 2	protein-coding
Merged-chr2-125705568-6	chr2	125702496	125707996	+	0	intron (NM_199022, intron 1 of 11)	18902	NM_199022	271849	Mm.425101	NM_199022	ENSMUSG00000035109	Shc4	6230417E10Rik|9930029B02Rik|Gm685|RaLP	SHC (Src homology 2 domain containing) family, member 4	protein-coding
Merged-chr7-3208947-14	chr7	3198179	3221063	+	0	B2_Mm1a|SINE|B2	-9005	NR_029640	100049710		NR_029640	ENSMUSG00000077815	Mir290a	Mir290|Mirn290|mir-290a|mmu-miR-290|mmu-mir-290a	microRNA 290a	ncRNA
Merged-chr1-131746793-5	chr1	131743168	131749084	+	0	intron (NM_177243, intron 1 of 20)	2104	NM_177243	320718	Mm.482704	NM_177243	ENSMUSG00000042268	Slc26a9	E030002L01Rik	solute carrier family 26, member 9	protein-coding
Merged-chr11-95085980-7	chr11	95082614	95089915	+	0	Intergenic	-9453	NM_001306162	16400	Mm.57035	NM_013565	ENSMUSG00000001507	Itga3	AA407068|CD49C|GAPB3	integrin alpha 3	protein-coding
Merged-chr14-78289616-6	chr14	78285397	78292832	+	0	intron (NM_011613, intron 2 of 4)	18929	NM_011613	21943	Mm.249221	NM_011613	ENSMUSG00000022015	Tnfsf11	Ly109l|ODF|OPGL|RANKL|Trance	tumor necrosis factor (ligand) superfamily, member 11	protein-coding
Merged-chr10-25314048-5	chr10	25311073	25316383	+	0	B1_Mur1|SINE|Alu	-14565	NM_018747	432442	Mm.485937	NM_018747	ENSMUSG00000039166	Akap7	6430401D08|AI662165|AKAP15|Akap18|BB170514	A kinase (PRKA) anchor protein 7	protein-coding
Merged-chr17-47898464-5	chr17	47896281	47900729	+	0	intron (NM_028767, intron 2 of 16)	26127	NM_001110825	74123	Mm.240062	NM_028767	ENSMUSG00000023991	Foxp4	1200010K03Rik|2310007G05Rik|mFKHLA	forkhead box P4	protein-coding
Merged-chr1-180763292-5	chr1	180761157	180764671	+	0	Intergenic	36871	NM_133225	170760	Mm.272981	NM_133225	ENSMUSG00000026499	Acbd3	60kDa|8430407O11Rik|D1Ertd10e|GCP60|GOLPH1|Gocap1|Pap7	acyl-Coenzyme A binding domain containing 3	protein-coding
Merged-chr7-16415647-5	chr7	16413870	16417531	+	0	intron (NM_198631, intron 1 of 13)	14504	NM_198631	330474	Mm.333594	NM_198631	ENSMUSG00000059273	Zc3h4	Bwq1|Gm768|Kiaa1064-hp	zinc finger CCCH-type containing 4	protein-coding
Merged-chr2-170773770-9	chr2	170766584	170778780	+	0	intron (NM_029761, intron 1 of 7)	40875	NM_029761	76829	Mm.41633	NM_029761	ENSMUSG00000027560	Dok5	2700055C10Rik	docking protein 5	protein-coding
Merged-chr4-57675126-6	chr4	57672998	57676960	+	0	MTD|LTR|ERVL-MaLR	106731	NM_001304544	677884	Mm.331630	NM_001304544	ENSMUSG00000089945	Pakap	AF064781|AKAP-2|AKAP-KL|Akap2|Gm20459|PRKA2|Palm2-Akap2|Palm2Akap2|Palm2akap2	paralemmin A kinase anchor protein	protein-coding
Merged-chr1-59472174-6	chr1	59467756	59476493	+	0	RSINE1|SINE|B4	-10023	NM_008057	14369	Mm.297906	NM_008057	ENSMUSG00000041075	Fzd7	Fz7	frizzled class receptor 7	protein-coding
Merged-chr8-90862065-6	chr8	90860899	90863866	+	0	intron (NM_177224, intron 2 of 39)	33547	NM_177224	109151	Mm.100615	NM_177224	ENSMUSG00000056608	Chd9	1810014J18Rik|9030205D12Rik|A330063D19Rik|AD013|PRIC320|mKIAA0308	chromodomain helicase DNA binding protein 9	protein-coding
Merged-chr3-79576423-5	chr3	79575092	79577605	+	0	RMER17C|LTR|ERVK	8156	NR_152118	75879	Mm.410800	NR_152118		4930589L23Rik	-	RIKEN cDNA 4930589L23 gene	ncRNA
Merged-chr10-85457227-6	chr10	85454875	85461523	+	0	RSINE1|SINE|B4	71385	NM_028709	74007	Mm.36544	NM_028709	ENSMUSG00000020042	Btbd11	6330404E16Rik	BTB (POZ) domain containing 11	protein-coding
Merged-chr3-102083241-7	chr3	102081126	102086653	+	0	Intergenic	-2526	NM_001355663	12373	Mm.15343	NM_009814	ENSMUSG00000027861	Casq2	AA033488|AW146219|Csq2|ESTM52|cCSQ	calsequestrin 2	protein-coding
Merged-chr1-180571515-5	chr1	180567596	180574232	+	0	PB1D9|SINE|Alu	2023	NM_007415	11545	Mm.277779	NM_007415	ENSMUSG00000026496	Parp1	5830444G22Rik|AI893648|ARTD1|Adprp|Adprt1|C80510|PARP|PPOL|msPARP|parp-1|sPARP-1	poly (ADP-ribose) polymerase family, member 1	protein-coding
Merged-chr10-121500460-6	chr10	121497460	121502721	+	0	Intergenic	-23840	NM_138956	192678	Mm.41265	NM_138956	ENSMUSG00000025795	Rassf3	AW212023|AW322379	Ras association (RalGDS/AF-6) domain family member 3	protein-coding
Merged-chr17-70868977-13	chr17	70862718	70875808	+	0	B4A|SINE|B4	-8663	NR_035427	100316676		NR_035427	ENSMUSG00000080468	Mir1195	Mirn1195|mmu-mir-1195	microRNA 1195	ncRNA
Merged-chr4-126248923-6	chr4	126245163	126253433	+	0	intron (NM_001145970, intron 1 of 16)	7021	NM_001145970	245877	Mm.266716	NM_144941	ENSMUSG00000028849	Map7d1	AV028413|BC019977|Mtap7d1|Parcc1|Rprc1|mKIAA1187	MAP7 domain containing 1	protein-coding
Merged-chr17-87877094-7	chr17	87875267	87879095	+	0	Tigger7|DNA|TcMar-Tigger	-79187	NM_199251	210741	Mm.312046	NM_199251	ENSMUSG00000050138	Kcnk12	mntk1	potassium channel, subfamily K, member 12	protein-coding
Merged-chr2-132133678-8	chr2	132127730	132139900	+	0	RSINE1|SINE|B4	11293	NM_001355431	54338	Mm.103581	NM_018824	ENSMUSG00000027340	Slc23a2	AI844736|NBTL1|SVCT2|Slc23a1|YSPL2|YSPL3|mKIAA0238	solute carrier family 23 (nucleobase transporters), member 2	protein-coding
Merged-chr10-111575385-8	chr10	111573481	111577640	+	0	Intergenic	18713	NR_045344	71321	Mm.410785	NR_045344	ENSMUSG00000097082	4933440J02Rik	-	RIKEN cDNA 4933440J02 gene	ncRNA
Merged-chr8-123191394-5	chr8	123189492	123194277	+	0	RLTRETN_Mm|LTR|ERVK	5649	NM_007876	13479	Mm.20388	NM_007876	ENSMUSG00000019278	Dpep1	AI327012|MBD	dipeptidase 1	protein-coding
Merged-chr2-49364846-5	chr2	49362377	49368188	+	0	Intergenic	-86204	NM_172663	227867	Mm.29167	NM_172663	ENSMUSG00000069495	Epc2	5830499L14|D2Ertd694e	enhancer of polycomb homolog 2	protein-coding
Merged-chr1-119005308-6	chr1	119001562	119009200	+	0	B4A|SINE|B4	48238	NM_001081125	14633	Mm.273292	NM_001081125	ENSMUSG00000048402	Gli2	-	GLI-Kruppel family member GLI2	protein-coding
Merged-chr8-27058865-5	chr8	27056537	27062902	+	0	Intergenic	17164	NM_001363479	114863	Mm.277501	NM_054057	ENSMUSG00000031485	Plpbp	1700024N20Rik|2200002F22Rik|Prosc	pyridoxal phosphate binding protein	protein-coding
Merged-chr6-122392462-6	chr6	122387828	122394922	+	0	promoter-TSS (NR_152109)	-4	NR_152109	74269	Mm.81022	NR_152109	ENSMUSG00000040657	1700063H04Rik	-	RIKEN cDNA 1700063H04 gene	ncRNA
Merged-chr12-117751761-5	chr12	117750109	117754415	+	0	intron (NM_175930, intron 26 of 27)	-91599	NM_146040	217946	Mm.281149	NM_146040	ENSMUSG00000021175	Cdca7l	BC006933|JPO2	cell division cycle associated 7 like	protein-coding
Merged-chr4-138464365-6	chr4	138461879	138466701	+	0	Intergenic	9142	NM_025451	66259	Mm.41603	NM_025451	ENSMUSG00000046447	Camk2n1	1810006K23Rik|AI848599|AI891706	calcium/calmodulin-dependent protein kinase II inhibitor 1	protein-coding
Merged-chr12-83549150-5	chr12	83547629	83550558	+	0	B1_Mus1|SINE|Alu	13367	NM_001359168	217695	Mm.59257	NM_183154	ENSMUSG00000042628	Zfyve1	DFCP1|G630053K23|TAFF1|ZNFN2A1|mKIAA1589	zinc finger, FYVE domain containing 1	protein-coding
Merged-chr6-137541957-8	chr6	137538674	137544650	+	0	intron (NM_001271588, intron 1 of 20)	-21767	NM_001271589	13860	Mm.235346	NM_007945	ENSMUSG00000015766	Eps8	AW261790	epidermal growth factor receptor pathway substrate 8	protein-coding
Merged-chr19-4945784-5	chr19	4942104	4949308	+	0	Intergenic	-2579	NM_001347422	240518	Mm.277580	NM_172835	ENSMUSG00000024901	Peli3	6030441F14Rik|A930011L17|BC028931	pellino 3	protein-coding
Merged-chr10-67082802-10	chr10	67078108	67088337	+	0	B2_Mm1a|SINE|B2	13766	NM_001204915	28193	Mm.41272	NM_178606	ENSMUSG00000019873	Reep3	D10Ucla1	receptor accessory protein 3	protein-coding
Merged-chr4-82756506-6	chr4	82754625	82758175	+	0	Intergenic	103273	NM_026647	68268	Mm.32047	NM_026647	ENSMUSG00000028403	Zdhhc21	9130404H11Rik|AL024349|D130004H04Rik|dep	zinc finger, DHHC domain containing 21	protein-coding
Merged-chr1-135793238-6	chr1	135789377	135796524	+	0	Intergenic	-6471	NM_021467	21952	Mm.44379	NM_021467	ENSMUSG00000026418	Tnni1	2700018B22Rik|AI747285|ssTnI	troponin I, skeletal, slow 1	protein-coding
Merged-chr13-49014341-8	chr13	49010316	49017410	+	0	B1F1|SINE|Alu	45751	NR_015601	68128	Mm.426304	NR_015601		Fam120aos	C030044B11Rik	family with sequence similarity 120A, opposite strand	ncRNA
Merged-chr5-93100955-5	chr5	93096523	93103410	+	0	intron (NM_001009818, intron 1 of 9)	6550	NM_001310671	52398	Mm.394184	NM_001009818	ENSMUSG00000058013	Sept11	6230410I01Rik|AW548875|D5Ertd606e	septin 11	protein-coding
Merged-chr5-123150108-6	chr5	123145686	123153663	+	0	intron (NM_001040398, intron 6 of 16)	7481	NM_001040398	208043	Mm.250391	NM_177581	ENSMUSG00000038384	Setd1b	AA516740|BC035291|KMT2G|mKIAA1076	SET domain containing 1B	protein-coding
Merged-chr10-4373502-7	chr10	4369663	4378241	+	0	(CAA)n|Simple_repeat|Simple_repeat	13523	NM_001359811	381990	Mm.262466	NM_001033466	ENSMUSG00000075327	Zbtb2	Gm1103	zinc finger and BTB domain containing 2	protein-coding
Merged-chr17-5403879-6	chr17	5402103	5407300	+	0	Intergenic	14066	NM_175349	106557	Mm.432764	NM_175349	ENSMUSG00000101959	Ldhal6b	4933402O15Rik|AI326310|LDHL|Ldhal	lactate dehydrogenase A-like 6B	protein-coding
Merged-chr6-145340024-6	chr6	145336345	145343763	+	0	Intergenic	-47571	NR_003625	381827	Mm.179075	NM_001001987		1700073E17Rik	-	ribosomal protein L7 pseudogene	pseudo
Merged-chr7-68014164-5	chr7	68009057	68017618	+	0	intron (NM_010513, intron 2 of 20)	61080	NM_010513	16001	Mm.275742	NM_010513	ENSMUSG00000005533	Igf1r	A330103N21Rik|CD221|D930020L01|IGF-1R|hyft	insulin-like growth factor I receptor	protein-coding
Merged-chr11-32614669-5	chr11	32612247	32617003	+	0	exon (NM_009288, exon 16 of 19)	-27930	NM_001363355	103583	Mm.28017	NM_134015	ENSMUSG00000020271	Fbxw11	2310065A07Rik|AA536858|BTRC2|BTRCP2|Fbxw1b|HOS	F-box and WD-40 domain protein 11	protein-coding
Merged-chr17-66439618-5	chr17	66437270	66442052	+	0	intron (NM_172963, intron 1 of 13)	10089	NM_172963	68617	Mm.33421	NM_172963	ENSMUSG00000052105	Mtcl1	1110012J17Rik|Ccdc165|D130071O13|Kiaa0802|Soga2|mKIAA0802|t8219b25	microtubule crosslinking factor 1	protein-coding
Merged-chr4-118541349-5	chr4	118538478	118545553	+	0	exon (NM_172383, exon 4 of 4)	1711	NM_172383	230678	Mm.23639	NM_172383	ENSMUSG00000050854	Tmem125	6330530A05Rik|AV223516	transmembrane protein 125	protein-coding
Merged-chr14-122290040-5	chr14	122287273	122293256	+	0	intron (NM_029556, intron 1 of 7)	-56626	NR_015532	68245	Mm.443285	NR_015532	ENSMUSG00000100585	1700108J01Rik	-	RIKEN cDNA 1700108J01 gene	ncRNA
Merged-chr11-99142440-6	chr11	99139197	99146485	+	0	Intergenic	12236	NM_007719	12775	Mm.2932	NM_007719	ENSMUSG00000037944	Ccr7	CC-CKR-7|CCR-7|CD197|Cdw197|Cmkbr7|EBI1|Ebi1h	chemokine (C-C motif) receptor 7	protein-coding
Merged-chr4-144894908-6	chr4	144890152	144899956	+	0	intron (NM_001172424, intron 2 of 6)	1917	NM_001357274	20148	Mm.14063	NM_011303	ENSMUSG00000066026	Dhrs3	Rsdr1|retSDR1	dehydrogenase/reductase (SDR family) member 3	protein-coding
Merged-chr11-98784955-5	chr11	98779339	98787780	+	0	Intergenic	-8182	NM_145434	217166	Mm.390397	NM_145434	ENSMUSG00000020889	Nr1d1	A530070C09Rik|R75201	nuclear receptor subfamily 1, group D, member 1	protein-coding
Merged-chr7-113651915-7	chr7	113649142	113654479	+	0	Intergenic	-86823	NR_126544	69295	Mm.396150	NR_126544	ENSMUSG00000084984	Far1os	1700006P19Rik	fatty acyl CoA reductase 1, opposite strand	ncRNA
Merged-chr2-166417137-6	chr2	166414872	166419954	+	0	Intergenic	-30038	NR_015558	319684	Mm.399746	NR_015558		5031425F14Rik	-	RIKEN cDNA 5031425F14 gene	ncRNA
Merged-chr9-115724348-5	chr9	115721825	115726532	+	0	Intergenic	-185277	NM_028638	73748	Mm.485018	NM_028638	ENSMUSG00000056880	Gadl1	1110027M19Rik|ADC|CSADC	glutamate decarboxylase-like 1	protein-coding
Merged-chr5-73171869-6	chr5	73170303	73173466	+	0	intron (NM_028194, intron 3 of 62)	84734	NM_028194	72313	Mm.260594	NM_028194	ENSMUSG00000070733	Fryl	2010313D22Rik|2310004H21Rik|2510002A14Rik|9030227G01Rik|mKIAA0826	FRY like transcription coactivator	protein-coding
Merged-chr12-100168477-5	chr12	100166221	100170638	+	0	Intergenic	-8776	NM_001290303	217827	Mm.224076	NM_183155	ENSMUSG00000021179	Nrde2	6720454P05Rik	nrde-2 necessary for RNA interference, domain containing	protein-coding
Merged-chr14-104789832-5	chr14	104787478	104792302	+	0	intron (NR_015593, intron 2 of 5)	150746	NR_015593	320249	Mm.320725	NR_015593	ENSMUSG00000115432	D130009I18Rik	-	RIKEN cDNA D130009I18 gene	ncRNA
Merged-chr2-61402235-7	chr2	61398237	61406117	+	0	Intergenic	-176409	NM_011529	21353	Mm.244393	NM_011529	ENSMUSG00000064289	Tank	C86182|E430026L09Rik|I-TRAF	TRAF family member-associated Nf-kappa B activator	protein-coding
Merged-chr9-105915052-5	chr9	105911579	105918340	+	0	intron (NM_001167923, intron 17 of 40)	45684	NM_001167923	665033	Mm.39826	NM_001167923	ENSMUSG00000091345	Col6a5	Col29a1|EG665033|Gm7455	collagen, type VI, alpha 5	protein-coding
Merged-chr8-47727761-6	chr8	47725548	47729850	+	0	Intergenic	-13768	NM_172407	70925	Mm.393807	NM_172407	ENSMUSG00000038069	Cdkn2aip	4921511I16Rik|AW208986|CARF	CDKN2A interacting protein	protein-coding
Merged-chr5-20965928-8	chr5	20959715	20969821	+	0	Intergenic	-12946	NM_001080977	242860	Mm.254286	NM_001080977	ENSMUSG00000039968	Rsbn1l	8430412F05Rik|AI447441|C330002G24Rik	round spermatid basic protein 1-like	protein-coding
Merged-chr4-148738944-6	chr4	148737007	148740728	+	0	Intergenic	-65525	NM_027195	69743	Mm.233879	NM_027195	ENSMUSG00000028977	Casz1	2410019P08Rik|AV096627|BC040081|Cst|D4Ertd432e	castor zinc finger 1	protein-coding
Merged-chr11-20883157-5	chr11	20881589	20884414	+	0	Intergenic	-51893	NM_173752	216551	Mm.76694	NM_173752	ENSMUSG00000042363	Lgalsl	1110067D22Rik|A530071M23|Grpa|Hspc159|Lgalsla	lectin, galactoside binding-like	protein-coding
Merged-chr6-52105514-7	chr6	52100979	52109421	+	0	intron (NR_110440, intron 1 of 2)	2251	NR_110440	102635415	Mm.333063	NR_110440	ENSMUSG00000085412	Halr1	Gm15055|Haunt|Linchoxa1|linc-Evx1|linc-Hoxa1|linc1547	Hoxa adjacent long noncoding RNA 1	ncRNA
Merged-chr4-130102136-5	chr4	130100023	130104380	+	0	Intergenic	-5355	NM_026441	67898	Mm.20818	NM_026441	ENSMUSG00000028779	Pef1	2600002E23Rik|Peflin	penta-EF hand domain containing 1	protein-coding
Merged-chr8-108820868-8	chr8	108817867	108824115	+	0	intron (NM_007496, intron 3 of 9)	106347	NM_007496	11906	Mm.416972	NM_007496	ENSMUSG00000038872	Zfhx3	A230102L03Rik|Atbf1|Sci|WBP9|mKIAA4228	zinc finger homeobox 3	protein-coding
Merged-chr5-77236164-5	chr5	77234290	77240686	+	0	Intergenic	-26017	NM_001289768	69982	Mm.46106	NM_183284	ENSMUSG00000053030	Spink2	1700007F22Rik|AV038945|HUSI-II	serine peptidase inhibitor, Kazal type 2	protein-coding
Merged-chr6-31076193-5	chr6	31071864	31079896	+	0	Intergenic	-12787	NR_029532	387223		NR_029532	ENSMUSG00000065604	Mir29b-1	Mirn29b|Mirn29b-1|mir-29b-1	microRNA 29b-1	ncRNA
Merged-chr2-164940200-6	chr2	164937107	164944554	+	0	Intergenic	-7389	NM_013599	17395	Mm.4406	NM_013599	ENSMUSG00000017737	Mmp9	AW743869|B/MMP9|Clg4b|Gel B|MMP-9|pro-MMP-9	matrix metallopeptidase 9	protein-coding
Merged-chr17-84759036-5	chr17	84756212	84764535	+	0	intron (NM_028233, intron 14 of 37)	30413	NM_028233	72416	Mm.217027	NM_028233	ENSMUSG00000024120	Lrpprc	3110001K13Rik|C76645|Gp130|Lrp130|Lsfc	leucine-rich PPR-motif containing	protein-coding
Merged-chr4-125420221-5	chr4	125417626	125422217	+	0	ID_B1|SINE|B4	-70775	NM_001081097	14807	Mm.40896	NM_001081097	ENSMUSG00000001985	Grik3	9630027E11|GluK3|GluR7-3|Glur-7|Glur7	glutamate receptor, ionotropic, kainate 3	protein-coding
Merged-chr8-126539250-6	chr8	126536811	126541683	+	0	Intergenic	54739	NM_001164598	270110	Mm.334918	NM_001164598	ENSMUSG00000051495	Irf2bp2	E130305N23Rik|IRF-2BP2	interferon regulatory factor 2 binding protein 2	protein-coding
Merged-chr13-51727912-8	chr13	51721793	51733295	+	0	intron (NM_013660, intron 2 of 15)	66203	NM_001281880	20354	Mm.33903	NM_013660	ENSMUSG00000021451	Sema4d	CD100|Semacl2|Semaj|Semcl2|coll-4	sema domain, immunoglobulin domain (Ig), transmembrane domain (TM) and short cytoplasmic domain, (semaphorin) 4D	protein-coding
Merged-chr6-28761691-7	chr6	28759711	28764224	+	0	intron (NM_019776, intron 15 of 23)	69780	NM_138682	192198	Mm.443660	NM_138682	ENSMUSG00000049939	Lrrc4	MBAG1|NGL-2|NGL2|NLG-2|Nag14	leucine rich repeat containing 4	protein-coding
Merged-chr7-29318833-6	chr7	29312473	29323200	+	0	TTS (NM_013874)	9835	NM_001368371	29861	Mm.101885	NM_013874	ENSMUSG00000030584	Dpf1	Neud4	D4, zinc and double PHD fingers family 1	protein-coding
Merged-chr13-98030583-5	chr13	98028328	98032354	+	0	intron (NM_012026, intron 7 of 35)	175824	NM_012026	110596	Mm.252718	NM_012026	ENSMUSG00000021662	Arhgef28	9230110L08Rik|AI323540|D13Bwg1089e|RIP2|Rgnef|RhoGEF|Rhoip2|p190RhoGEF	Rho guanine nucleotide exchange factor (GEF) 28	protein-coding
Merged-chr5-53468496-7	chr5	53464494	53471899	+	0	Intergenic	-87583	NM_001080928	19664	Mm.209292	NM_009035	ENSMUSG00000039191	Rbpj	AI843960|CBF1|Igkjrb|Igkrsbp|RBP-J|RBP-J kappa|RBP-Jkappa|RBPjk|Rbpsuh	recombination signal binding protein for immunoglobulin kappa J region	protein-coding
Merged-chr7-27622412-5	chr7	27620324	27625499	+	0	B1_Mus1|SINE|Alu	15575	NM_001331109	11652	Mm.177194	NM_007434	ENSMUSG00000004056	Akt2	2410016A19Rik|AW554154|PKB|PKBbeta	thymoma viral proto-oncogene 2	protein-coding
Merged-chr3-52046360-7	chr3	52043421	52048460	+	0	(CA)n|Simple_repeat|Simple_repeat	59066	NM_001004176	433586	Mm.234972	NM_001004176	ENSMUSG00000061143	Maml3	AV234550|BC049812|Mam-2|mKIAA1816	mastermind like transcriptional coactivator 3	protein-coding
Merged-chr13-114050464-8	chr13	114046895	114054112	+	0	intron (NM_172595, intron 4 of 4)	101089	NR_045836	319803	Mm.386896	NM_177004	ENSMUSG00000114213	A430090L17Rik	-	RIKEN cDNA A430090L17 gene	ncRNA
Merged-chr2-24442721-6	chr2	24440942	24444921	+	0	intron (NM_011040, intron 4 of 11)	32668	NM_011040	18510	Mm.2533	NM_011040	ENSMUSG00000026976	Pax8	Pax-8	paired box 8	protein-coding
Merged-chr9-31688630-5	chr9	31685958	31690512	+	0	Intergenic	-223997	NM_144936	235135	Mm.390134	NM_144936	ENSMUSG00000041737	Tmem45b	BC018222	transmembrane protein 45b	protein-coding
Merged-chr11-76352907-6	chr11	76348799	76361348	+	0	intron (NM_008750, intron 1 of 7)	44068	NM_008750	18230	Mm.27915	NM_008750	ENSMUSG00000020844	Nxn	l11Jus13	nucleoredoxin	protein-coding
Merged-chr19-53422664-7	chr19	53418218	53425796	+	0	Intergenic	-31373	NM_172429	76479	Mm.313687	NM_172429	ENSMUSG00000025024	Smndc1	-	survival motor neuron domain containing 1	protein-coding
Merged-chr8-48449709-5	chr8	48448233	48451494	+	0	intron (NM_011857, intron 2 of 28)	224827	NM_011857	23965	Mm.42191	NM_011857	ENSMUSG00000031561	Tenm3	2610100B16Rik|Odz1|Odz3|Ten-m3|mKIAA1455	teneurin transmembrane protein 3	protein-coding
Merged-chr7-101680098-10	chr7	101671495	101685773	+	0	intron (NM_001363991, intron 2 of 16)	14883	NM_009191	20480	Mm.3990	NM_009191	ENSMUSG00000001829	Clpb	AL118244|Skd3	ClpB caseinolytic peptidase B	protein-coding
Merged-chr17-79364869-5	chr17	79362880	79366449	+	0	Intergenic	-9573	NM_026514	260409	Mm.140601	NM_026514	ENSMUSG00000036533	Cdc42ep3	3200001F04Rik|AA986861|Borg2|Cep3|UB1	CDC42 effector protein (Rho GTPase binding) 3	protein-coding
Merged-chr17-87611808-7	chr17	87608259	87615482	+	0	Intergenic	-24109	NM_008532	17075	Mm.4259	NM_008532	ENSMUSG00000045394	Epcam	CD326|EGP|EGP-2|Egp314|Ep-CAM|EpCAM1|GA733-2|Ly74|TROP1|Tacsd1|Tacstd1|gp40	epithelial cell adhesion molecule	protein-coding
Merged-chr13-44678332-7	chr13	44672778	44683586	+	0	RMER16A2|LTR|ERVK	-52592	NM_021878	16468	Mm.25059	NM_021878	ENSMUSG00000038518	Jarid2	Jmj|jumonji	jumonji, AT rich interactive domain 2	protein-coding
Merged-chr13-63094439-5	chr13	63092024	63096159	+	0	intron (NM_001289926, intron 5 of 15)	129198	NM_001289926	72061	Mm.188105	NM_028079	ENSMUSG00000021458	Aopep	2010111I01Rik|2300006M17Rik|AP-O|AW742919|ApO|mir-23b|mir-24-1|mir-27b	aminopeptidase O	protein-coding
Merged-chr16-44280793-6	chr16	44279129	44282838	+	0	intron (NM_198034, intron 9 of 24)	51855	NM_198034	320007	Mm.242144	NM_198034	ENSMUSG00000022696	Sidt1	AW045928|B830021E24Rik	SID1 transmembrane family, member 1	protein-coding
Merged-chr2-160360181-5	chr2	160356966	160362202	+	0	Intergenic	7481	NM_010658	16658	Mm.330745	NM_010658	ENSMUSG00000074622	Mafb	Kreisler|Krml|Krml1|kr	v-maf musculoaponeurotic fibrosarcoma oncogene family, protein B (avian)	protein-coding
Merged-chr2-179522173-5	chr2	179519435	179524824	+	0	intron (NM_001316723, intron 2 of 5)	79698	NM_009867	12561	Mm.184711	NM_009867	ENSMUSG00000000305	Cdh4	AW120700|R-CAD|R-Cadh|Rcad	cadherin 4	protein-coding
Merged-chr17-36976401-9	chr17	36968762	36985763	+	0	TTS (NM_029747)	3975	NM_029747	76797	Mm.159787	NM_029747	ENSMUSG00000064308	2410137M14Rik	-	RIKEN cDNA 2410137M14 gene	protein-coding
Merged-chr1-189831200-5	chr1	189829015	189833273	+	0	intron (NM_008976, intron 5 of 18)	91147	NM_026796	226830	Mm.156895	NM_026796	ENSMUSG00000026603	Smyd2	1110020E07Rik|4930402C15|KMT3C|Zmynd14	SET and MYND domain containing 2	protein-coding
Merged-chr10-121430210-8	chr10	121425193	121437195	+	0	intron (NM_138956, intron 1 of 4)	45056	NM_138956	192678	Mm.41265	NM_138956	ENSMUSG00000025795	Rassf3	AW212023|AW322379	Ras association (RalGDS/AF-6) domain family member 3	protein-coding
Merged-chr7-24809102-5	chr7	24807390	24810499	+	0	RLTR23|LTR|ERV1	-9851	NR_045096	545936	Mm.376228	NR_045096	ENSMUSG00000011350	Gm5893	EG545936|Gm477	predicted gene 5893	pseudo
Merged-chr3-79435067-5	chr3	79432904	79436803	+	0	ORR1B2|LTR|ERVL-MaLR	89482	NM_001370773	100233207	Mm.373801	NM_001142953	ENSMUSG00000091685	Gm17359	-	predicted gene, 17359	protein-coding
Merged-chr7-4515795-5	chr7	4512916	4517523	+	0	intron (NM_011618, intron 1 of 13)	756	NM_001277903	21955	Mm.358643	NM_011618	ENSMUSG00000064179	Tnnt1	AW146156|Tnt|sTnT|ssTnT	troponin T1, skeletal, slow	protein-coding
Merged-chr6-127152108-6	chr6	127147482	127156144	+	0	promoter-TSS (NM_009829)	-765	NM_009829	12444	Mm.333406	NM_009829	ENSMUSG00000000184	Ccnd2	2600016F06Rik|AI256817|BF642806|C86853|Vin-1|Vin1|cD2	cyclin D2	protein-coding
Merged-chr2-128211538-6	chr2	128208711	128213432	+	0	Intergenic	83496	NM_001284410	12125	Mm.141083	NM_009754	ENSMUSG00000027381	Bcl2l11	1500006F24Rik|Bim|Bod|bcl2-L-11	BCL2-like 11 (apoptosis facilitator)	protein-coding
Merged-chr2-57256387-7	chr2	57250462	57262178	+	0	intron (NM_010274, intron 1 of 16)	17938	NM_010274	14571	Mm.3711	NM_010274	ENSMUSG00000026827	Gpd2	AA408484|AI448216|AU021455|AW494132|GPDH|Gdm1|Gpd-m|Gpdh-m|TISP38	glycerol phosphate dehydrogenase 2, mitochondrial	protein-coding
Merged-chr10-77605385-7	chr10	77600966	77609171	+	0	Intergenic	-1029	NM_001301672	20610	Mm.24433	NM_019929	ENSMUSG00000020265	Sumo3	2810014B19Rik|D10Ertd345e|SMT3A|SUMO-3|Smt3h1	small ubiquitin-like modifier 3	protein-coding
Merged-chr14-11665938-6	chr14	11662834	11668770	+	0	intron (NM_008981, intron 1 of 29)	112249	NM_008981	19270	Mm.431266	NM_008981	ENSMUSG00000021745	Ptprg	5430405N12Rik|AW046354|AW549872|RPTPgamma	protein tyrosine phosphatase, receptor type, G	protein-coding
Merged-chr2-167078836-6	chr2	167076418	167080901	+	0	MLT1K|LTR|ERVL-MaLR	13366	NR_028540	100217443		NR_028540		Snord12	MBII-99	small nucleolar RNA, C/D box 12	snoRNA
Merged-chr7-73140265-7	chr7	73137824	73142724	+	0	Intergenic	-38206	NR_046024	625243	Mm.261798	NR_046024	ENSMUSG00000108383	Gm6567	-	predicted gene 6567	ncRNA
Merged-chr11-107339802-6	chr11	107336712	107342642	+	0	intron (NR_153311, intron 1 of 9)	131043	NM_001359616	71795	Mm.397413	NM_145823	ENSMUSG00000040430	Pitpnc1	1110020B03Rik|5830436L09Rik|AI662802|AI851387|C330017I21Rik|Dnr411|RDGBB|RDGBB1|mrdgBbeta|rdgB-beta	phosphatidylinositol transfer protein, cytoplasmic 1	protein-coding
Merged-chr18-35757117-5	chr18	35754681	35760065	+	0	B2_Mm1a|SINE|B2	-14186	NM_019912	56550	Mm.180052	NM_019912	ENSMUSG00000091896	Ube2d2a	1500034D03Rik|Ubc2e|Ube2d2|ubc4	ubiquitin-conjugating enzyme E2D 2A	protein-coding
Merged-chr2-105375542-5	chr2	105371939	105377408	+	0	L2c|LINE|L2	24646	NM_009037	19672	Mm.4876	NM_009037	ENSMUSG00000005973	Rcn1	Rcn	reticulocalbin 1	protein-coding
Merged-chr2-105611845-6	chr2	105610496	105613634	+	0	intron (NR_002867, intron 1 of 3)	49278	NR_117095	103164605	Mm.444995	NR_117095	ENSMUSG00000102424	Paupar	-	Pax6 upstream antisense RNA	ncRNA
Merged-chr14-70169682-6	chr14	70166978	70172416	+	0	B1_Mur3|SINE|Alu	7118	NM_001253736	213019	Mm.283968	NM_145978	ENSMUSG00000022090	Pdlim2	4732462F18Rik|Slim	PDZ and LIM domain 2	protein-coding
Merged-chr9-71762878-7	chr9	71758852	71766393	+	0	URR1A|DNA|hAT-Charlie	8980	NM_026599	68178	Mm.99961	NM_026599	ENSMUSG00000032232	Cgnl1	4933421H10Rik|9930020M10Rik|AI503810|Jacop	cingulin-like 1	protein-coding
Merged-chr6-128409046-7	chr6	128406456	128411446	+	0	TTS (NM_021717)	9185	NM_021717	60345	Mm.269883	NM_021717	ENSMUSG00000001520	Nrip2	AW491344|NIX1	nuclear receptor interacting protein 2	protein-coding
Merged-chr6-140605373-7	chr6	140600833	140609130	+	0	Intergenic	-17682	NM_178803	11569	Mm.86453	NM_009637	ENSMUSG00000030232	Aebp2	AU023766|B230313N05Rik	AE binding protein 2	protein-coding
Merged-chr2-115871110-9	chr2	115868220	115874299	+	0	intron (NM_001136072, intron 9 of 12)	193360	NM_001346038	17536	Mm.247566	NM_010825	ENSMUSG00000027210	Meis2	A430109D20Rik|Mrg1|Stra10	Meis homeobox 2	protein-coding
Merged-chr8-25108850-6	chr8	25105772	25111998	+	0	intron (NR_155282, intron 1 of 1)	6706	NR_155282	74744	Mm.117802	NR_155282		5830408C22Rik	2700026D01Rik	RIKEN cDNA 5830408C22 gene	ncRNA
Merged-chr9-70208224-6	chr9	70204995	70212796	+	0	intron (NM_181072, intron 1 of 27)	1545	NM_181072	71602	Mm.249311	NM_181072	ENSMUSG00000032220	Myo1e	2310020N23Rik|9130023P14Rik|AA407778|myosin-1e|myr 3	myosin IE	protein-coding
Merged-chr7-19877066-5	chr7	19875545	19878480	+	0	3' UTR (NM_177036, exon 7 of 7)	10953	NM_177036	319930	Mm.215839	NM_177036	ENSMUSG00000049848	Ceacam19	C130022P09Rik|CEAL1	carcinoembryonic antigen-related cell adhesion molecule 19	protein-coding
Merged-chr8-45001673-5	chr8	45000728	45002731	+	0	intron (NM_001081286, intron 2 of 25)	51521	NM_001081286	14107	Mm.27365	NM_001081286	ENSMUSG00000070047	Fat1	2310038E12Rik|AU023433|Fath|mFat1	FAT atypical cadherin 1	protein-coding
Merged-chr17-47888204-5	chr17	47884922	47892236	+	0	intron (NM_028767, intron 2 of 16)	36053	NM_001110825	74123	Mm.240062	NM_028767	ENSMUSG00000023991	Foxp4	1200010K03Rik|2310007G05Rik|mFKHLA	forkhead box P4	protein-coding
Merged-chr2-140078758-8	chr2	140075154	140082508	+	0	RMER17C2|LTR|ERVK	-12026	NM_001159640	75812	Mm.293449	NM_175225	ENSMUSG00000039033	Tasp1	4930485D02Rik|AW986064	taspase, threonine aspartase 1	protein-coding
Merged-chr2-153645572-11	chr2	153635467	153657831	+	0	B2_Mm1t|SINE|B2	-2800	NM_001271746	13436	Mm.89772	NM_010068	ENSMUSG00000027478	Dnmt3b	MmuIIIB	DNA methyltransferase 3B	protein-coding
Merged-chr19-32726537-5	chr19	32719725	32730906	+	0	Intergenic	-13017	NM_026487	67979	Mm.27123	NM_026487	ENSMUSG00000013662	Atad1	4921525H23Rik|AW107648|Thorase	ATPase family, AAA domain containing 1	protein-coding
Merged-chr9-75424479-6	chr9	75421373	75427419	+	0	Intergenic	14212	NR_040719	71274	Mm.399152	NR_040719	ENSMUSG00000097021	4933433G15Rik	4921522K19Rik	RIKEN cDNA 4933433G15 gene	ncRNA
Merged-chr8-25513963-5	chr8	25512418	25515907	+	0	MIRb|SINE|MIR	-4597	NM_001079908	14182	Mm.265716	NM_010206	ENSMUSG00000031565	Fgfr1	AW208770|Eask|FGFR-I|FLG|Fgfr-1|Flt-2|Fr1|Hspy|MFR|bFGF-R-1|c-fgr	fibroblast growth factor receptor 1	protein-coding
Merged-chr2-68349674-5	chr2	68346403	68351051	+	0	intron (NM_016866, intron 10 of 17)	123254	NM_016866	53416	Mm.198414	NM_016866	ENSMUSG00000027030	Stk39	AW227544|AW556857|DCHT|RF005|Rnl5|SPAK	serine/threonine kinase 39	protein-coding
Merged-chr3-52413284-5	chr3	52409935	52414868	+	0	RMER17C2|LTR|ERVK	-104563	NR_153344	102631981	Mm.394225	NR_153344		Gm30173	-	predicted gene, 30173	ncRNA
Merged-chr13-99445146-7	chr13	99441348	99450702	+	0	intron (NM_008634, intron 2 of 6)	-33199	NR_015515	320893	Mm.470842	NR_015515		6430562O15Rik	-	RIKEN cDNA 6430562O15 gene	ncRNA
Merged-chr15-97345872-8	chr15	97341507	97349789	+	0	LTRIS4B|LTR|ERV1	-98361	NM_001164563	105827	Mm.24005	NM_178114	ENSMUSG00000048218	Amigo2	AI415330|AMIGO-2|AW208913|Ali1	adhesion molecule with Ig like domain 2	protein-coding
Merged-chr10-122804274-6	chr10	122801701	122808535	+	0	intron (NM_176919, intron 3 of 8)	125803	NR_106182	102466884		NR_106182	ENSMUSG00000099225	Mir8104	Gm27380|mmu-mir-8104	microRNA 8104	ncRNA
Merged-chr10-95623776-6	chr10	95622496	95624668	+	0	(T)n|Simple_repeat|Simple_repeat	-59436	NM_027722	71207	Mm.24397	NM_027722	ENSMUSG00000020029	Nudt4	4933436C10Rik|DIPP-2|DIPP2|DIPP2alpha|DIPP2beta|HDCMB47P	nudix (nucleoside diphosphate linked moiety X)-type motif 4	protein-coding
Merged-chr13-97260865-5	chr13	97258238	97265515	+	0	ORR1B1|LTR|ERVL-MaLR	20771	NM_007930	13803	Mm.241073	NM_007930	ENSMUSG00000041773	Enc1	Nrpb|PIG10	ectodermal-neural cortex 1	protein-coding
Merged-chr16-22637144-5	chr16	22635628	22638872	+	0	intron (NM_001346673, intron 1 of 23)	19981	NM_138650	110197	Mm.194986	NM_138650	ENSMUSG00000022861	Dgkg	2900055E17Rik|90kDa|AI854428|Dagk3|E430001K23Rik|mKIAA4131	diacylglycerol kinase, gamma	protein-coding
Merged-chr9-120691294-7	chr9	120688888	120694123	+	0	Intergenic	114174	NR_073359	76100	Mm.48212	NR_073359	ENSMUSG00000052658	5830454E08Rik	-	RIKEN cDNA 5830454E08 gene	ncRNA
Merged-chr8-48203097-7	chr8	48201268	48204687	+	0	Intergenic	92964	NM_001161515	320685	Mm.121549	NM_178788	ENSMUSG00000031562	Dctd	6030466N05Rik	dCMP deaminase	protein-coding
Merged-chr8-70002258-5	chr8	69999312	70006238	+	0	PB1D10|SINE|Alu	-6391	NM_145596	234366	Mm.270044	NM_145596	ENSMUSG00000036180	Gatad2a	1110066C11Rik|BC031407|C80248	GATA zinc finger domain containing 2A	protein-coding
Merged-chr5-135673166-7	chr5	135667878	135676774	+	0	ID_B1|SINE|B4	-16819	NM_008898	18984	Mm.3863	NM_008898	ENSMUSG00000005514	Por	4933424M13Rik|CPR|CYPOR|P450R	P450 (cytochrome) oxidoreductase	protein-coding
Merged-chr14-105502110-6	chr14	105499302	105504439	+	0	intron (NR_045921, intron 1 of 2)	3082	NR_045921	74864	Mm.159344	NR_045921	ENSMUSG00000022116	4930449E01Rik	-	RIKEN cDNA 4930449E01 gene	ncRNA
Merged-chr17-70720837-5	chr17	70719190	70723035	+	0	intron (NM_001347414, intron 5 of 10)	125665	NM_001164077	21815	Mm.101034	NM_009372	ENSMUSG00000047407	Tgif1	AA959811|AI462167|Tgif	TGFB-induced factor homeobox 1	protein-coding
Merged-chr3-137954178-7	chr3	137949696	137956954	+	0	intron (NM_011932, intron 3 of 8)	28224	NM_001310753	26377	Mm.254835	NM_011932	ENSMUSG00000028159	Dapp1	Bam32	dual adaptor for phosphotyrosine and 3-phosphoinositides 1	protein-coding
Merged-chr16-50437688-5	chr16	50436675	50438787	+	0	ID_B1|SINE|B4	-5265	NM_001347240	70508	Mm.28940	NM_027444	ENSMUSG00000022641	Bbx	5530401J07Rik|5730403O13Rik	bobby sox HMG box containing	protein-coding
Merged-chr15-103134586-7	chr15	103132666	103137069	+	0	intron (NR_045743, intron 3 of 6)	11961	NR_045743	432989	Mm.383979	NR_045743	ENSMUSG00000097003	D930007P13Rik	-	Riken cDNA D930007P13 gene	ncRNA
Merged-chr6-117880918-6	chr6	117878155	117884704	+	0	MER68|LTR|ERVL	18548	NM_001001792	22685	Mm.249661	NM_008616	ENSMUSG00000042097	Zfp239	Mok-2|Mok2|Znf239	zinc finger protein 239	protein-coding
Merged-chr17-87522853-7	chr17	87520721	87524715	+	0	Intergenic	-75783	NM_001355703	12314	Mm.329243	NM_007589	ENSMUSG00000036438	Calm2	1500001E21Rik|AL024017|Cam2|CamC	calmodulin 2	protein-coding
Merged-chr5-144184067-5	chr5	144182128	144186486	+	0	intron (NM_001081109, intron 13 of 13)	-5979	NM_010800	17341	Mm.386767	NM_010800	ENSMUSG00000052271	Bhlha15	1810009C13Rik|Bhlhb8|MIST-1|Mist1	basic helix-loop-helix family, member a15	protein-coding
Merged-chr2-59842100-5	chr2	59840284	59844367	+	0	intron (NM_198294, intron 26 of 26)	40281	NM_028118	72137	Mm.288734	NM_028118	ENSMUSG00000026988	Wdsub1	1700048E19Rik|2610014F08Rik	WD repeat, SAM and U-box domain containing 1	protein-coding
Merged-chr3-149112183-5	chr3	149109900	149113920	+	0	Intergenic	-157275	NM_001081298	99633	Mm.9776	NM_001081298	ENSMUSG00000028184	Adgrl2	AI450192|CIRL-2|Gm619|Lec1|Lphh1|Lphn2|mKIAA0786	adhesion G protein-coupled receptor L2	protein-coding
Merged-chr18-75039053-5	chr18	75037829	75042460	+	0	B1F|SINE|Alu	21380	NM_027727	69190	Mm.173826	NM_027727	ENSMUSG00000035765	Dym	1810041M12Rik|4933427L07Rik|C030019K18Rik	dymeclin	protein-coding
Merged-chr11-63533821-5	chr11	63531982	63535578	+	0	Intergenic	388504	NM_018805	54710	Mm.274426	NM_018805	ENSMUSG00000070407	Hs3st3b1	3-OST-3B|3OST3B1|3Ost3b|AU041882|AW536289|Hs3st3b|m3-OST-3B	heparan sulfate (glucosamine) 3-O-sulfotransferase 3B1	protein-coding
Merged-chr9-31976262-5	chr9	31974715	31978510	+	0	(TTCC)n|Simple_repeat|Simple_repeat	-40013	NM_001370957	330914	Mm.46683	NM_177379	ENSMUSG00000041444	Arhgap32	3426406O18Rik|Gc-gap|Grit|Px-rics|Rics|mKIAA0712|p200Rhogap|p250Gap	Rho GTPase activating protein 32	protein-coding
Merged-chr7-122478418-5	chr7	122475395	122482341	+	0	intron (NM_001316672, intron 5 of 16)	189743	NM_008855	18751	Mm.207496	NM_008855	ENSMUSG00000052889	Prkcb	PKC-B|PKC-Beta|Pkcb|Prkcb1|Prkcb2	protein kinase C, beta	protein-coding
Merged-chr7-67989409-5	chr7	67987526	67991054	+	0	intron (NM_010513, intron 1 of 20)	37033	NM_010513	16001	Mm.275742	NM_010513	ENSMUSG00000005533	Igf1r	A330103N21Rik|CD221|D930020L01|IGF-1R|hyft	insulin-like growth factor I receptor	protein-coding
Merged-chr7-79387929-5	chr7	79385884	79389781	+	0	promoter-TSS (NM_001357450)	-805	NM_020599	19771	Mm.41653	NM_020599	ENSMUSG00000039194	Rlbp1	3110056M11Rik|CRALBP	retinaldehyde binding protein 1	protein-coding
Merged-chr6-92004781-5	chr6	92002209	92006963	+	0	intron (NM_172731, intron 2 of 20)	25621	NM_172731	232237	Mm.295740	NM_172731	ENSMUSG00000034037	Fgd5	C330025N11Rik|ZFYVE23|mFLJ00274	FYVE, RhoGEF and PH domain containing 5	protein-coding
Merged-chr2-135615232-5	chr2	135613150	135616532	+	0	Intergenic	-31621	NR_015544	320684	Mm.421433	NR_015544	ENSMUSG00000085631	9630028H03Rik	-	RIKEN cDNA 9630028H03 gene	ncRNA
Merged-chr5-113181001-5	chr5	113177932	113184296	+	0	LTR16C|LTR|ERVL	-17801	NM_172884	243219	Mm.160131	NM_172884	ENSMUSG00000051339	2900026A02Rik	8430408O14Rik|A530094D01|AW539426|Gm449|Kiaa1671|mKIAA1671	RIKEN cDNA 2900026A02 gene	protein-coding
Merged-chr2-59650535-7	chr2	59647353	59654454	+	0	ORR1D2|LTR|ERVL-MaLR	4134	NM_001290659	66860	Mm.27917	NM_198294	ENSMUSG00000035168	Tanc1	1200003E16Rik|Tanc|mKIAA1728	tetratricopeptide repeat, ankyrin repeat and coiled-coil containing 1	protein-coding
Merged-chr2-28610134-8	chr2	28605711	28614036	+	0	3' UTR (NM_001160406, exon 7 of 7)	12109	NM_001160406	14582	Mm.373385	NM_008114	ENSMUSG00000026815	Gfi1b	Gfi-1B	growth factor independent 1B	protein-coding
Merged-chr15-62147306-6	chr15	62143717	62150598	+	0	MIRb|SINE|MIR	72294	NR_003523	67552	Mm.484027	NM_026230		H2afy3	4933432H23Rik	H2A histone family, member Y3	pseudo
Merged-chr3-89647439-5	chr3	89644341	89648893	+	0	intron (NM_080466, intron 4 of 7)	-68405	NM_001038587	56417	Mm.316628	NM_019655	ENSMUSG00000027951	Adar	AV242451|Adar1|Adar1p110|Adar1p150|DRADA|mZaADAR	adenosine deaminase, RNA-specific	protein-coding
Merged-chr4-44251924-5	chr4	44248813	44255917	+	0	Intergenic	-31098	NR_039565	100628618		NR_039565	ENSMUSG00000092677	Mir5106	mir-5106|mmu-mir-5106|mu-mir-5106	microRNA 5106	ncRNA
Merged-chr6-134047201-5	chr6	134043752	134049895	+	0	PB1D9|SINE|Alu	11123	NM_001303102	14011	Mm.269995	NM_007961	ENSMUSG00000030199	Etv6	AW123102|AW557856|Tel	ets variant 6	protein-coding
Merged-chr4-32931284-7	chr4	32927675	32934239	+	0	B1_Mus1|SINE|Alu	-7452	NM_001012450	140577	Mm.214766	NM_080471	ENSMUSG00000040183	Ankrd6	-	ankyrin repeat domain 6	protein-coding
Merged-chr1-193588843-6	chr1	193587271	193591038	+	0	Intergenic	-81624	NR_029592	387201		NR_029592	ENSMUSG00000065533	Mir205	Mirn205|mir-205|mmu-mir-205	microRNA 205	ncRNA
Merged-chr10-86435033-5	chr10	86433474	86436617	+	0	intron (NM_001164495, intron 3 of 6)	63851	NM_001164495	27204	Mm.394931	NM_013722	ENSMUSG00000059602	Syn3	-	synapsin III	protein-coding
Merged-chr12-91684754-8	chr12	91682124	91687763	+	0	intron (NM_175367, intron 4 of 6)	-94456	NM_175335	83602	Mm.275728	NM_031391	ENSMUSG00000020962	Gtf2a1	6330549H03Rik|AA536742|AA959775|AW060250|TfIIAa/b|Tfiia1	general transcription factor II A, 1	protein-coding
Merged-chr17-80007332-5	chr17	80004058	80010991	+	0	B1_Mur3|SINE|Alu	54744	NM_144802	72692	Mm.64579	NM_144802	ENSMUSG00000024095	Hnrnpll	2510028H02Rik|2810036L13Rik|AI256697|AI852082|Hnrpll	heterogeneous nuclear ribonucleoprotein L-like	protein-coding
Merged-chr13-99355531-7	chr13	99352254	99358929	+	0	intron (NM_173757, intron 2 of 10)	10805	NM_173757	218506	Mm.30208	NM_173757	ENSMUSG00000041632	Mrps27	2610028H14Rik	mitochondrial ribosomal protein S27	protein-coding
Merged-chr16-90522226-7	chr16	90518024	90525520	+	0	Intergenic	135375	NM_015755	26559	Mm.125874	NM_015755	ENSMUSG00000053414	Hunk	Bstk1|Mak-v	hormonally upregulated Neu-associated kinase	protein-coding
Merged-chr2-121643002-5	chr2	121640846	121645465	+	0	RLTR13G|LTR|ERVK	134662	NM_001369185	241627	Mm.293284	NM_030234	ENSMUSG00000027242	Wdr76	5830411K18Rik|6030457D09|AA517836	WD repeat domain 76	protein-coding
Merged-chr15-61993849-6	chr15	61991056	61996467	+	0	AT_rich|Low_complexity|Low_complexity	8420	NM_001177352	17869	Mm.2444	NM_010849	ENSMUSG00000022346	Myc	AU016757|Myc2|Niard|Nird|bHLHe39	myelocytomatosis oncogene	protein-coding
Merged-chr4-57277226-8	chr4	57270512	57285052	+	0	intron (NM_011207, intron 1 of 25)	24055	NM_011207	545622	Mm.246552	NM_011207	ENSMUSG00000038764	Ptpn3	9530011I20Rik|PTP-H1|PTPCL	protein tyrosine phosphatase, non-receptor type 3	protein-coding
Merged-chr6-34345279-8	chr6	34342378	34347245	+	0	B1_Mur4|SINE|Alu	-9335	NM_008012	14187	Mm.5378	NM_008012	ENSMUSG00000029762	Akr1b8	FR-1|Fgfrp|Fgrp	aldo-keto reductase family 1, member B8	protein-coding
Merged-chr5-117314746-5	chr5	117312803	117316726	+	0	Intergenic	-4502	NM_001033311	231668	Mm.298603	NM_001033311	ENSMUSG00000066894	Vsig10	-	V-set and immunoglobulin domain containing 10	protein-coding
Merged-chr1-88667369-8	chr1	88662552	88673606	+	0	B1_Mus2|SINE|Alu	34112	NM_177305	320982	Mm.27968	NM_177305	ENSMUSG00000049866	Arl4c	A630084M22Rik|Arl7|LAK	ADP-ribosylation factor-like 4C	protein-coding
Merged-chr8-8609721-6	chr8	8605703	8613435	+	0	Intergenic	51673	NM_010111	13642	Mm.209813	NM_010111	ENSMUSG00000001300	Efnb2	ELF-2|Epl5|Eplg5|Htk-L|LERK-5|Lerk5|NLERK-1	ephrin B2	protein-coding
Merged-chr13-28781098-6	chr13	28778405	28784659	+	0	intron (NR_045054, intron 2 of 7)	-70659	NR_105787	102466635		NR_105787	ENSMUSG00000099158	Mir6368	Gm27800|mmu-mir-6368	microRNA 6368	ncRNA
Merged-chr11-57971055-6	chr11	57967809	57975074	+	0	B1_Mur2|SINE|Alu	-37623	NM_028451	73158	Mm.248843	NM_028451	ENSMUSG00000037331	Larp1	1810024J12Rik|3110040D16Rik|Larp|mKIAA0731	La ribonucleoprotein domain family, member 1	protein-coding
Merged-chr8-25464929-5	chr8	25461625	25467161	+	0	Intergenic	-54366	NM_001079908	14182	Mm.265716	NM_010206	ENSMUSG00000031565	Fgfr1	AW208770|Eask|FGFR-I|FLG|Fgfr-1|Flt-2|Fr1|Hspy|MFR|bFGF-R-1|c-fgr	fibroblast growth factor receptor 1	protein-coding
Merged-chr14-118977537-5	chr14	118976168	118978852	+	0	intron (NM_008929, intron 11 of 11)	39578	NM_008929	100037258	Mm.12616	NM_008929	ENSMUSG00000022136	Dnajc3	AA408985|AU067833|Dnajc3a|Dnajc3b|Prkri|mp58|p58|p58IPK	DnaJ heat shock protein family (Hsp40) member C3	protein-coding
Merged-chr5-135073204-5	chr5	135071841	135075065	+	0	3' UTR (NM_001199677, exon 4 of 4)	4813	NM_001199677	194309	Mm.44356	NM_177574	ENSMUSG00000043614	Vps37d	Wbscr24	vacuolar protein sorting 37D	protein-coding
Merged-chr14-77519751-7	chr14	77516032	77522617	+	0	B1_Mur1|SINE|Alu	-12456	NR_033141	629678	Mm.390721	NM_001037935	ENSMUSG00000067973	Gm6994	EG629678	predicted gene 6994	ncRNA
Merged-chr5-115317566-5	chr5	115315947	115318899	+	0	intron (NR_131932, intron 1 of 1)	-9754	NM_025573	108014	Mm.287826	NM_025573	ENSMUSG00000029538	Srsf9	25kDa|2610029M16Rik|SRp30c|Sfrs9	serine/arginine-rich splicing factor 9	protein-coding
Merged-chr12-72744165-6	chr12	72740311	72748045	+	0	RMER10B|LTR|ERVL	-17033	NM_008910	19042	Mm.261045	NM_008910	ENSMUSG00000021096	Ppm1a	2310003C21Rik|2900017D14Rik|AI427932|AU017636|MMPa-2|MPPa-1	protein phosphatase 1A, magnesium dependent, alpha isoform	protein-coding
Merged-chr7-44355310-8	chr7	44348083	44361632	+	0	ID4|SINE|ID	20173	NM_027049	69349	Mm.358922	NM_027049	ENSMUSG00000008028	1700008O03Rik	-	RIKEN cDNA 1700008O03 gene	protein-coding
Merged-chr8-117505264-7	chr8	117500310	117511405	+	0	PB1D9|SINE|Alu	7582	NM_172285	234779	Mm.192699	NM_172285	ENSMUSG00000034330	Plcg2	PLC-gamma-2|PLCgamma2|Plcg-2	phospholipase C, gamma 2	protein-coding
Merged-chr9-95612840-6	chr9	95611231	95614677	+	0	B1_Mur1|SINE|Alu	-24674	NM_029620	76477	Mm.46016	NM_029620	ENSMUSG00000015354	Pcolce2	2400001O18Rik|Pcpe2	procollagen C-endopeptidase enhancer 2	protein-coding
Merged-chr1-36845274-5	chr1	36843636	36848283	+	0	B4A|SINE|B4	66975	NM_001289612	22637	Mm.8038	NM_009539	ENSMUSG00000026117	Zap70	Srk|ZAP-70|mrtle|mur	zeta-chain (TCR) associated protein kinase	protein-coding
Merged-chr2-153622880-5	chr2	153620973	153626193	+	0	L2a|LINE|L2	9198	NM_001195390	99311	Mm.294478	NM_133850	ENSMUSG00000056941	Commd7	2310010I22Rik|AW060956|mU3	COMM domain containing 7	protein-coding
Merged-chr11-57583394-5	chr11	57581997	57586038	+	0	Intergenic	-61425	NM_134189	171212	Mm.271670	NM_134189	ENSMUSG00000020520	Galnt10	AU018154|C330012K04Rik|GalNAc-T10|GalNAc-T9|Galnt9|ppGaNTase	polypeptide N-acetylgalactosaminyltransferase 10	protein-coding
Merged-chr2-174918271-5	chr2	174915852	174921020	+	0	Intergenic	149333	NM_001085546	664987		NM_001085546	ENSMUSG00000078905	Gm14393	-	predicted gene 14393	protein-coding
Merged-chr7-96204846-5	chr7	96203338	96206420	+	0	intron (NM_001310762, intron 1 of 32)	-5758	NM_011858	23966	Mm.254610	NM_011858	ENSMUSG00000048078	Tenm4	Doc4|ELM2|Odz4|R75022|Ten-m4|l(7)-3Rn|l7Rn3|mKIAA1302	teneurin transmembrane protein 4	protein-coding
Merged-chr6-97047289-8	chr6	97044626	97050989	+	0	intron (NM_177233, intron 1 of 5)	12604	NM_177233	320701	Mm.131700	NM_177233	ENSMUSG00000046500	Tafa4	C130034I18Rik|Fam19a4|Fam19a4 Tafa-4|Tafa-4	TAFA chemokine like family member 4	protein-coding
Merged-chr11-8638037-11	chr11	8633156	8644854	+	0	intron (NM_001083587, intron 1 of 30)	25530	NM_001083587	319939	Mm.337820	NM_001083587	ENSMUSG00000020422	Tns3	BC023928|F830010I22Rik|TEM6|Tens1	tensin 3	protein-coding
Merged-chr18-82766518-5	chr18	82763189	82769345	+	0	Intergenic	-7228	NR_045389	76961	Mm.396392	NR_045389	ENSMUSG00000101773	2210420H20Rik	-	RIKEN cDNA 2210420H20 gene	ncRNA
Merged-chr13-51919899-6	chr13	51915921	51922904	+	0	ID_B1|SINE|B4	72737	NM_011817	23882	Mm.281298	NM_011817	ENSMUSG00000021453	Gadd45g	AI327420|C86281|CR6|DDIT2|OIG37	growth arrest and DNA-damage-inducible 45 gamma	protein-coding
Merged-chr12-106477929-7	chr12	106473323	106484478	+	0	Intergenic	-31234	NR_036593	76639	Mm.375609	NR_036593	ENSMUSG00000092066	1700121N20Rik	-	RIKEN cDNA 1700121N20 gene	ncRNA
Merged-chr12-117914955-5	chr12	117913518	117917317	+	0	intron (NM_010060, intron 72 of 81)	71556	NM_146040	217946	Mm.281149	NM_146040	ENSMUSG00000021175	Cdca7l	BC006933|JPO2	cell division cycle associated 7 like	protein-coding
Merged-chr19-38237430-8	chr19	38234898	38239678	+	0	L1M4|LINE|L1	-13136	NM_027466	70567	Mm.30607	NM_027466	ENSMUSG00000054237	Fra10ac1	5730455O13Rik|AI448293	FRA10AC1 homolog (human)	protein-coding
Merged-chr9-85635585-7	chr9	85632756	85638328	+	0	Intergenic	113792	NM_001081282	108837	Mm.22315	NM_175371	ENSMUSG00000035941	Ibtk	5430411K16Rik|AA409502|BTKI|mKIAA1417	inhibitor of Bruton agammaglobulinemia tyrosine kinase	protein-coding
Merged-chr3-127461333-8	chr3	127455610	127469265	+	0	intron (NM_001327938, intron 1 of 47)	36678	NM_001327938	109676	Mm.220242	NM_178655	ENSMUSG00000032826	Ank2	100043364|AI835472|AW491075|Ank-2|Gm4392	ankyrin 2, brain	protein-coding
Merged-chr5-34635175-5	chr5	34632998	34638752	+	0	intron (NM_001356978, intron 4 of 12)	1337	NM_001356979	68294	Mm.34564	NM_026660	ENSMUSG00000001082	Mfsd10	0610009O03Rik|Tetran	major facilitator superfamily domain containing 10	protein-coding
Merged-chr12-79681344-5	chr12	79679176	79682819	+	0	intron (NM_009014, intron 8 of 10)	243736	NR_131075	77290	Mm.395042	NR_131073	ENSMUSG00000112765	9430078K24Rik	-	RIKEN cDNA 9430078K24 gene	ncRNA
Merged-chr5-106774943-6	chr5	106768206	106779999	+	0	MT2B1|LTR|ERVL	-77272	NM_026856	52397	Mm.249474	NM_026856	ENSMUSG00000049606	Zfp644	1110068L01Rik|AA408882|BM-005|D5Ertd689e|Zep-2	zinc finger protein 644	protein-coding
Merged-chr15-27997665-9	chr15	27989833	28006641	+	0	intron (NM_001081302, intron 1 of 56)	27611	NM_001081302	223435	Mm.485422	NM_001081302	ENSMUSG00000022263	Trio	6720464I07Rik|AA408740|Solo	triple functional domain (PTPRF interacting)	protein-coding
Merged-chr14-24579448-5	chr14	24577838	24580841	+	0	Intergenic	88586	NM_001360586	20088	Mm.16775	NM_011297	ENSMUSG00000025290	Rps24	-	ribosomal protein S24	protein-coding
Merged-chr6-114900558-5	chr6	114898649	114902965	+	0	RSINE1|SINE|B4	21014	NM_177683	232334	Mm.268357	NM_177683	ENSMUSG00000030315	Vgll4	BC048841|VGL-4	vestigial like family member 4	protein-coding
Merged-chr7-49933523-9	chr7	49929412	49936643	+	0	intron (NM_148931, intron 6 of 14)	21327	NM_148931	104245	Mm.207053	NM_148931	ENSMUSG00000039728	Slc6a5	Glyt2|prestin	solute carrier family 6 (neurotransmitter transporter, glycine), member 5	protein-coding
Merged-chr1-173349254-7	chr1	173345358	173351842	+	0	intron (NM_053199, intron 1 of 8)	-15097	NM_010045	13349	Mm.6393	NM_010045	ENSMUSG00000037872	Ackr1	AA162249|CCBP1|CD234|Darc|Dfy|ESTM35|FY|GPD	atypical chemokine receptor 1 (Duffy blood group)	protein-coding
Merged-chr10-39659646-5	chr10	39657858	39661525	+	0	intron (NR_038037, intron 2 of 2)	-46009	NR_152259	100504626	Mm.440236	NR_152259		Gm16364	Gm16365	predicted gene 16364	ncRNA
Merged-chr2-118659033-5	chr2	118657722	118660976	+	0	Intergenic	-4228	NM_001033254	214230	Mm.241857	NM_001033254	ENSMUSG00000074923	Pak6	4732456M09	p21 (RAC1) activated kinase 6	protein-coding
Merged-chr9-70319285-5	chr9	70318095	70320875	+	0	intron (NM_181072, intron 5 of 27)	86268	NR_049200	100885839		NR_049200	ENSMUSG00000093763	Mir5626	Gm25590|mir-5626|mmu-mir-5626	microRNA 5626	ncRNA
Merged-chr5-103779890-5	chr5	103776618	103784939	+	0	intron (NM_001080798, intron 1 of 19)	26205	NM_001080798	17355	Mm.6949	NM_133919	ENSMUSG00000029313	Aff1	9630032B01Rik|AW319193|Af4|Mllt2h|Rob	AF4/FMR2 family, member 1	protein-coding
Merged-chr5-149203954-5	chr5	149201809	149205832	+	0	intron (NM_001013378, intron 6 of 9)	19260	NM_001286824	231915	Mm.29402	NM_001013378	ENSMUSG00000041264	Uspl1	E430026A01Rik	ubiquitin specific peptidase like 1	protein-coding
Merged-chr18-74216090-6	chr18	74211498	74220928	+	0	promoter-TSS (NM_028868)	1	NM_028868	74322	Mm.17537	NM_028868	ENSMUSG00000024560	Cxxc1	2410002I16Rik|5830420C16Rik|AI426635|Cfp1|Cgbp|PHF18	CXXC finger 1 (PHD domain)	protein-coding
Merged-chr1-90544185-5	chr1	90542432	90546468	+	0	Intergenic	-58975	NM_133805	108679	Mm.119177	NM_133805	ENSMUSG00000034432	Cops8	9430009J09Rik|AA408242|Csn8|Sgn8	COP9 signalosome subunit 8	protein-coding
Merged-chr3-107850589-5	chr3	107848451	107852411	+	0	Intergenic	-26799	NM_133867	99662	Mm.108491	NM_133867	ENSMUSG00000040600	Eps8l3	AI504489|Eps8r3	EPS8-like 3	protein-coding
Merged-chr5-103419686-6	chr5	103416916	103426534	+	0	Intergenic	-3467	NM_011204	19249	Mm.3414	NM_011204	ENSMUSG00000034573	Ptpn13	AI324989|PTP-BL|PTPL1|Ptpri|RIP	protein tyrosine phosphatase, non-receptor type 13	protein-coding
Merged-chr8-117241825-5	chr8	117239804	117243549	+	0	Intergenic	-15343	NM_001163262	74440	Mm.233181	NM_028941	ENSMUSG00000034390	Cmip	4933407C03Rik|5830471E12Rik|AI314065|AI464126	c-Maf inducing protein	protein-coding
Merged-chr6-72828849-5	chr6	72827325	72830058	+	0	B4A|SINE|B4	-39646	NM_009332	21415	Mm.440067	NM_009332	ENSMUSG00000055799	Tcf7l1	Tcf-3|Tcf3|bHLHb21	transcription factor 7 like 1 (T cell specific, HMG box)	protein-coding
Merged-chr7-131656254-5	chr7	131654924	131657605	+	0	Intergenic	95770	NM_001317350	12237	Mm.927	NM_009774	ENSMUSG00000066979	Bub3	AU019800|AU021329|AU043350|AW146323|C78067	BUB3 mitotic checkpoint protein	protein-coding
Merged-chr8-112031394-6	chr8	112022418	112035656	+	0	L1ME2|LINE|L1	17678	NM_020584	57321	Mm.213064	NM_020584	ENSMUSG00000033430	Terf2ip	Rap1	telomeric repeat binding factor 2, interacting protein	protein-coding
Merged-chr15-62093796-10	chr15	62083258	62100453	+	0	intron (NR_132746, intron 1 of 6)	52598	NR_132746	19296	Mm.4608	NM_011222	ENSMUSG00000097039	Pvt1	Ayu21-84Imeg|Gt(pU21)84Imeg|Mis-1|Mlvi-1|Pvt-1	Pvt1 oncogene	ncRNA
Merged-chr15-102016146-5	chr15	102011888	102019398	+	0	Intergenic	-11301	NM_031170	16691	Mm.358618	NM_031170	ENSMUSG00000049382	Krt8	AA960620|AL022697|AU019895|Card2|EndoA|K8|Krt-2.8|Krt2-8	keratin 8	protein-coding
Merged-chr3-129551126-7	chr3	129547715	129554219	+	0	B2_Mm1a|SINE|B2	-18579	NR_153368	102639747	Mm.393257	NR_153368		Gm35986	-	predicted gene, 35986	ncRNA
Merged-chr4-125313433-5	chr4	125310552	125316773	+	0	Intergenic	-177034	NM_001081097	14807	Mm.40896	NM_001081097	ENSMUSG00000001985	Grik3	9630027E11|GluK3|GluR7-3|Glur-7|Glur7	glutamate receptor, ionotropic, kainate 3	protein-coding
Merged-chr3-149218906-8	chr3	149211560	149222833	+	0	Intergenic	-57541	NR_040591	381482	Mm.393866	NR_040591		Gm1653	-	predicted gene 1653	ncRNA
Merged-chr19-10278133-6	chr19	10275838	10280129	+	0	intron (NM_198114, intron 1 of 19)	26894	NM_198114	269060	Mm.329718	NM_198114	ENSMUSG00000035735	Dagla	Nsddr	diacylglycerol lipase, alpha	protein-coding
Merged-chr4-106938101-6	chr4	106933545	106940661	+	0	intron (NM_001355532, intron 1 of 14)	13918	NM_001355532	72475	Mm.195635	NM_023672	ENSMUSG00000061887	Ssbp3	2610021L12Rik|2610200M23Rik|5730488C10Rik|AI854733|AW551939|LAST|SSDP1	single-stranded DNA binding protein 3	protein-coding
Merged-chr1-133397730-5	chr1	133394878	133401461	+	0	intron (NM_011439, intron 1 of 13)	26043	NM_011439	20668	Mm.8575	NM_011439	ENSMUSG00000070643	Sox13	AA407916|AW259412|AW540933|Sox-13	SRY (sex determining region Y)-box 13	protein-coding
Merged-chr12-4392019-5	chr12	4388550	4393666	+	0	intron (NM_010881, intron 2 of 22)	86074	NM_010881	17977	Mm.301039	NM_010881	ENSMUSG00000020647	Ncoa1	KAT13A|NCoA-1|NRC-1|SRC-1|SRC-a|SRC1|bHLHe74|mNRC-1	nuclear receptor coactivator 1	protein-coding
Merged-chr8-61534184-8	chr8	61531383	61536620	+	0	intron (NM_001081390, intron 12 of 19)	46267	NM_145595	234309	Mm.29059	NM_145595	ENSMUSG00000031641	Cbr4	A730083J17Rik|BC009118	carbonyl reductase 4	protein-coding
Merged-chr2-93785480-5	chr2	93783624	93786881	+	0	intron (NM_010163, intron 7 of 13)	37316	NM_001355075	14043	Mm.4336	NM_010163	ENSMUSG00000027198	Ext2	AI893565	exostoses (multiple) 2	protein-coding
Merged-chr9-118390151-6	chr9	118388633	118392652	+	0	PB1D7|SINE|Alu	-39197	NR_040716	71196	Mm.73218	NR_040716	ENSMUSG00000111843	4933432G23Rik	-	RIKEN cDNA 4933432G23 gene	ncRNA
Merged-chr9-110888862-5	chr9	110886771	110892008	+	0	intron (NR_153354, intron 11 of 25)	9067	NM_001146060	235633	Mm.86338	NM_146228	ENSMUSG00000044037	Als2cl	79H19D|79H19E|BC022645|D930044G19Rik|mRn.49018	ALS2 C-terminal like	protein-coding
Merged-chr4-59860551-5	chr4	59858242	59862861	+	0	intron (NM_172468, intron 2 of 8)	54505	NM_021053	30936	Mm.284433	NM_021053	ENSMUSG00000028386	Slc46a2	5430429N04Rik|Ly110|TSO-1C12|Tscot	solute carrier family 46, member 2	protein-coding
Merged-chr2-168115590-6	chr2	168111457	168118792	+	0	Intergenic	34120	NM_021409	58220	Mm.292834	NM_021409	ENSMUSG00000044641	Pard6b	AV025615|Par6b	par-6 family cell polarity regulator beta	protein-coding
Merged-chr14-45463257-6	chr14	45461151	45465115	+	0	intron (NM_001360526, intron 12 of 15)	66932	NM_146054	218952	Mm.210018	NM_146054	ENSMUSG00000037712	Fermt2	AA960555|Kindlin-2|Mig2|Plekhc1	fermitin family member 2	protein-coding
Merged-chr18-80981622-9	chr18	80978896	80984988	+	0	intron (NM_001369133, intron 1 of 2)	5079	NM_178280	20689	Mm.215917	NM_178280	ENSMUSG00000024565	Sall3	B130022O04Rik|Msal|Msal-1|Sal|Salt|Spalt	spalt like transcription factor 3	protein-coding
Merged-chr5-140581588-7	chr5	140578012	140585760	+	0	Intergenic	-16819	NM_030022	77998	Mm.160040	NM_030022	ENSMUSG00000036586	Grifin	E130101O17Rik	galectin-related inter-fiber protein	protein-coding
Merged-chr5-142924742-8	chr5	142920098	142933041	+	0	Intergenic	-19815	NM_007393	11461	Mm.328431	NM_007393	ENSMUSG00000029580	Actb	Actx|E430023M04Rik|beta-actin	actin, beta	protein-coding
Merged-chr6-65765357-5	chr6	65763242	65766635	+	0	Intergenic	-14024	NM_029549	70779	Mm.263355	NM_027547	ENSMUSG00000029913	Prdm5	4432417F03Rik|6530401I24Rik|AI197291|E130112L17Rik|PFM2	PR domain containing 5	protein-coding
Merged-chr4-41706869-5	chr4	41703570	41709359	+	0	Intergenic	7053	NM_027278	69961	Mm.425182	NM_027278	ENSMUSG00000036114	Rpp25l	2810432D09Rik|AW987258|Rppl25	ribonuclease P/MRP 25 subunit-like	protein-coding
Merged-chr6-86951064-5	chr6	86948288	86953010	+	0	PB1D10|SINE|Alu	-59187	NM_001170591	56748	Mm.23809	NM_020045	ENSMUSG00000029993	Nfu1	0610006G17Rik|CGI-33|Hirip5	NFU1 iron-sulfur cluster scaffold	protein-coding
Merged-chr2-144158724-6	chr2	144156215	144161737	+	0	Intergenic	30314	NR_136884	433481	Mm.330630	NR_136884	ENSMUSG00000074758	Gm5535	EG433481	predicted gene 5535	ncRNA
Merged-chr4-119088551-5	chr4	119086473	119090535	+	0	Intergenic	-19393	NR_131914	433751	Mm.224312	NR_131914	ENSMUSG00000066060	Gm12866	-	predicted gene 12866	ncRNA
Merged-chr8-92134121-7	chr8	92130569	92137940	+	0	Intergenic	221866	NR_110452	71296	Mm.86664	NR_033641	ENSMUSG00000031736	Crnde	4933436C20Rik	colorectal neoplasia differentially expressed (non-protein coding)	ncRNA
Merged-chr11-20640315-5	chr11	20638094	20643034	+	0	intron (NM_001038625, intron 1 of 1)	8587	NM_001038625	58172	Mm.339676	NM_021372	ENSMUSG00000049800	Sertad2	AB041541|AU021878|Kiaa0127|MNCb-1504|SEI-2|Sei2|TRIP-Br2|mKIAA0127	SERTA domain containing 2	protein-coding
Merged-chr11-117001830-6	chr11	116999449	117005520	+	0	MIRb|SINE|MIR	-74299	NR_027059	76972	Mm.309167	NR_027059	ENSMUSG00000086859	Snhg20	2810008D09Rik	small nucleolar RNA host gene 20	ncRNA
Merged-chr15-84185942-6	chr15	84182956	84193823	+	0	3' UTR (NM_054088, exon 8 of 8)	-3851	NM_178614	68653	Mm.290725	NM_178614	ENSMUSG00000022437	Samm50	1110030L07Rik	SAMM50 sorting and assembly machinery component	protein-coding
Merged-chr1-156615907-7	chr1	156611298	156619311	+	0	intron (NM_009595, intron 1 of 11)	56517	NM_001136104	11352	Mm.329515	NM_009595	ENSMUSG00000026596	Abl2	AA536808|Abll|Arg	v-abl Abelson murine leukemia viral oncogene 2 (arg, Abelson-related gene)	protein-coding
Merged-chr11-86586990-6	chr11	86583520	86589545	+	0	exon (NM_001356531, exon 11 of 12)	-2374	NR_029738	387140		NR_029738	ENSMUSG00000065455	Mir21a	Mir21|Mirn21|mmu-mir-21|mmu-mir-21a	microRNA 21a	ncRNA
Merged-chr2-59746061-5	chr2	59744562	59747400	+	0	B3A|SINE|B2	99212	NM_001290659	66860	Mm.27917	NM_198294	ENSMUSG00000035168	Tanc1	1200003E16Rik|Tanc|mKIAA1728	tetratricopeptide repeat, ankyrin repeat and coiled-coil containing 1	protein-coding
Merged-chr10-61315784-7	chr10	61313595	61319196	+	0	Intergenic	18559	NM_011073	18646	Mm.240313	NM_011073	ENSMUSG00000037202	Prf1	Pfn|Pfp|Prf-1	perforin 1 (pore forming protein)	protein-coding
Merged-chr11-51881505-5	chr11	51879586	51883065	+	0	Intergenic	-23657	NM_199299	76901	Mm.259996	NM_199299	ENSMUSG00000020387	Jade2	1200017K05Rik|AI480685|Phf15|mKIAA0239	jade family PHD finger 2	protein-coding
Merged-chr1-192794125-8	chr1	192788808	192800125	+	0	Intergenic	-23247	NM_144881	226861	Mm.145857	NM_144881	ENSMUSG00000037375	Hhat	2810432O22Rik|AI462858|AP-2CRE|Skn|Tg(TFAP2A-cre)1Will	hedgehog acyltransferase	protein-coding
Merged-chr7-130836017-5	chr7	130832801	130838903	+	0	Intergenic	-29872	NM_001346515	101476	Mm.323554	NM_133942	ENSMUSG00000040268	Plekha1	AA960558|C920009D07Rik|TAPP1	pleckstrin homology domain containing, family A (phosphoinositide binding specific) member 1	protein-coding
Merged-chr3-37687350-5	chr3	37685197	37689282	+	0	Intergenic	37121	NM_198657	381438	Mm.490549	NM_198657	ENSMUSG00000058174	Gm5148	EG381438	predicted gene 5148	protein-coding
Merged-chr7-123031051-5	chr7	123029376	123033150	+	0	Intergenic	60699	NM_175023	19647	Mm.4480	NM_011247	ENSMUSG00000030779	Rbbp6	4933422O15Rik|AI316869|BB233631|C030034J04Rik|C77662|P2P-R|PACT	retinoblastoma binding protein 6, ubiquitin ligase	protein-coding
Merged-chr11-70682194-5	chr11	70679919	70684477	+	0	intron (NM_001364103, intron 7 of 21)	5332	NM_001364103	216874	Mm.473726	NM_178116	ENSMUSG00000040712	Camta2	Kiaa0909-hp|mKIAA0909	calmodulin binding transcription activator 2	protein-coding
Merged-chr18-25567529-5	chr18	25564598	25569476	+	0	intron (NM_001362325, intron 2 of 12)	112711	NM_001362337	108013	Mm.266435	NM_133195	ENSMUSG00000024268	Celf4	A230070D14Rik|BRUNOL-4|Brul4|Brunol4|C130060B05Rik	CUGBP, Elav-like family member 4	protein-coding
Merged-chr10-62135016-6	chr10	62127035	62138756	+	0	promoter-TSS (NM_009719)	-195	NM_009719	11925	Mm.57236	NM_009719	ENSMUSG00000044312	Neurog3	Atoh5|Math4B|bHLHa7|ngn3	neurogenin 3	protein-coding
Merged-chr16-90438321-6	chr16	90432430	90441985	+	0	intron (NM_015755, intron 2 of 10)	50810	NM_015755	26559	Mm.125874	NM_015755	ENSMUSG00000053414	Hunk	Bstk1|Mak-v	hormonally upregulated Neu-associated kinase	protein-coding
Merged-chr1-89109541-5	chr1	89107169	89111477	+	0	intron (NM_133816, intron 2 of 5)	38908	NM_133816	98402	Mm.170983	NM_133816	ENSMUSG00000036206	Sh3bp4	AI594717|AW227605|BOG25	SH3-domain binding protein 4	protein-coding
Merged-chr19-46988619-5	chr19	46986500	46990659	+	0	intron (NM_001164363, intron 1 of 17)	-19012	NM_001164365	76952	Mm.40965	NM_029810	ENSMUSG00000025041	Nt5c2	2010002I23Rik|CnII|Gm9751|Gmp|Nt5b|Pnt5|cN-II	5'-nucleotidase, cytosolic II	protein-coding
Merged-chr9-73082353-6	chr9	73077848	73091602	+	0	RMER10A|LTR|ERVL	-17673	NM_025890	66991	Mm.471745	NM_025890	ENSMUSG00000092622	Khdc3	2410004A20Rik|AI467128|FILIA|OEEP48	KH domain containing 3, subcortical maternal complex member	protein-coding
Merged-chr9-14642352-6	chr9	14640354	14644295	+	0	Intergenic	-20698	NR_152172	665374	Mm.387249	NR_152172	ENSMUSG00000111085	Gm7607	EG665374	predicted gene 7607	ncRNA
Merged-chr1-136556425-5	chr1	136554154	136558638	+	0	Intergenic	-68505	NM_177643	226442	Mm.62521	NM_177643	ENSMUSG00000041483	Zfp281	Znf281	zinc finger protein 281	protein-coding
Merged-chr4-138411428-5	chr4	138409868	138413367	+	0	Intergenic	-15159	NM_001081672	625638	Mm.379091	NM_001081672	ENSMUSG00000078235	Fam43b	-	family with sequence similarity 43, member B	protein-coding
Merged-chr15-93520368-8	chr15	93516264	93524434	+	0	promoter-TSS (NM_001364846)	-829	NM_001364846	106042	Mm.150314	NM_001033217	ENSMUSG00000036158	Prickle1	1110058P22Rik|AW215793|Prickle|b2b019Clo|mpk1	prickle planar cell polarity protein 1	protein-coding
Merged-chr18-67497946-6	chr18	67495533	67500889	+	0	intron (NM_176832, intron 9 of 13)	33362	NM_144867	225655	Mm.221420	NM_144867	ENSMUSG00000024530	Prelid3a	A230074A19Rik|BC019561|Slmo1	PRELI domain containing 3A	protein-coding
Merged-chr8-85500736-7	chr8	85497516	85505573	+	0	intron (NM_173866, intron 2 of 11)	8968	NM_173866	108682	Mm.127905	NM_173866	ENSMUSG00000031700	Gpt2	4631422C05Rik|ALT2|AU014768|AU041193|C87201	glutamic pyruvate transaminase (alanine aminotransferase) 2	protein-coding
Merged-chr3-22172361-5	chr3	22170861	22173907	+	0	intron (NM_030732, intron 2 of 15)	-78986	NR_004439	19784		NR_004439		Rprl2	RPRH3|Rmrp3	ribonuclease P RNA-like 2	ncRNA
Merged-chr7-19742670-6	chr7	19738764	19751651	+	0	intron (NM_008990, intron 1 of 8)	4366	NM_001159724	19294	Mm.4341	NM_008990	ENSMUSG00000062300	Nectin2	AI325026|AI987993|Cd112|MPH|Pvr|Pvrl2|Pvs|nectin-2	nectin cell adhesion molecule 2	protein-coding
Merged-chr11-30177304-5	chr11	30175468	30178793	+	0	intron (NM_175836, intron 1 of 34)	21127	NM_009260	20742	Mm.123110	NM_009260	ENSMUSG00000020315	Sptbn1	9930031C03Rik|AL033301|SPTB2|Spnb-2|Spnb2|elf1|elf3|mKIAA4049	spectrin beta, non-erythrocytic 1	protein-coding
Merged-chr8-87158213-6	chr8	87155510	87160820	+	0	Intergenic	41685	NR_040697	100038706	Mm.334690	NR_040697	ENSMUSG00000099207	Gm10637	-	predicted gene 10637	ncRNA
Merged-chr2-91973867-6	chr2	91969461	91977372	+	0	Intergenic	-9853	NM_138306	104418	Mm.314923	NM_138306	ENSMUSG00000040479	Dgkz	E130307B02Rik|F730209L11Rik|mDGK[z]	diacylglycerol kinase zeta	protein-coding
Merged-chr7-19003451-5	chr7	19000059	19008533	+	0	5' UTR (NM_178757, exon 1 of 1)	238	NM_178757	272359	Mm.274237	NM_178757	ENSMUSG00000044030	Irf2bp1	6330414O09Rik|C530033F24	interferon regulatory factor 2 binding protein 1	protein-coding
Merged-chr1-189013523-6	chr1	189011579	189016403	+	0	Intergenic	-6151	NM_001359578	226823	Mm.209880	NM_172650	ENSMUSG00000026608	Kctd3	4930438A20Rik|9330185B06|E330032J19Rik|NY-REN-45	potassium channel tetramerisation domain containing 3	protein-coding
Merged-chr19-10229822-7	chr19	10218953	10236620	+	0	intron (NM_001033481, intron 3 of 25)	12962	NM_001033481	225908	Mm.329716	NM_001033481	ENSMUSG00000036098	Myrf	6030439E18|Gm1804|Gm98|Mrf	myelin regulatory factor	protein-coding
Merged-chr8-87968160-5	chr8	87966355	87970589	+	0	MIRb|SINE|MIR	-8877	NM_033327	94187	Mm.23452	NM_033327	ENSMUSG00000045333	Zfp423	Ebfaz|Roaz|Zfp104|Znf423|ataxia1|mKIAA0760|nur12	zinc finger protein 423	protein-coding
Merged-chr7-142538087-5	chr7	142536883	142539695	+	0	intron (NM_011288, intron 4 of 4)	5257	NM_011288	19935	Mm.12144	NM_011288	ENSMUSG00000037772	Mrpl23	L23mrp|Rpl23|Rpl23l	mitochondrial ribosomal protein L23	protein-coding
Merged-chr6-94265276-5	chr6	94263209	94267382	+	0	MER20|DNA|hAT-Charlie	18622	NM_001286786	14924	Mm.217216	NM_010367	ENSMUSG00000045095	Magi1	AIP3|BAP1|Baiap1|Gukmi1|MAGI1c|Magi-1|TNRC19|WWP3|mKIAA4129	membrane associated guanylate kinase, WW and PDZ domain containing 1	protein-coding
Merged-chr12-99010903-5	chr12	99008991	99012317	+	0	Intergenic	90080	NM_001364378	76260	Mm.282660	NM_029553	ENSMUSG00000021013	Ttc8	0610012F22Rik|AV001447|BBS8	tetratricopeptide repeat domain 8	protein-coding
Merged-chr12-113088699-6	chr12	113086592	113091495	+	0	TTS (NM_001361920)	-9235	NM_001346696	116870	Mm.212577	NM_054081	ENSMUSG00000021144	Mta1	-	metastasis associated 1	protein-coding
Merged-chr9-37545048-5	chr9	37543208	37546949	+	0	TTS (NM_020518)	5823	NM_020518	57276	Mm.27478	NM_020518	ENSMUSG00000001943	Vsig2	1190004B15Rik|2210413P10Rik|AU040484|CTX|Ctm	V-set and immunoglobulin domain containing 2	protein-coding
Merged-chr6-108258559-8	chr6	108251643	108262393	+	0	intron (NM_010585, intron 4 of 61)	43922	NM_010585	16438	Mm.227912	NM_010585	ENSMUSG00000030102	Itpr1	D6Pas2|Gm10429|IP3R 1|IP3R1|InsP3R|Ip3r|Itpr-1|P400|Pcp-1|Pcp1|insP3R1|opt|wblo	inositol 1,4,5-trisphosphate receptor 1	protein-coding
Merged-chr14-25753528-5	chr14	25746746	25758467	+	0	L1M4b|LINE|L1	16466	NM_001101433	71918	Mm.41904	NM_001101433	ENSMUSG00000055538	Zcchc24	2310047A01Rik	zinc finger, CCHC domain containing 24	protein-coding
Merged-chr10-58354440-5	chr10	58353037	58356799	+	0	intron (NM_001359116, intron 1 of 9)	2955	NM_001359116	110829	Mm.57734	NM_026148	ENSMUSG00000019920	Lims1	2310016J22Rik|4921524A02Rik|AI507642|AU021743|AW551584|C430041B13Rik|Lims1l|PINCH|PINCH1	LIM and senescent cell antigen-like domains 1	protein-coding
Merged-chr7-80831222-9	chr7	80822637	80839859	+	0	B1_Mus1|SINE|Alu	-27917	NM_016721	29875	Mm.207619	NM_016721	ENSMUSG00000030536	Iqgap1	AA682088|D7Ertd237e|D7Ertd257e|mKIAA0051	IQ motif containing GTPase activating protein 1	protein-coding
Merged-chr12-86771731-6	chr12	86769567	86773643	+	0	B4A|SINE|B4	37236	NM_001195767	627607	Mm.341880	NM_001195767	ENSMUSG00000059114	Lrrc74a	EG627607|Gm6772|Lrrc74	leucine rich repeat containing 74A	protein-coding
Merged-chr12-29095885-5	chr12	29092244	29098820	+	0	Intergenic	-46397	NR_154987	102633526	Mm.134217	NR_154987		Gm31333	-	predicted gene, 31333	ncRNA
Merged-chr17-23541953-6	chr17	23539161	23544435	+	0	Intergenic	-9001	NR_126485	320020	Mm.445111	NR_126484	ENSMUSG00000117322	6330415G19Rik	-	RIKEN cDNA 6330415G19 gene	ncRNA
Merged-chr9-104102818-5	chr9	104100423	104104813	+	0	intron (NM_145700, intron 1 of 2)	24025	NM_145700	252837	Mm.269254	NM_145700	ENSMUSG00000079355	Ackr4	A630091E18Rik|CCBP2|CCR11|CCX-CKR|CCX-CKR1|Ccrl1|Cmkbrl1|PPR1|VSHK1	atypical chemokine receptor 4	protein-coding
Merged-chr4-32481985-5	chr4	32478683	32484835	+	0	intron (NM_001109661, intron 1 of 4)	64324	NM_001109661	12014	Mm.491223	NM_007521	ENSMUSG00000040270	Bach2	E030004N02Rik	BTB and CNC homology, basic leucine zipper transcription factor 2	protein-coding
Merged-chr7-130252621-6	chr7	130249284	130255096	+	0	intron (NM_010207, intron 2 of 17)	14618	NM_201601	14183	Mm.16340	NM_010207	ENSMUSG00000030849	Fgfr2	AU043015|AW556123|Bek|Fgfr-2|Fgfr-7|Fgfr7|KGFR|KGFRTr|svs	fibroblast growth factor receptor 2	protein-coding
Merged-chr17-66418990-5	chr17	66413834	66422099	+	0	intron (NM_172963, intron 3 of 13)	31784	NM_172963	68617	Mm.33421	NM_172963	ENSMUSG00000052105	Mtcl1	1110012J17Rik|Ccdc165|D130071O13|Kiaa0802|Soga2|mKIAA0802|t8219b25	microtubule crosslinking factor 1	protein-coding
Merged-chr7-49524338-10	chr7	49516422	49532653	+	0	B1_Mur2|SINE|Alu	112298	NM_001005232	13172	Mm.307176	NM_001005232	ENSMUSG00000030507	Dbx1	AI426026|Dbx	developing brain homeobox 1	protein-coding
Merged-chr3-108856984-5	chr3	108854177	108859057	+	0	intron (NM_177091, intron 11 of 12)	-16115	NM_011504	20912	Mm.316894	NM_011504	ENSMUSG00000027882	Stxbp3	Munc-18c|Stxbp3a|Sxtbp3|Unc18-3	syntaxin binding protein 3	protein-coding
Merged-chr13-107663168-7	chr13	107660744	107666131	+	0	Intergenic	-23960	NR_045900	72257	Mm.234155	NR_045900	ENSMUSG00000102000	1700006H21Rik	-	RIKEN cDNA 1700006H21 gene	ncRNA
Merged-chr2-102166593-6	chr2	102164555	102167698	+	0	MLT1C|LTR|ERVL-MaLR	20334	NM_178886	241576	Mm.489740	NM_178886	ENSMUSG00000048058	Ldlrad3	6430500P08|AI194318|Lrad3	low density lipoprotein receptor class A domain containing 3	protein-coding
Merged-chr18-38973015-5	chr18	38971422	38974796	+	0	Intergenic	-20036	NM_001361073	71302	Mm.329396	NM_175164	ENSMUSG00000036452	Arhgap26	1810044B20Rik|2610010G17Rik|4933432P15Rik|AI853435|mKIAA0621	Rho GTPase activating protein 26	protein-coding
Merged-chr3-88279828-11	chr3	88272938	88284238	+	0	RMER17C|LTR|ERVK	18250	NM_029801	76927	Mm.273330	NM_029801	ENSMUSG00000010538	Tsacc	1700021C14Rik|SIP	TSSK6 activating co-chaperone	protein-coding
Merged-chr7-98968362-5	chr7	98966214	98970116	+	0	intron (NM_178635, intron 12 of 14)	129320	NM_001285795	22411	Mm.22182	NM_009519	ENSMUSG00000015957	Wnt11	-	wingless-type MMTV integration site family, member 11	protein-coding
Merged-chr14-121676071-6	chr14	121674517	121677669	+	0	intron (NM_001081039, intron 2 of 53)	22324	NM_001347596	105445	Mm.378591	NM_134074	ENSMUSG00000025558	Dock9	AA959601|AW538057|B230309H04Rik|D14Wsu89e|Zizimin1|mKIAA1058	dedicator of cytokinesis 9	protein-coding
Merged-chr15-25740423-5	chr15	25738638	25743090	+	0	intron (NM_019472, intron 17 of 40)	-12342	NM_001353142	17909	Mm.60590	NM_019472	ENSMUSG00000022272	Myo10	AW048724|D15Ertd600e|mKIAA0799|myosin-X	myosin X	protein-coding
Merged-chr14-122341767-5	chr14	122338545	122345957	+	0	intron (NM_029556, intron 2 of 7)	-108613	NR_015532	68245	Mm.443285	NR_015532	ENSMUSG00000100585	1700108J01Rik	-	RIKEN cDNA 1700108J01 gene	ncRNA
Merged-chr7-75754495-10	chr7	75752051	75756878	+	0	3' UTR (NM_029332, exon 37 of 37)	-93874	NM_029652	207952	Mm.206223	NM_029652	ENSMUSG00000055652	Klhl25	2810402K13Rik|BC027373|Enc-1	kelch-like 25	protein-coding
Merged-chr17-70832591-9	chr17	70825448	70840692	+	0	B3|SINE|B2	13707	NM_001164077	21815	Mm.101034	NM_009372	ENSMUSG00000047407	Tgif1	AA959811|AI462167|Tgif	TGFB-induced factor homeobox 1	protein-coding
Merged-chr11-61529289-5	chr11	61522398	61536704	+	0	intron (NM_001362585, intron 7 of 10)	24407	NM_001330781	27078	Mm.261226	NM_013717	ENSMUSG00000001039	B9d1	AW045994|B9|Eppb9	B9 protein domain 1	protein-coding
Merged-chr7-115867116-6	chr7	115864786	115869066	+	0	intron (NM_001025559, intron 2 of 15)	-20786	NM_001277326	20679	Mm.323365	NM_011445	ENSMUSG00000051910	Sox6	AI987981|SOX-LZ	SRY (sex determining region Y)-box 6	protein-coding
Merged-chr7-139943229-9	chr7	139935530	139952584	+	0	exon (NM_009482, exon 1 of 2)	201	NM_009482	22286	Mm.10205	NM_009482	ENSMUSG00000047751	Utf1	AI505934	undifferentiated embryonic cell transcription factor 1	protein-coding
Merged-chr14-122468216-6	chr14	122461516	122470705	+	0	promoter-TSS (NM_022987)	-452	NM_022987	65100	Mm.390761	NM_022987	ENSMUSG00000041703	Zic5	1700049L20Rik|Opr	zinc finger protein of the cerebellum 5	protein-coding
Merged-chr5-101823773-9	chr5	101818011	101828520	+	0	3' UTR (NM_173370, exon 13 of 13)	58135	NM_173370	74596	Mm.46764	NM_173370	ENSMUSG00000029330	Cds1	4833409J18Rik|AI314024|AW125888	CDP-diacylglycerol synthase 1	protein-coding
Merged-chr5-134120014-7	chr5	134117606	134123284	+	0	intron (NM_030719, intron 1 of 8)	20697	NM_030719	80909	Mm.45218	NM_030719	ENSMUSG00000015944	Castor2	7530428J21Rik|AW742413|Gats|Gatsl1|Gatsl2	cytosolic arginine sensor for mTORC1 subunit 2	protein-coding
Merged-chr2-180291817-5	chr2	180286805	180294770	+	0	promoter-TSS (NM_173031)	-908	NM_173031	271887	Mm.246640	NM_173031	ENSMUSG00000038980	Rbbp8nl	4732416F18	RBBP8 N-terminal like	protein-coding
Merged-chr5-118814924-7	chr5	118812121	118816996	+	0	Intergenic	-137781	NR_040694	74627	Mm.410828	NR_040694	ENSMUSG00000107144	4930413E15Rik	-	RIKEN cDNA 4930413E15 gene	ncRNA
Merged-chr2-65552453-7	chr2	65550695	65554197	+	0	L3|LINE|CR1	15046	NM_001355167	20269	Mm.330256	NM_018732	ENSMUSG00000057182	Scn3a	Gm1000|Nav1.3	sodium channel, voltage-gated, type III, alpha	protein-coding
Merged-chr2-119145903-5	chr2	119144412	119147992	+	0	intron (NM_001033136, intron 6 of 12)	10832	NM_001033136	67809	Mm.475909	NM_001033136	ENSMUSG00000070730	Rmdn3	1200015F23Rik|AI131757|Fam82a2|Ptpip51|RMD-3|Rmd3	regulator of microtubule dynamics 3	protein-coding
Merged-chr10-77155649-9	chr10	77149778	77169224	+	0	intron (NM_009929, intron 2 of 41)	7029	NM_009929	12822	Mm.4352	NM_009929	ENSMUSG00000001435	Col18a1	-	collagen, type XVIII, alpha 1	protein-coding
Merged-chr8-23399508-5	chr8	23397934	23401014	+	0	Intergenic	-12028	NM_013834	20377	Mm.281691	NM_013834	ENSMUSG00000031548	Sfrp1	2210415K03Rik|AW011917|AW107218|AW742929|sFRP-1	secreted frizzled-related protein 1	protein-coding
Merged-chr7-126339487-5	chr7	126334941	126342110	+	0	RMER17C2|LTR|ERVK	29520	NR_106025	102466797		NR_106025	ENSMUSG00000099017	Mir7058	Gm27766|mmu-mir-7058	microRNA 7058	ncRNA
Merged-chr7-46013268-6	chr7	46011012	46015571	+	0	intron (NM_018795, intron 9 of 30)	16995	NM_018795	27421	Mm.63514	NM_018795	ENSMUSG00000030834	Abcc6	Abcc1b|DCC|Dyscalc1|Mrp6|dyscalc	ATP-binding cassette, sub-family C (CFTR/MRP), member 6	protein-coding
Merged-chr15-86004478-6	chr15	86000478	86006682	+	0	intron (NM_009886, intron 1 of 34)	30197	NM_009886	12614	Mm.22680	NM_009886	ENSMUSG00000016028	Celsr1	Adgrc1|Crsh|Scy|crash	cadherin, EGF LAG seven-pass G-type receptor 1	protein-coding
Merged-chr8-90840657-5	chr8	90837736	90843433	+	0	B4A|SINE|B4	11749	NM_177224	109151	Mm.100615	NM_177224	ENSMUSG00000056608	Chd9	1810014J18Rik|9030205D12Rik|A330063D19Rik|AD013|PRIC320|mKIAA0308	chromodomain helicase DNA binding protein 9	protein-coding
Merged-chr5-103772756-5	chr5	103769053	103776547	+	0	intron (NM_001080798, intron 1 of 19)	18227	NM_001080798	17355	Mm.6949	NM_133919	ENSMUSG00000029313	Aff1	9630032B01Rik|AW319193|Af4|Mllt2h|Rob	AF4/FMR2 family, member 1	protein-coding
Merged-chr2-92948219-5	chr2	92945540	92950209	+	0	intron (NM_030725, intron 4 of 5)	32773	NM_030725	80976	Mm.33490	NM_030725	ENSMUSG00000027220	Syt13	5730409J20Rik|AI549909|mKIAA1427	synaptotagmin XIII	protein-coding
Merged-chr10-60032671-5	chr10	60030685	60035201	+	0	intron (NM_001199187, intron 5 of 10)	29616	NM_001199187	69090	Mm.155839	NM_026937	ENSMUSG00000044475	Ascc1	1810015P09Rik|AI550520|ASC1p50|CGI-18	activating signal cointegrator 1 complex subunit 1	protein-coding
Merged-chr7-65430678-5	chr7	65428907	65432362	+	0	Intergenic	-59390	NM_001163574	21872	Mm.4342	NM_009386	ENSMUSG00000030516	Tjp1	ZO1	tight junction protein 1	protein-coding
Merged-chr12-39997420-5	chr12	39993302	40000847	+	0	L1MA7|LINE|L1	40302	NM_007487	11861	Mm.12723	NM_007487	ENSMUSG00000047446	Arl4a	AI467555|Arl4	ADP-ribosylation factor-like 4A	protein-coding
Merged-chr7-45516268-6	chr7	45513159	45520292	+	0	intron (NM_001045555, intron 6 of 13)	2123	NM_001290998	56734	Mm.439742	NM_008807	ENSMUSG00000023467	Tulp2	Pdet	tubby-like protein 2	protein-coding
Merged-chr8-111733656-5	chr8	111728285	111737752	+	0	promoter-TSS (NM_001198839)	-882	NM_001198839	12927	Mm.3758	NM_009954	ENSMUSG00000031955	Bcar1	AI385681|Cas|Crkas	breast cancer anti-estrogen resistance 1	protein-coding
Merged-chr15-59146558-5	chr15	59145135	59148386	+	0	Intergenic	-64734	NM_001146180	211401	Mm.215481	NM_144800	ENSMUSG00000022353	Mtss1	2310003N14Rik|BC024131|D130001D01Rik|Mim|mKIAA0429	MTSS I-BAR domain containing 1	protein-coding
Merged-chr2-37517051-5	chr2	37515273	37518749	+	0	intron (NM_177383, intron 1 of 1)	385	NM_177383	338346	Mm.445325	NM_177383	ENSMUSG00000053164	Gpr21	C230004C13Rik	G protein-coupled receptor 21	protein-coding
Merged-chr2-31742197-5	chr2	31740620	31744697	+	0	intron (NM_001283047, intron 2 of 11)	-17281	NM_009594	11350	Mm.1318	NM_009594	ENSMUSG00000026842	Abl1	AI325092|Abl|E430008G22Rik|c-Abl	c-abl oncogene 1, non-receptor tyrosine kinase	protein-coding
Merged-chr5-129874418-5	chr5	129872892	129876350	+	0	B1_Mm|SINE|Alu	4467	NM_011079	18682	Mm.3159	NM_011079	ENSMUSG00000025537	Phkg1	Phkg	phosphorylase kinase gamma 1	protein-coding
Merged-chr16-24446369-8	chr16	24442134	24454058	+	0	promoter-TSS (NM_001145952)	5	NM_001145952	210126	Mm.209385	NM_178665	ENSMUSG00000033306	Lpp	9430020K16Rik|AA959454|AU024130|B130055L10Rik|C79715|D630048H16	LIM domain containing preferred translocation partner in lipoma	protein-coding
Merged-chr11-119157670-7	chr11	119154378	119160348	+	0	intron (NM_172443, intron 5 of 11)	-3226	NR_105899	102465563		NR_105899	ENSMUSG00000098704	Mir6934	Gm27523|mmu-mir-6934	microRNA 6934	ncRNA
Merged-chr4-136147177-6	chr4	136142266	136149510	+	0	TTS (NM_008321)	2066	NM_008321	15903	Mm.110	NM_008321	ENSMUSG00000007872	Id3	Hlh462|Idb3|bHLHb25	inhibitor of DNA binding 3	protein-coding
Merged-chr15-97371843-9	chr15	97367707	97378426	+	0	intron (NM_172293, intron 4 of 5)	-125779	NM_001164563	105827	Mm.24005	NM_178114	ENSMUSG00000048218	Amigo2	AI415330|AMIGO-2|AW208913|Ali1	adhesion molecule with Ig like domain 2	protein-coding
Merged-chr10-43467621-5	chr10	43465869	43469862	+	0	Intergenic	-11275	NM_199028	331623	Mm.490388	NM_199028	ENSMUSG00000038214	Bend3	mKIAA1553	BEN domain containing 3	protein-coding
Merged-chr16-73096537-6	chr16	73095318	73098447	+	0	Intergenic	433733	NM_019413	19876	Mm.310772	NM_019413	ENSMUSG00000022883	Robo1	AW494633|AW742721|DUTT1|Gm310	roundabout guidance receptor 1	protein-coding
Merged-chr5-67633772-6	chr5	67631945	67635498	+	0	intron (NM_001038999, intron 33 of 36)	25838	NM_001033415	330096	Mm.442747	NM_001033415	ENSMUSG00000050010	Shisa3	D830007B15Rik	shisa family member 3	protein-coding
Merged-chr8-25535956-6	chr8	25530166	25540564	+	0	intron (NM_001079909, intron 2 of 16)	16606	NM_010206	14182	Mm.265716	NM_010206	ENSMUSG00000031565	Fgfr1	AW208770|Eask|FGFR-I|FLG|Fgfr-1|Flt-2|Fr1|Hspy|MFR|bFGF-R-1|c-fgr	fibroblast growth factor receptor 1	protein-coding
Merged-chr5-36574396-5	chr5	36572579	36576437	+	0	intron (NM_001113362, intron 2 of 14)	7889	NM_133910	100855	Mm.486203	NM_133910	ENSMUSG00000029192	Tbc1d14	2810413P16Rik|AU043625|C86258|D5Ertd110e|mKIAA1322	TBC1 domain family, member 14	protein-coding
Merged-chr11-75213818-5	chr11	75207662	75217382	+	0	intron (NM_177708, intron 1 of 1)	18529	NM_177708	237847	Mm.82661	NM_177708	ENSMUSG00000045287	Rtn4rl1	Ngr3|Ngrh2|Ngrl2	reticulon 4 receptor-like 1	protein-coding
Merged-chr3-27531293-6	chr3	27528255	27534295	+	0	intron (NM_001356953, intron 7 of 26)	53720	NR_037275	100526525		NR_037275	ENSMUSG00000092695	Mir3092	mir-3092|mmu-mir-3092	microRNA 3092	ncRNA
Merged-chr2-92142560-6	chr2	92138812	92149176	+	0	L1ME2|LINE|L1	-40188	NM_001362829	192285	Mm.330408	NM_138755	ENSMUSG00000058318	Phf21a	80kDa|BHC80a|Bhc|Bhc80|D030065N23Rik|PFTF1|mBHC80	PHD finger protein 21A	protein-coding
Merged-chr8-44971697-7	chr8	44969351	44974240	+	0	intron (NM_001081286, intron 1 of 25)	21587	NM_001081286	14107	Mm.27365	NM_001081286	ENSMUSG00000070047	Fat1	2310038E12Rik|AU023433|Fath|mFat1	FAT atypical cadherin 1	protein-coding
Merged-chr7-126348545-7	chr7	126343062	126352755	+	0	B1_Mus2|SINE|Alu	20137	NR_106025	102466797		NR_106025	ENSMUSG00000099017	Mir7058	Gm27766|mmu-mir-7058	microRNA 7058	ncRNA
Merged-chr1-152810470-5	chr1	152809509	152812096	+	0	MIRc|SINE|MIR	10649	NM_010877	17970	Mm.270307	NM_010877	ENSMUSG00000026480	Ncf2	NOXA2|Ncf-2|p67phox	neutrophil cytosolic factor 2	protein-coding
Merged-chr10-94521148-5	chr10	94519597	94522744	+	0	intron (NM_172051, intron 1 of 3)	6313	NM_172051	319880	Mm.23047	NM_172051	ENSMUSG00000020023	Tmcc3	A230066D03Rik|AW488095|C630016B22Rik|C88213|Gm1556|Tmcc1	transmembrane and coiled coil domains 3	protein-coding
Merged-chr10-61059842-6	chr10	61057483	61062850	+	0	Intergenic	28863	NR_040638	327760	Mm.23529	NR_040638	ENSMUSG00000093568	Gm20611	4930565A17	predicted gene 20611	ncRNA
Merged-chr5-142129431-5	chr5	142126894	142131746	+	0	intron (NM_177879, intron 31 of 44)	-272177	NM_199068	17425	Mm.24214	NM_010812	ENSMUSG00000056493	Foxk1	A630048H08Rik|AI463295|Gm10868|Mnf	forkhead box K1	protein-coding
Merged-chr16-18738898-5	chr16	18737854	18740529	+	0	Intergenic	-37656	NM_013805	12741	Mm.22768	NM_013805	ENSMUSG00000041378	Cldn5	AI854493|MBEC1|Tmvcf	claudin 5	protein-coding
Merged-chr11-90391964-5	chr11	90390868	90393225	+	0	ID|SINE|ID	-1129	NM_172563	217082	Mm.158903	NM_172563	ENSMUSG00000003949	Hlf	E230015K02Rik	hepatic leukemia factor	protein-coding
Merged-chr3-83980752-6	chr3	83977269	83985088	+	0	intron (NM_172681, intron 3 of 34)	58983	NM_172681	229473	Mm.28838	NM_172681	ENSMUSG00000033767	Tmem131l	D930015E06Rik|Kiaa0922|mKIAA0922	transmembrane 131 like	protein-coding
Merged-chr7-128080533-5	chr7	128079535	128081977	+	0	intron (NM_008401, intron 7 of 29)	18116	NM_001082960	16409	Mm.262106	NM_008401	ENSMUSG00000030786	Itgam	CD11b/CD18|CR3|CR3A|Cd11b|F730045J24Rik|Ly-40|MAC1|Mac-1|Mac-1a	integrin alpha M	protein-coding
Merged-chr17-6862521-7	chr17	6857901	6869968	+	0	Intergenic	31403	NR_030465	751529		NR_030465	ENSMUSG00000076218	Mir692-1	Mirn692-1|mir-692-1	microRNA 692-1	ncRNA
Merged-chr3-83993515-5	chr3	83987408	83997225	+	0	intron (NM_172681, intron 3 of 34)	47845	NM_172681	229473	Mm.28838	NM_172681	ENSMUSG00000033767	Tmem131l	D930015E06Rik|Kiaa0922|mKIAA0922	transmembrane 131 like	protein-coding
Merged-chr4-29091467-6	chr4	29088748	29093454	+	0	Intergenic	23022	NR_151693	102634169		NR_151693		Gm11917	-	predicted gene 11917	ncRNA

## Sheet: De Novo Enhancers
Peak ID	Chr	Start	End	Strand	Peak Score	Detailed Annotation	Distance to TSS	Nearest PromoterID	Entrez ID	Nearest Unigene	Nearest Refseq	Nearest Ensembl	Gene Name	Gene Alias	Gene Description	Gene Type
Merged-chr2-25163440-4	chr2	25161716	25165077	+	0	Intergenic	-17362	NM_025980	67122	Mm.46539	NM_025980	ENSMUSG00000078202	Nrarp	2700054M22Rik	Notch-regulated ankyrin repeat protein	protein-coding
Merged-chr6-49298940-4	chr6	49296932	49301317	+	0	ORR1A2|LTR|ERVL-MaLR	-20150	NM_175098	57895	Mm.32416	NM_175098	ENSMUSG00000050786	Ccdc126	6330407D12Rik|AA675040|AI465320|AL022711	coiled-coil domain containing 126	protein-coding
Merged-chr4-83312318-4	chr4	83310373	83313702	+	0	MTEa|LTR|ERVL-MaLR	12152	NM_027238	69863	Mm.5540	NM_025782	ENSMUSG00000038172	Ttc39b	1810054D07Rik|9130422G05Rik|AI450603|AV103077|AW215585	tetratricopeptide repeat domain 39B	protein-coding
Merged-chr11-117410173-9	chr11	117401573	117419788	+	0	B2_Mm2|SINE|B2	-3709	NR_132097	105827746	Mm.388009	NR_132097	ENSMUSG00000086588	Gm11729	-	predicted gene 11729	ncRNA
Merged-chr5-74077223-4	chr5	74075639	74078723	+	0	Intergenic	-8770	NM_177561	69727	Mm.48795	NM_177561	ENSMUSG00000054814	Usp46	1190009E20Rik|2410018I08Rik|AI451644	ubiquitin specific peptidase 46	protein-coding
Merged-chr1-171440374-5	chr1	171435658	171444105	+	0	intron (NM_172647, intron 1 of 9)	2320	NM_172647	16456	Mm.294882	NM_172647	ENSMUSG00000038235	F11r	9130004G24|AA638916|ESTM33|JAM|JAM-1|JAM-A|Jcam|Jcam1|Ly106	F11 receptor	protein-coding
Merged-chr3-95864520-4	chr3	95862705	95866897	+	0	ID_B1|SINE|B4	6713	NM_001355759	66292	Mm.24108	NM_078479	ENSMUSG00000054312	Mrps21	1810031B19Rik|S21mt	mitochondrial ribosomal protein S21	protein-coding
Merged-chr16-90421017-5	chr16	90417448	90428255	+	0	intron (NM_015755, intron 1 of 10)	36454	NM_015755	26559	Mm.125874	NM_015755	ENSMUSG00000053414	Hunk	Bstk1|Mak-v	hormonally upregulated Neu-associated kinase	protein-coding
Merged-chr11-79613877-4	chr11	79609735	79616932	+	0	intron (NR_003283, intron 2 of 2)	9830	NR_003283	790912	Mm.447313	NR_003283	ENSMUSG00000087434	Rab11fip4os1	Gm11202	RAB11 family interacting protein 4 (class II), opposite strand 1	ncRNA
Merged-chr12-81684451-5	chr12	81682089	81687223	+	0	Intergenic	53407	NM_001033149	69480	Mm.130002	NM_001033149	ENSMUSG00000042734	Ttc9	-	tetratricopeptide repeat domain 9	protein-coding
Merged-chr6-99263968-4	chr6	99261983	99267435	+	0	intron (NM_053202, intron 2 of 18)	1806	NM_001197321	108655	Mm.234965	NM_053202	ENSMUSG00000030067	Foxp1	3110052D19Rik|4932443N09Rik|AI461938|AW494214	forkhead box P1	protein-coding
Merged-chr13-28948750-4	chr13	28946040	28954435	+	0	3' UTR (NM_009238, exon 1 of 1)	3462	NM_009238	20677	Mm.240627	NM_009238	ENSMUSG00000076431	Sox4	AA682046|Sox-4	SRY (sex determining region Y)-box 4	protein-coding
Merged-chr10-39553878-5	chr10	39550421	39557128	+	0	intron (NM_001122893, intron 13 of 13)	-59160	NM_134000	103213	Mm.436686	NM_134000	ENSMUSG00000019842	Traf3ip2	AI429613|Act1|CIKS	TRAF3 interacting protein 2	protein-coding
Merged-chr11-62630116-5	chr11	62627384	62633198	+	0	intron (NM_198861, intron 1 of 3)	17758	NM_001357955	192976	Mm.339972	NM_198861	ENSMUSG00000046417	Lrrc75a	Fam211a	leucine rich repeat containing 75A	protein-coding
Merged-chr9-57818855-6	chr9	57816178	57822342	+	0	B3A|SINE|B2	14974	NM_019689	56380	Mm.425588	NM_019689	ENSMUSG00000004661	Arid3b	Bdp|Dri2	AT rich interactive domain 3B (BRIGHT-like)	protein-coding
Merged-chr5-137759091-4	chr5	137756394	137761055	+	0	exon (NM_023910, exon 4 of 5)	12755	NM_023910	78829	Mm.286399	NM_023910	ENSMUSG00000029723	Tsc22d4	0610009M14Rik|1700023B23Rik|AI415410|Thg-1pit|Tilz2	TSC22 domain family, member 4	protein-coding
Merged-chr7-30441036-4	chr7	30438845	30446544	+	0	intron (NM_007467, intron 4 of 16)	2888	NM_007467	11803	Mm.2381	NM_007467	ENSMUSG00000006651	Aplp1	-	amyloid beta (A4) precursor-like protein 1	protein-coding
Merged-chr14-65172710-6	chr14	65170053	65175317	+	0	Intergenic	-74579	NM_018788	54616	Mm.103748	NM_018788	ENSMUSG00000021978	Extl3	2900009G18Rik|AU040105|Ext1l|mKIAA0519	exostoses (multiple)-like 3	protein-coding
Merged-chr11-71773605-4	chr11	71771764	71775834	+	0	intron (NM_177618, intron 5 of 8)	22784	NM_001357965	216881	Mm.48648	NM_177618	ENSMUSG00000020811	Wscd1	mKIAA0523	WSC domain containing 1	protein-coding
Merged-chr17-47908749-4	chr17	47903043	47912269	+	0	intron (NM_028767, intron 1 of 16)	16976	NM_001110825	74123	Mm.240062	NM_028767	ENSMUSG00000023991	Foxp4	1200010K03Rik|2310007G05Rik|mFKHLA	forkhead box P4	protein-coding
Merged-chr8-111744493-7	chr8	111738272	111752654	+	0	Intergenic	-1614	NM_009954	12927	Mm.3758	NM_009954	ENSMUSG00000031955	Bcar1	AI385681|Cas|Crkas	breast cancer anti-estrogen resistance 1	protein-coding
Merged-chr18-67308686-4	chr18	67305654	67313121	+	0	intron (NM_053261, intron 4 of 7)	20140	NM_053261	114663	Mm.34079	NM_053261	ENSMUSG00000024525	Impa2	2210415D20Rik|AI326924|AW259601|IMP 2|IMPase 2	inositol (myo)-1(or 4)-monophosphatase 2	protein-coding
Merged-chr5-136550915-4	chr5	136548951	136553371	+	0	intron (NM_001291234, intron 1 of 22)	14820	NM_001291240	13047	Mm.320317	NM_009986	ENSMUSG00000029705	Cux1	CDP|Cutl1|Cux|Cux-1	cut-like homeobox 1	protein-coding
Merged-chr4-117370557-6	chr4	117366155	117378018	+	0	intron (NM_025739, intron 2 of 14)	3375	NM_001310729	66743	Mm.318331	NM_025739	ENSMUSG00000028677	Rnf220	4732477A13|4931406I20Rik|5730503K05Rik|AV302541	ring finger protein 220	protein-coding
Merged-chr4-45521778-5	chr4	45520048	45523909	+	0	intron (NM_001033306, intron 1 of 5)	8850	NM_001033306	230126	Mm.251716	NM_001033306	ENSMUSG00000044813	Shb	BC028832	src homology 2 domain-containing transforming protein B	protein-coding
Merged-chr6-125049036-4	chr6	125045866	125051802	+	0	3' UTR (NM_133345, exon 8 of 8)	1019	NR_130997	78202	Mm.445941	NR_130997	ENSMUSG00000108034	4930557K07Rik	Gm43989	RIKEN cDNA 4930557K07 gene	ncRNA
Merged-chr5-24321008-4	chr5	24319255	24323533	+	0	exon (NM_001294162, exon 10 of 11)	8197	NM_001294162	16511	Mm.6539	NM_013569	ENSMUSG00000038319	Kcnh2	AI326795|ERG1|LQT|Lqt2|M-erg|Merg1|merg1a|merg1b	potassium voltage-gated channel, subfamily H (eag-related), member 2	protein-coding
Merged-chr8-84459471-4	chr8	84458344	84460614	+	0	intron (NM_001252060, intron 1 of 47)	44115	NM_007578	12286	Mm.334658	NM_007578	ENSMUSG00000034656	Cacna1a	APCA|BI|Caca1a|Cacnl1a4|Cav2.1|Ccha1a|EA2|FHM|HPCA|MHP|MHP1|SCA6|alpha1A|la|nmf352|rkr|smrl|tg	calcium channel, voltage-dependent, P/Q type, alpha 1A subunit	protein-coding
Merged-chr1-89924253-5	chr1	89920781	89928255	+	0	Intergenic	6658	NM_010262	14472	Mm.204730	NM_010262	ENSMUSG00000034486	Gbx2	D130058E05Rik|Gbx-2|MMoxA|Stra7	gastrulation brain homeobox 2	protein-coding
Merged-chr2-155945297-4	chr2	155941039	155948341	+	0	exon (NM_008109, exon 1 of 2)	677	NM_008109	14563	Mm.4744	NM_008109	ENSMUSG00000038259	Gdf5	BMP-14|Cdmp-1|bp|brp	growth differentiation factor 5	protein-coding
Merged-chr2-29501800-4	chr2	29498703	29507127	+	0	intron (NM_001290489, intron 4 of 6)	-27621	NR_105753	102465170		NR_105753	ENSMUSG00000098539	Mir133c	Gm27865|mmu-mir-133c	microRNA 133c	ncRNA
Merged-chr1-59608186-4	chr1	59605769	59611576	+	0	PB1D9|SINE|Alu	62162	NM_009460	22218	Mm.362118	NM_009460	ENSMUSG00000026021	Sumo1	GMP1|PIC1|SENTRIN|SMT3|SMT3H3|SMTP3|SUMO-1|Smt3C|Ubl1	small ubiquitin-like modifier 1	protein-coding
Merged-chr2-167326267-4	chr2	167323443	167328906	+	0	B3|SINE|B2	23004	NM_019835	56336	Mm.200886	NM_019835	ENSMUSG00000017929	B4galt5	9430078I07Rik|AW049941|AW539721	UDP-Gal:betaGlcNAc beta 1,4-galactosyltransferase, polypeptide 5	protein-coding
Merged-chr2-168160516-5	chr2	168157995	168163029	+	0	B1F|SINE|Alu	-5999	NR_040327	77017	Mm.407822	NR_040327	ENSMUSG00000087648	E130018N17Rik	-	RIKEN cDNA E130018N17 gene	ncRNA
Merged-chr4-132345029-4	chr4	132340455	132348095	+	0	(CA)n|Simple_repeat|Simple_repeat	1475	NM_001197082	100088	Mm.255045	NM_133878	ENSMUSG00000028896	Rcc1	4931417M11Rik|AI326872|Chc1	regulator of chromosome condensation 1	protein-coding
Merged-chr3-122048200-4	chr3	122042823	122051729	+	0	intron (NM_007378, intron 1 of 49)	2816	NM_007378	11304	Mm.3918	NM_007378	ENSMUSG00000028125	Abca4	AW050280|Abc10|Abcr|D430003I15Rik|RmP	ATP-binding cassette, sub-family A (ABC1), member 4	protein-coding
Merged-chr13-55510432-4	chr13	55506927	55514538	+	0	intron (NM_001114088, intron 2 of 12)	2714	NM_001114087	67399	Mm.275648	NM_026131	ENSMUSG00000021493	Pdlim7	LMP	PDZ and LIM domain 7	protein-coding
Merged-chr19-53412111-4	chr19	53408394	53417366	+	0	Intergenic	-22246	NM_172429	76479	Mm.313687	NM_172429	ENSMUSG00000025024	Smndc1	-	survival motor neuron domain containing 1	protein-coding
Merged-chr5-111044531-4	chr5	111041984	111047714	+	0	intron (NM_001267622, intron 2 of 22)	40705	NR_030482	735278		NR_030482	ENSMUSG00000076163	Mir701	Mirn701|mir-701|mmu-mir-701	microRNA 701	ncRNA
Merged-chr12-102596716-4	chr12	102594126	102598558	+	0	intron (NM_172584, intron 4 of 9)	41401	NM_007693	12652	Mm.4137	NM_007693	ENSMUSG00000021194	Chga	ChrA|cgA	chromogranin A	protein-coding
Merged-chr9-63960103-4	chr9	63957243	63966691	+	0	B4|SINE|B4	60092	NM_008542	17130	Mm.325757	NM_008542	ENSMUSG00000036867	Smad6	Madh6|b2b390Clo	SMAD family member 6	protein-coding
Merged-chr1-120265981-4	chr1	120263233	120268200	+	0	promoter-TSS (NM_133186)	-436	NM_133186	68428	Mm.181033	NM_133186	ENSMUSG00000026389	Steap3	1010001D01Rik|Tsap6|pHyde	STEAP family member 3	protein-coding
Merged-chr13-44582629-5	chr13	44579782	44585685	+	0	Intergenic	143006	NR_045489	69491	Mm.392410	NR_045489	ENSMUSG00000098144	1700029N11Rik	-	RIKEN cDNA 1700029N11 gene	ncRNA
Merged-chr1-136604889-4	chr1	136601718	136607872	+	0	(CATA)n|Simple_repeat|Simple_repeat	-20106	NM_177643	226442	Mm.62521	NM_177643	ENSMUSG00000041483	Zfp281	Znf281	zinc finger protein 281	protein-coding
Merged-chr11-20958387-4	chr11	20956334	20961300	+	0	Intergenic	-127709	NM_173752	216551	Mm.76694	NM_173752	ENSMUSG00000042363	Lgalsl	1110067D22Rik|A530071M23|Grpa|Hspc159|Lgalsla	lectin, galactoside binding-like	protein-coding
Merged-chr17-5894023-5	chr17	5891533	5897603	+	0	L1MC5|LINE|L1	-46712	NM_001113353	20975	Mm.236068	NM_011523	ENSMUSG00000023805	Synj2	AI481647|SJ2|mKIAA0348	synaptojanin 2	protein-coding
Merged-chr9-61878330-4	chr9	61876591	61879501	+	0	Intergenic	36464	NM_018853	56040	Mm.3158	NM_018853	ENSMUSG00000007892	Rplp1	2410042H16Rik|Arpp1|C430017H15Rik	ribosomal protein, large, P1	protein-coding
Merged-chr4-149059943-6	chr4	149054434	149064086	+	0	intron (NM_019781, intron 2 of 8)	40583	NM_019781	56273	Mm.184172	NM_019781	ENSMUSG00000028975	Pex14	Pex14p|R75137	peroxisomal biogenesis factor 14	protein-coding
Merged-chr17-83547246-5	chr17	83545090	83550119	+	0	Intergenic	-33271	NM_001159529	20463	Mm.30072	NM_009187	ENSMUSG00000024248	Cox7a2l	COX7AR|COX7RP|EB1|SIG-81|SIG81|Silg81	cytochrome c oxidase subunit 7A2 like	protein-coding
Merged-chr10-84839204-4	chr10	84836944	84841323	+	0	intron (NM_027689, intron 1 of 13)	985	NM_027689	71137	Mm.79070	NM_027689	ENSMUSG00000020037	Rfx4	4933412G19Rik|NYD-sp10	regulatory factor X, 4 (influences HLA class II expression)	protein-coding
Merged-chr7-133757089-4	chr7	133754935	133763105	+	0	B1_Mus2|SINE|Alu	1249	NM_001286030	101437	Mm.199223	NM_133941	ENSMUSG00000030986	Dhx32	3110079L04Rik|4732469F02Rik|AA408140|Ddx32|muDDX32	DEAH (Asp-Glu-Ala-His) box polypeptide 32	protein-coding
Merged-chr6-125368712-4	chr6	125366325	125371450	+	0	MLT1C|LTR|ERVL-MaLR	11617	NM_198604	213522	Mm.333396	NM_198604	ENSMUSG00000038167	Plekhg6	BC026778|Gm155	pleckstrin homology domain containing, family G (with RhoGef domain) member 6	protein-coding
Merged-chr11-77875879-4	chr11	77870793	77878234	+	0	Intergenic	19359	NM_008952	19193	Mm.8543	NM_008952	ENSMUSG00000017453	Pipox	LPIPOX|Pso	pipecolic acid oxidase	protein-coding
Merged-chr9-57280420-5	chr9	57277067	57284010	+	0	Intergenic	-17939	NM_028820	74211	Mm.428905	NM_028820	ENSMUSG00000032300	1700017B05Rik	AA682102|D9Ertd278e	RIKEN cDNA 1700017B05 gene	protein-coding
Merged-chr5-122318919-6	chr5	122313822	122322262	+	0	intron (NM_177242, intron 4 of 5)	33644	NM_177242	320717	Mm.489670	NM_177242	ENSMUSG00000038582	Pptc7	9130017A15Rik|AA672638|AI848390|TA-PP2C	PTC7 protein phosphatase homolog	protein-coding
Merged-chr2-170288008-5	chr2	170285676	170290994	+	0	Intergenic	-68026	NR_040610	73303	Mm.443297	NR_040610	ENSMUSG00000086999	Bcas1os2	1700040N02Rik	breast carcinoma amplified sequence 1, opposite strand 2	ncRNA
Merged-chr4-153187836-4	chr4	153185493	153189871	+	0	Intergenic	295148	NM_001099299	230959	Mm.318874	NM_001099299	ENSMUSG00000039546	Ajap1	Gm573	adherens junction associated protein 1	protein-coding
Merged-chr19-58438436-6	chr19	58435299	58440698	+	0	intron (NM_010279, intron 4 of 10)	17400	NR_104342	14585	Mm.88367	NM_010279	ENSMUSG00000025089	Gfra1	AU042498	glial cell line derived neurotrophic factor family receptor alpha 1	protein-coding
Merged-chr12-104908727-4	chr12	104907173	104910908	+	0	B4|SINE|B4	-43964	NR_104437	94040	Mm.244078	NM_053155	ENSMUSG00000021097	Clmn	9330188N17Rik|AI428889|AI788815|mKIAA1188	calmin	protein-coding
Merged-chr8-36528236-4	chr8	36527233	36529188	+	0	Intergenic	39019	NM_176952	319582	Mm.180924	NM_176952	ENSMUSG00000039620	Trmt9b	6430573F11Rik|Kiaa1456|TRM9L	tRNA methyltransferase 9B	protein-coding
Merged-chr10-115313414-4	chr10	115310660	115317094	+	0	intron (NM_024454, intron 1 of 6)	1714	NM_024454	216344	Mm.21936	NM_024454	ENSMUSG00000020132	Rab21	9630024B22	RAB21, member RAS oncogene family	protein-coding
Merged-chr12-79626398-4	chr12	79623206	79629644	+	0	intron (NM_009014, intron 7 of 10)	298308	NR_131075	77290	Mm.395042	NR_131073	ENSMUSG00000112765	9430078K24Rik	-	RIKEN cDNA 9430078K24 gene	ncRNA
Merged-chr5-64623412-4	chr5	64621602	64624954	+	0	Intergenic	-12579	NR_045078	100042198	Mm.25191	NR_045078	ENSMUSG00000105402	Gm3716	Gm1683	predicted gene 3716	ncRNA
Merged-chr11-95224580-6	chr11	95222124	95228111	+	0	Intergenic	-36412	NM_053093	93670	Mm.40085	NM_053093	ENSMUSG00000020872	Tac4	AW489379|PPT-C	tachykinin 4	protein-coding
Merged-chr13-62878608-4	chr13	62874986	62881870	+	0	intron (NM_019395, intron 1 of 6)	9854	NM_019395	14121	Mm.423078	NM_019395	ENSMUSG00000069805	Fbp1	Fbp-2|Fbp2|Fbp3	fructose bisphosphatase 1	protein-coding
Merged-chr1-75344371-4	chr1	75340298	75348190	+	0	Intergenic	-16048	NM_010043	13346	Mm.6712	NM_010043	ENSMUSG00000026208	Des	-	desmin	protein-coding
Merged-chr7-127111714-5	chr7	127109836	127115668	+	0	intron (NM_133686, intron 1 of 3)	9277	NM_133686	67375	Mm.26928	NM_133686	ENSMUSG00000030674	Qprt	2410027J01Rik|AI647766|QPRTase	quinolinate phosphoribosyltransferase	protein-coding
Merged-chr14-64163966-4	chr14	64162447	64165646	+	0	intron (NM_001347639, intron 5 of 5)	59723	NM_028525	73382	Mm.481055	NM_028525	ENSMUSG00000021966	Prss52	1700049K14Rik|Tesp3	protease, serine 52	protein-coding
Merged-chr2-165748443-4	chr2	165747532	165749649	+	0	intron (NM_010165, intron 9 of 15)	93292	NM_010165	14049	Mm.282719	NM_010165	ENSMUSG00000017897	Eya2	Eab1	EYA transcriptional coactivator and phosphatase 2	protein-coding
Merged-chr12-3887609-7	chr12	3877025	3898186	+	0	intron (NM_001271753, intron 6 of 22)	-4139	NM_153743	13435	Mm.5001	NM_007872	ENSMUSG00000020661	Dnmt3a	MmuIIIA	DNA methyltransferase 3A	protein-coding
Merged-chr2-173771357-5	chr2	173768114	173773169	+	0	intron (NM_019806, intron 2 of 5)	33070	NM_019806	56491	Mm.260456	NM_019806	ENSMUSG00000054455	Vapb	AI225786|AI840687|AI848259|D2Abb2e|R75548|VAP33b|Vamp33b	vesicle-associated membrane protein, associated protein B and C	protein-coding
Merged-chr11-95105660-4	chr11	95102978	95108357	+	0	Intergenic	-14450	NM_010055	13393	Mm.5194	NM_010055	ENSMUSG00000001510	Dlx3	AV237891|Dlx-3	distal-less homeobox 3	protein-coding
Merged-chr4-100911702-4	chr4	100908669	100914078	+	0	intron (NM_198037, intron 3 of 26)	134694	NM_198037	320508	Mm.151962	NM_198037	ENSMUSG00000028532	Cachd1	1190007F10Rik|AI852726|B430218L07Rik|Vwcd1|mKIAA1573	cache domain containing 1	protein-coding
Merged-chr2-166001029-4	chr2	165997799	166003588	+	0	intron (NM_008679, intron 1 of 22)	8056	NM_008679	17979	Mm.469663	NM_008679	ENSMUSG00000027678	Ncoa3	2010305B15Rik|AW321064|Actr|Aib1|KAT13B|Rac3|Src3|Tram-1|Tram1|bHLHe42|p/Cip|pCip	nuclear receptor coactivator 3	protein-coding
Merged-chr17-47852022-4	chr17	47850732	47853055	+	0	Intergenic	-17202	NM_001109973	17240	Mm.329100	NM_010783	ENSMUSG00000032717	Mdfi	I-mf|I-mfa	MyoD family inhibitor	protein-coding
Merged-chr18-74064336-5	chr18	74060521	74068778	+	0	CpG	300	NM_172632	225724	Mm.254517	NM_172632	ENSMUSG00000024558	Mapk4	A330097D03Rik|Erk3|Prkm4|p63Mapk	mitogen-activated protein kinase 4	protein-coding
Merged-chr17-35724617-7	chr17	35718834	35728523	+	0	B1_Mus2|SINE|Alu	-19079	NM_007584	12305	Mm.5021	NM_007584	ENSMUSG00000003534	Ddr1	6030432F18|AI323681|CD167a|Cak|Nep|PTK3A	discoidin domain receptor family, member 1	protein-coding
Merged-chr11-117480355-5	chr11	117477772	117484374	+	0	Intergenic	-3295	NR_130966	432615	Mm.126359	NR_130966	ENSMUSG00000069588	Gm11733	-	predicted gene 11733	ncRNA
Merged-chr15-37165959-4	chr15	37163290	37167773	+	0	B1_Mus1|SINE|Alu	-67505	NM_026496	252973	Mm.244612	NM_026496	ENSMUSG00000022286	Grhl2	0610015A08Rik|BOM|Tcfcp2l3|clft3	grainyhead like transcription factor 2	protein-coding
Merged-chr4-134870772-5	chr4	134866878	134874097	+	0	intron (NM_011270, intron 1 of 9)	5951	NM_011270	19746	Mm.195461	NM_011270	ENSMUSG00000028825	Rhd	Rh|Rhced|Rhl1	Rh blood group, D antigen	protein-coding
Merged-chr16-13731168-5	chr16	13727326	13735501	+	0	promoter-TSS (NM_001291009)	-929	NR_110990	26565	Mm.4214	NM_011987	ENSMUSG00000022683	Pla2g10	GX sPLA2|PLA2GX|sPLA2-X	phospholipase A2, group X	protein-coding
Merged-chr3-88539996-4	chr3	88534561	88542972	+	0	3' UTR (NM_001029890, exon 2 of 2)	-2384	NR_035434	100316808		NR_035434	ENSMUSG00000084728	Mir1905	Mirn1905|mmu-mir-1905	microRNA 1905	ncRNA
Merged-chr1-36567949-5	chr1	36564729	36572305	+	0	intron (NM_001126046, intron 12 of 14)	-10136	NM_001126047	20353	Mm.29558	NM_001126047	ENSMUSG00000026121	Sema4c	AI426163|M-Sema F|Semacl1|Semaf|Semai|sema I	sema domain, immunoglobulin domain (Ig), transmembrane domain (TM) and short cytoplasmic domain, (semaphorin) 4C	protein-coding
Merged-chr15-31418415-4	chr15	31416886	31419418	+	0	Intergenic	35537	NM_145852	252967	Mm.436668	NM_145852	ENSMUSG00000022236	Ropn1l	ASP|AV047578|Akapasp	ropporin 1-like	protein-coding
Merged-chr4-124035894-4	chr4	124033630	124038263	+	0	Intergenic	118513	NM_017475	54170	Mm.220922	NM_017475	ENSMUSG00000028646	Rragc	AU041672|Gtr2|RAGC|TIB929|YGR163W	Ras-related GTP binding C	protein-coding
Merged-chr5-114515459-5	chr5	114510816	114518506	+	0	MLTR14|LTR|ERV1	-53590	NM_001004180	433940	Mm.194212	NM_001004180	ENSMUSG00000041930	Fam222a	-	family with sequence similarity 222, member A	protein-coding
Merged-chr18-38574368-4	chr18	38571620	38578223	+	0	Intergenic	26426	NM_011898	24066	Mm.42038	NM_011898	ENSMUSG00000024427	Spry4	A030006O18Rik|sprouty4	sprouty RTK signaling antagonist 4	protein-coding
Merged-chr7-139296914-5	chr7	139293737	139300790	+	0	Intergenic	48781	NM_001098636	101631	Mm.334300	NM_001033206	ENSMUSG00000060260	Pwwp2b	AI594893|D7Ertd517e|D930023J19Rik|Pwwp2	PWWP domain containing 2B	protein-coding
Merged-chr10-43439598-4	chr10	43437734	43440879	+	0	intron (NM_001168289, intron 7 of 7)	-39834	NM_199028	331623	Mm.490388	NM_199028	ENSMUSG00000038214	Bend3	mKIAA1553	BEN domain containing 3	protein-coding
Merged-chr7-126357380-4	chr7	126353907	126360624	+	0	Intergenic	10780	NR_106025	102466797		NR_106025	ENSMUSG00000099017	Mir7058	Gm27766|mmu-mir-7058	microRNA 7058	ncRNA
Merged-chr12-111766625-4	chr12	111765178	111768031	+	0	intron (NM_001361611, intron 1 of 14)	7736	NM_001025362	16593	Mm.278357	NM_008450	ENSMUSG00000021288	Klc1	AI874768|Kns2	kinesin light chain 1	protein-coding
Merged-chr9-57553533-4	chr9	57551502	57556026	+	0	Intergenic	-1012	NR_151692	110119	Mm.247218	NM_025837	ENSMUSG00000032306	Mpi	1110002E17Rik|AI315153|Mpi-1|Mpi1	mannose phosphate isomerase	protein-coding
Merged-chr9-56891780-4	chr9	56889439	56895395	+	0	exon (NM_139001, exon 6 of 10)	27313	NM_139001	121021	Mm.41329	NM_139001	ENSMUSG00000032911	Cspg4	4732461B14Rik|AN2|NG2	chondroitin sulfate proteoglycan 4	protein-coding
Merged-chr10-121461971-4	chr10	121460555	121463286	+	0	intron (NM_138956, intron 1 of 4)	14330	NM_138956	192678	Mm.41265	NM_138956	ENSMUSG00000025795	Rassf3	AW212023|AW322379	Ras association (RalGDS/AF-6) domain family member 3	protein-coding
Merged-chr15-55098963-4	chr15	55096921	55102822	+	0	TTS (NR_045093)	-9380	NM_183089	72107	Mm.486550	NM_183089	ENSMUSG00000022422	Dscc1	2010006I05Rik|2600005O03Rik|Dcc1	DNA replication and sister chromatid cohesion 1	protein-coding
Merged-chr7-35362719-4	chr7	35360224	35364706	+	0	intron (NM_027897, intron 3 of 14)	28228	NM_027897	52428	Mm.286600	NM_027897	ENSMUSG00000030494	Rhpn2	1300002E07Rik|AA536890|C85860|D7Ertd784e	rhophilin, Rho GTPase binding protein 2	protein-coding
Merged-chr2-170658264-4	chr2	170656071	170660443	+	0	Intergenic	-56240	NR_027825	67637	Mm.158163	NM_026287	ENSMUSG00000043583	4930470P17Rik	-	RIKEN cDNA 4930470P17 gene	ncRNA
Merged-chr19-4721129-4	chr19	4718039	4725023	+	0	intron (NM_021287, intron 2 of 36)	10323	NM_021287	20743	Mm.329668	NM_021287	ENSMUSG00000067889	Sptbn2	Spnb3	spectrin beta, non-erythrocytic 2	protein-coding
Merged-chr9-43454123-4	chr9	43452317	43456004	+	0	Intergenic	143397	NM_023655	72169	Mm.273277	NM_023655	ENSMUSG00000032013	Trim29	1110047J21Rik|2810431N19Rik|4732461M22Rik|AI119726	tripartite motif-containing 29	protein-coding
Merged-chr9-57272494-6	chr9	57266887	57276699	+	0	CT-rich|Low_complexity|Low_complexity	-9194	NM_028820	74211	Mm.428905	NM_028820	ENSMUSG00000032300	1700017B05Rik	AA682102|D9Ertd278e	RIKEN cDNA 1700017B05 gene	protein-coding
Merged-chr1-191437529-6	chr1	191434100	191440166	+	0	non-coding (NR_151615, exon 6 of 6)	27915	NR_151615	102634668		NR_151615		Gm32200	-	predicted gene, 32200	ncRNA
Merged-chr14-19927158-6	chr14	19923809	19930706	+	0	B4|SINE|B4	49436	NM_001285911	14702	Mm.41737	NM_010315	ENSMUSG00000043004	Gng2	-	guanine nucleotide binding protein (G protein), gamma 2	protein-coding
Merged-chr11-97022881-4	chr11	97017446	97031356	+	0	non-coding (NR_133649, exon 1 of 2)	2017	NR_133649	100127433	Mm.156282	NR_133649	ENSMUSG00000087067	Gm11532	Sp6os	predicted gene 11532	ncRNA
Merged-chr19-9922868-5	chr19	9919311	9925711	+	0	MTE-int|LTR|ERVL-MaLR	-23022	NM_016692	16319	Mm.29755	NM_016692	ENSMUSG00000024660	Incenp	2700067E22Rik|AU019509|C130081E20|C77457	inner centromere protein	protein-coding
Merged-chr13-63555088-5	chr13	63552212	63558258	+	0	intron (NM_008957, intron 2 of 23)	10500	NM_008957	19206	Mm.228798	NM_008957	ENSMUSG00000021466	Ptch1	A230106A15Rik|Ptc|Ptc1|Ptch|mes|wig	patched 1	protein-coding
Merged-chr5-113960523-4	chr5	113955132	113967345	+	0	B3|SINE|B2	32552	NM_198109	231637	Mm.389682	NM_198109	ENSMUSG00000042121	Ssh1	AW551225|Gm1394|Gm1395|SSH-1|SSH-1L	slingshot protein phosphatase 1	protein-coding
Merged-chr11-76309491-4	chr11	76307276	76310976	+	0	PB1D10|SINE|Alu	65390	NM_183263	67390	Mm.24886	NM_183263	ENSMUSG00000038046	Mrm3	4833420N02Rik|AI255153|HC90|Rnmtl1	mitochondrial rRNA methyltransferase 3	protein-coding
Merged-chr11-59308221-4	chr11	59304739	59310470	+	0	CpG	674	NM_139298	216795	Mm.218794	NM_139298	ENSMUSG00000000126	Wnt9a	Wnt14|wnt-14	wingless-type MMTV integration site family, member 9A	protein-coding
Merged-chr2-32691926-4	chr2	32688982	32695446	+	0	B2_Mm2|SINE|B2	1961	NM_010236	14287	Mm.3830	NM_010236	ENSMUSG00000009566	Fpgs	AA408187	folylpolyglutamyl synthetase	protein-coding
Merged-chr7-144897933-5	chr7	144893954	144903570	+	0	intron (NM_008003, intron 2 of 2)	2230	NM_008003	14170	Mm.3904	NM_008003	ENSMUSG00000031073	Fgf15	FGF19	fibroblast growth factor 15	protein-coding
Merged-chr4-150825369-4	chr4	150820263	150829722	+	0	Intergenic	-27040	NR_162802	114482888		NR_162802		Mir12196	mmu-mir-12196	microRNA mir-12196	ncRNA
Merged-chr2-166031024-4	chr2	166028840	166033197	+	0	intron (NM_008679, intron 1 of 22)	38381	NM_008679	17979	Mm.469663	NM_008679	ENSMUSG00000027678	Ncoa3	2010305B15Rik|AW321064|Actr|Aib1|KAT13B|Rac3|Src3|Tram-1|Tram1|bHLHe42|p/Cip|pCip	nuclear receptor coactivator 3	protein-coding
Merged-chr2-26299103-4	chr2	26296648	26301308	+	0	Intergenic	-4421	NM_177841	329366	Mm.77712	NM_177841	ENSMUSG00000048038	Ccdc187	4932418E24Rik	coiled-coil domain containing 187	protein-coding
Merged-chr1-136727814-4	chr1	136724728	136730159	+	0	B2_Mm2|SINE|B2	31232	NR_037986	100503474	Mm.428276	NR_037986		Platr22	Gm16880	pluripotency associated transcript 22	ncRNA
Merged-chr6-31638331-4	chr6	31636001	31639843	+	0	Intergenic	28209	NR_152155	434003	Mm.332979	NR_152155	ENSMUSG00000084973	Gm13848	-	predicted gene 13848	ncRNA
Merged-chr17-23993498-4	chr17	23991978	23994742	+	0	TTS (NM_133731)	4740	NM_133731	70835	Mm.157351	NM_133731	ENSMUSG00000045027	Prss22	4733401N09Rik|BSSP-4|SP001LA	protease, serine 22	protein-coding
Merged-chr17-33932496-4	chr17	33928228	33938028	+	0	exon (NM_009059, exon 7 of 18)	3234	NM_009059	19732	Mm.43777	NM_009059	ENSMUSG00000041354	Rgl2	KE1.5|Rab2l|Rgt2|Rlf	ral guanine nucleotide dissociation stimulator-like 2	protein-coding
Merged-chr13-107934804-4	chr13	107933300	107936086	+	0	Intergenic	-44629	NM_145456	67263	Mm.490418	NM_145456		Zswim6	2900036G02Rik|mKIAA1577	zinc finger SWIM-type containing 6	protein-coding
Merged-chr7-73585696-4	chr7	73582746	73587966	+	0	Intergenic	-26961	NR_037569	69170	Mm.34539	NR_037569	ENSMUSG00000101970	1810026B05Rik	-	RIKEN cDNA 1810026B05 gene	ncRNA
Merged-chr1-171419863-4	chr1	171417655	171422161	+	0	intron (NM_001164525, intron 2 of 3)	875	NM_001164525	226654	Mm.46366	NM_001164525	ENSMUSG00000103711	Tstd1	AV065366|EG226654|Gm4848|KAT	thiosulfate sulfurtransferase (rhodanese)-like domain containing 1	protein-coding
Merged-chr12-3834359-4	chr12	3833077	3835768	+	0	intron (NM_001271753, intron 1 of 22)	27262	NM_001271753	13435	Mm.5001	NM_007872	ENSMUSG00000020661	Dnmt3a	MmuIIIA	DNA methyltransferase 3A	protein-coding
Merged-chr10-59977796-4	chr10	59975714	59980230	+	0	Intergenic	-24833	NM_026937	69090	Mm.155839	NM_026937	ENSMUSG00000044475	Ascc1	1810015P09Rik|AI550520|ASC1p50|CGI-18	activating signal cointegrator 1 complex subunit 1	protein-coding
Merged-chr7-82224474-4	chr7	82222936	82227453	+	0	intron (NM_017400, intron 1 of 8)	50398	NM_001277954	20408	Mm.736	NM_017400	ENSMUSG00000030638	Sh3gl3	EEN-B2|SH3P13|Sh3d2c|Sh3d2c2	SH3-domain GRB2-like 3	protein-coding
Merged-chr18-33933003-4	chr18	33929858	33935322	+	0	intron (NM_013512, intron 2 of 23)	74616	NM_013512	13824	Mm.3465	NM_013512	ENSMUSG00000024376	Epb41l4a	Epb4.1l4|Epb4.1l4a|NBL4	erythrocyte membrane protein band 4.1 like 4a	protein-coding
Merged-chr8-87661939-4	chr8	87659041	87664573	+	0	TTS (NM_033327)	-19597	NR_131165	73557		NR_131165		1700096P03Rik	-	RIKEN cDNA 1700096P03 gene	ncRNA
Merged-chr18-75020320-5	chr18	75017749	75023000	+	0	intron (NM_027727, intron 1 of 16)	1610	NM_027727	69190	Mm.173826	NM_027727	ENSMUSG00000035765	Dym	1810041M12Rik|4933427L07Rik|C030019K18Rik	dymeclin	protein-coding
Merged-chr11-88179485-5	chr11	88176677	88184469	+	0	intron (NM_198013, intron 3 of 10)	11008	NM_001172099	103841	Mm.374846	NM_198013	ENSMUSG00000018378	Cuedc1	AI841487|C330016O16Rik	CUE domain containing 1	protein-coding
Merged-chr11-88425062-4	chr11	88420581	88427925	+	0	intron (NM_054043, intron 7 of 13)	71480	NR_039545	100628571		NR_039545	ENSMUSG00000092985	Mir378b	mir-378b|mmu-mir-378b	microRNA 378b	ncRNA
Merged-chr7-65421763-4	chr7	65419821	65424632	+	0	B3|SINE|B2	-50982	NM_001163574	21872	Mm.4342	NM_009386	ENSMUSG00000030516	Tjp1	ZO1	tight junction protein 1	protein-coding
Merged-chr4-135617259-5	chr4	135614355	135620320	+	0	RMER1A|Other|Other	-9318	NR_027909	73937	Mm.292326	NM_028688	ENSMUSG00000086788	1700029M20Rik	4930406E24Rik	RIKEN cDNA 1700029M20 gene	ncRNA
Merged-chr9-72881803-5	chr9	72878682	72885513	+	0	intron (NM_175485, intron 11 of 19)	-43548	NM_028116	72135	Mm.273605	NM_028116	ENSMUSG00000034910	Pygo1	2600014C22Rik	pygopus 1	protein-coding
Merged-chr8-111715336-4	chr8	111711857	111718794	+	0	exon (NM_001198839, exon 4 of 7)	16811	NM_001198839	12927	Mm.3758	NM_009954	ENSMUSG00000031955	Bcar1	AI385681|Cas|Crkas	breast cancer anti-estrogen resistance 1	protein-coding
Merged-chr13-97408539-5	chr13	97405763	97411255	+	0	Intergenic	-26461	NR_110432	100039691	Mm.219358	NR_110430	ENSMUSG00000078952	Lncenc1	Gm11019|Gm2373|Lincenc1|Platr18|linc-Enc1	long non-coding RNA, embryonic stem cells expressed 1	ncRNA
Merged-chr7-112720962-4	chr7	112718595	112725296	+	0	intron (NM_001166584, intron 1 of 13)	42589	NM_001166584	21676	Mm.24685	NM_009346	ENSMUSG00000055320	Tead1	2610024B07Rik|B230114H05Rik|Gtrgeo5|TEAD-1|TEF-1|Tcf13|mTEF-1	TEA domain family member 1	protein-coding
Merged-chr4-124644321-5	chr4	124636608	124650059	+	0	(TGGG)n|Simple_repeat|Simple_repeat	-14313	NM_011141	18991	Mm.297371	NM_011141	ENSMUSG00000090125	Pou3f1	Oct-6|Oct6|Otf-6|Otf6|Scip|Test1|Tst-1|Tst1	POU domain, class 3, transcription factor 1	protein-coding
Merged-chr5-135643584-4	chr5	135642424	135644812	+	0	3' UTR (NM_001357037, exon 5 of 5)	10964	NM_146002	215160	Mm.295438	NM_031398	ENSMUSG00000039917	Rhbdd2	0610011L13Rik|AI480532|Rhbdl7|Usmg1	rhomboid domain containing 2	protein-coding
Merged-chr4-140103939-4	chr4	140098874	140110492	+	0	intron (NM_198610, intron 3 of 9)	-38190	NR_153821	102636673	Mm.449180	NR_153821		Gm13029	Gm33676	predicted gene 13029	ncRNA
Merged-chr2-144309623-4	chr2	144308443	144311114	+	0	L1ME4b|LINE|L1	21584	NM_152947	107586	Mm.252750	NM_026924	ENSMUSG00000037279	Ovol2	1700108N11Rik|1810007D21Rik|M-OVO|M-OVO-A|M-OVO-B|MOVO|Ovo2|Zfp339|movo2	ovo like zinc finger 2	protein-coding

## Sheet: Accessible Enhancers
Table S2. Poised, De Novo, and Accessible Enhancers in Instructed and Naïve ESCs; scRNA-seq clusters; e-NMP genes (related to Figure 1)
Peak ID	Chr	Start	End	Strand	Peak Score	Detailed Annotation	Distance to TSS	Nearest PromoterID	Entrez ID	Nearest Unigene	Nearest Refseq	Nearest Ensembl	Gene Name	Gene Alias	Gene Description	Gene Type
Merged-chr2-171754014-4	chr2	171752537	171755708	+	0	Intergenic	208677	NR_040509	75655	Mm.396203	NR_040509	ENSMUSG00000086823	1700028P15Rik	-	RIKEN cDNA 1700028P15 gene	ncRNA
Merged-chr7-40363215-4	chr7	40362295	40365190	+	0	L1MA4|LINE|L1	-310995	NR_045504	71029	Mm.399496	NR_045504	ENSMUSG00000102004	4933402C06Rik	-	RIKEN cDNA 4933402C06 gene	ncRNA
Merged-chr13-99558457-6	chr13	99554822	99562919	+	0	RMER1B|Other|Other	-42268	NM_008634	17755	Mm.4173	NM_008634	ENSMUSG00000052727	Map1b	A230055D22|AI843217|LC1|MAP5|Mtap-5|Mtap1b|Mtap5	microtubule-associated protein 1B	protein-coding
Merged-chr12-31608270-4	chr12	31606135	31610011	+	0	intron (NM_007530, intron 5 of 6)	26524	NM_007530	12033	Mm.242379	NM_007530	ENSMUSG00000020650	Bcap29	AW208404|Bap29	B cell receptor associated protein 29	protein-coding
Merged-chr10-111672332-5	chr10	111669808	111675186	+	0	MLT1A0|LTR|ERVL-MaLR	-78224	NR_045344	71321	Mm.410785	NR_045344	ENSMUSG00000097082	4933440J02Rik	-	RIKEN cDNA 4933440J02 gene	ncRNA
Merged-chr4-100778687-6	chr4	100775641	100782204	+	0	intron (NM_198037, intron 1 of 26)	2243	NM_198037	320508	Mm.151962	NM_198037	ENSMUSG00000028532	Cachd1	1190007F10Rik|AI852726|B430218L07Rik|Vwcd1|mKIAA1573	cache domain containing 1	protein-coding
Merged-chr3-52385639-4	chr3	52382807	52388366	+	0	B1_Mus2|SINE|Alu	117249	NM_019739	56458	Mm.29891	NM_019739	ENSMUSG00000044167	Foxo1	AI876417|Afxh|FKHR|Fkhr1|Foxo1a	forkhead box O1	protein-coding
Merged-chr2-168779856-4	chr2	168775542	168784274	+	0	ID_B1|SINE|B4	-12707	NM_175303	99377	Mm.434054	NM_175303	ENSMUSG00000027547	Sall4	5730441M18Rik|AA407717|AL022809|AW536104|C330011P20Rik|C78083|C78563|Tex20	spalt like transcription factor 4	protein-coding
Merged-chr5-24103120-5	chr5	24099445	24106426	+	0	ORR1B2-int|LTR|ERVL-MaLR	2345	NM_001161800	52323	Mm.273768	NM_026448	ENSMUSG00000028986	Klhl7	2700038B03Rik|D5Ertd363e|SBBI26	kelch-like 7	protein-coding
Merged-chr1-190448086-4	chr1	190445957	190449743	+	0	Intergenic	44202	NR_151624	433390	Mm.331295	NR_151624	ENSMUSG00000103644	Gm29678	-	predicted gene, 29678	ncRNA
Merged-chr5-43983097-4	chr5	43980683	43985713	+	0	Intergenic	-1399	NM_008009	14181	Mm.46053	NM_008009	ENSMUSG00000048373	Fgfbp1	FGF-BP|FGF-BP1|FGFBP-1	fibroblast growth factor binding protein 1	protein-coding
Merged-chr18-55038771-4	chr18	55036770	55041702	+	0	Lx8|LINE|L1	-46645	NM_001360787	269023	Mm.192984	NM_175751	ENSMUSG00000052713	Zfp608	4932417D18Rik|D430007A19Rik|Znf608	zinc finger protein 608	protein-coding
Merged-chr2-158370200-4	chr2	158367824	158371567	+	0	B2_Mm2|SINE|B2	-5943	NM_175692	319317	Mm.294494	NM_175692	ENSMUSG00000044349	Snhg11	A930034L06Rik|AI854265|AL022637|AW319638|E130013N09Rik	small nucleolar RNA host gene 11	protein-coding
Merged-chr2-32175736-6	chr2	32173046	32180631	+	0	RMER4B|LTR|ERVK	25690	NM_001159634	227723	Mm.25504	NM_172661	ENSMUSG00000039262	Prrc2b	5830434P21Rik|AI173903|Bat2l|Bat2l1|D430039P21|mKIAA0515	proline-rich coiled-coil 2B	protein-coding
Merged-chr3-98024926-4	chr3	98022779	98028166	+	0	intron (NM_010928, intron 1 of 33)	11934	NM_010928	18129	Mm.485843	NM_010928	ENSMUSG00000027878	Notch2	AI853703|N2	notch 2	protein-coding
Merged-chr16-88720231-4	chr16	88718231	88721904	+	0	Intergenic	-8795	NM_183189	268905	Mm.206668	NM_183189	ENSMUSG00000056350	Krtap13-1	AA589563|KAP13.1	keratin associated protein 13-1	protein-coding
Merged-chr17-79949819-5	chr17	79945849	79952681	+	0	Intergenic	-53142	NM_001286647	56298	Mm.175403	NM_019717	ENSMUSG00000059811	Atl2	2010110I21Rik|AA407293|AV334690|Aip-2|Arl6ip2	atlastin GTPase 2	protein-coding
Merged-chr2-69790487-4	chr2	69788344	69792083	+	0	promoter-TSS (NM_001077684)	476	NM_028521	73373	Mm.9621	NM_028521	ENSMUSG00000027088	Phospho2	1700048E23Rik|AI661517|AU021728|AV006103|Phos2	phosphatase, orphan 2	protein-coding
Merged-chr9-32032786-4	chr9	32030984	32034752	+	0	CpG	565	NM_001370958	330914	Mm.46683	NM_177379	ENSMUSG00000041444	Arhgap32	3426406O18Rik|Gc-gap|Grit|Px-rics|Rics|mKIAA0712|p200Rhogap|p250Gap	Rho GTPase activating protein 32	protein-coding
Merged-chr7-80911811-4	chr7	80910528	80915980	+	0	Intergenic	-8192	NM_026523	68039	Mm.22246	NM_026523	ENSMUSG00000025723	Nmb	3110023K12Rik	neuromedin B	protein-coding
Merged-chr5-105498061-7	chr5	105493961	105502768	+	0	B1_Mur1|SINE|Alu	-21107	NM_133897	100604	Mm.319847	NM_133897	ENSMUSG00000054720	Lrrc8c	AD158|AI326115|E430036I04Rik|fad158	leucine rich repeat containing 8 family, member C	protein-coding
Merged-chr3-131144261-4	chr3	131141475	131146531	+	0	intron (NM_010703, intron 3 of 11)	31212	NM_001276403	16842	Mm.255219	NM_010703	ENSMUSG00000027985	Lef1	3000002B05|AI451430|Lef-1	lymphoid enhancer binding factor 1	protein-coding
Merged-chr8-117493608-4	chr8	117490982	117496177	+	0	Intergenic	-4696	NM_172285	234779	Mm.192699	NM_172285	ENSMUSG00000034330	Plcg2	PLC-gamma-2|PLCgamma2|Plcg-2	phospholipase C, gamma 2	protein-coding
Merged-chr9-48166891-4	chr9	48164955	48168533	+	0	RLTR9C|LTR|ERVK	174154	NM_030069	78252	Mm.31626	NM_030069	ENSMUSG00000032028	Nxpe2	4432416J03Rik|AI323362|Fam55b	neurexophilin and PC-esterase domain family, member 2	protein-coding
Merged-chr1-93195666-6	chr1	93187880	93201073	+	0	exon (NM_001310428, exon 15 of 32)	26053	NM_001310428	381284	Mm.193346	NM_001310428	ENSMUSG00000084989	Crocc2	E030010N08Rik|Gm976	ciliary rootlet coiled-coil, rootletin family member 2	protein-coding
Merged-chr6-96289608-4	chr6	96288054	96290788	+	0	intron (NM_182808, intron 2 of 4)	-123216	NR_003643	78482	Mm.391486	NM_030107	ENSMUSG00000072878	1700123L14Rik	Npap60|Nup50	nucleoporin 50 pseudogene	pseudo
Merged-chr1-136738850-5	chr1	136734401	136743549	+	0	B1_Mus1|SINE|Alu	42764	NR_037986	100503474	Mm.428276	NR_037986		Platr22	Gm16880	pluripotency associated transcript 22	ncRNA
Merged-chr6-122492948-4	chr6	122490259	122497188	+	0	Intergenic	-7418	NM_027664	108653	Mm.277939	NM_027664	ENSMUSG00000040649	Rimklb	4931417E21Rik|4933426K21Rik|AA097693|AI325948|AU015629|Naags	ribosomal modification protein rimK-like family member B	protein-coding
Merged-chr6-30301120-4	chr6	30298865	30304371	+	0	intron (NM_001169576, intron 1 of 4)	2921	NM_009459	22214	Mm.332967	NM_009459	ENSMUSG00000039159	Ube2h	1500009C23Rik|AI181839|AI326965|AI462483|AW227540|E2-20K|Gid3|N28148|Ubc8	ubiquitin-conjugating enzyme E2H	protein-coding
Merged-chr6-72552069-4	chr6	72548416	72554258	+	0	intron (NM_001271395, intron 1 of 9)	1690	NM_001271395	12332	Mm.18626	NM_007599	ENSMUSG00000056737	Capg	gCap39|mbh1	capping protein (actin filament), gelsolin-like	protein-coding
Merged-chr8-90870245-5	chr8	90867018	90873598	+	0	intron (NM_177224, intron 2 of 39)	41473	NM_177224	109151	Mm.100615	NM_177224	ENSMUSG00000056608	Chd9	1810014J18Rik|9030205D12Rik|A330063D19Rik|AD013|PRIC320|mKIAA0308	chromodomain helicase DNA binding protein 9	protein-coding
Merged-chr10-69571518-4	chr10	69569939	69573534	+	0	intron (NM_170730, intron 1 of 17)	38028	NM_170728	11735	Mm.235960	NM_009670	ENSMUSG00000069601	Ank3	2900054D09Rik|AI314020|Ank-3|AnkG|Ankyrin-3|Ankyrin-G	ankyrin 3, epithelial	protein-coding
Merged-chr5-117305476-6	chr5	117302259	117309008	+	0	Intergenic	-13633	NM_001033311	231668	Mm.298603	NM_001033311	ENSMUSG00000066894	Vsig10	-	V-set and immunoglobulin domain containing 10	protein-coding
Merged-chr12-69437341-4	chr12	69436123	69438734	+	0	Intergenic	38122	NR_038060	76062	Mm.380755	NR_038060	ENSMUSG00000113035	5830428M24Rik	100040862|Gm3007	RIKEN cDNA 5830428M24 gene	ncRNA
Merged-chr14-47421008-6	chr14	47417121	47423973	+	0	RMER10B|LTR|ERVL	-2140	NM_144553	218977	Mm.240543	NM_144553	ENSMUSG00000037544	Dlgap5	C77459|C86398|Dap-5|Dlg7|Hurp|mKIAA0008	DLG associated protein 5	protein-coding
Merged-chr3-145651426-5	chr3	145647566	145654478	+	0	Intergenic	-1037	NM_010516	16007	Mm.1231	NM_010516	ENSMUSG00000028195	Ccn1	AI325051|Cyr61|Igfbp10	cellular communication network factor 1	protein-coding
Merged-chr15-100292410-4	chr15	100290258	100293880	+	0	intron (NM_183109, intron 4 of 4)	11232	NM_183109	75002	Mm.261400	NM_183109	ENSMUSG00000045631	Tmprss12	4930478A21Rik	transmembrane (C-terminal) protease, serine 12	protein-coding
Merged-chr10-116715036-5	chr10	116712428	116716990	+	0	RLTR17B_Mm|LTR|ERVK	14468	NR_045345	72286	Mm.396207	NR_045345	ENSMUSG00000100198	1700030O20Rik	-	RIKEN cDNA 1700030O20 gene	ncRNA
Merged-chr7-27360476-5	chr7	27353700	27362959	+	0	B3|SINE|B2	-2321	NM_138676	192192	Mm.21297	NM_138676	ENSMUSG00000089832	Shkbp1	B930062H15Rik|Sb1	Sh3kbp1 binding protein 1	protein-coding
Merged-chr8-121585231-4	chr8	121583370	121586965	+	0	B1_Mus2|SINE|Alu	-5271	NM_001364358	67443	Mm.28357	NM_026160	ENSMUSG00000031812	Map1lc3b	1010001C15Rik|Atg8|LC3b|MAP1A/MAP1B|Map1lc3	microtubule-associated protein 1 light chain 3 beta	protein-coding
Merged-chr1-134062195-5	chr1	134059369	134066268	+	0	Intergenic	16337	NM_007570	12227	Mm.392646	NM_007570	ENSMUSG00000020423	Btg2	AA959598|APRO1|Pc3|TIS21	B cell translocation gene 2, anti-proliferative	protein-coding
Merged-chr1-191257132-4	chr1	191255454	191259546	+	0	MIRc|SINE|MIR	33046	NR_151547	100504360	Mm.16927	NM_001033188		D730003I15Rik	AU020850	RIKEN cDNA D730003I15 gene	ncRNA
Merged-chr2-122160681-4	chr2	122157450	122162342	+	0	promoter-TSS (NM_080510)	-804	NM_080510	70928	Mm.379188	NM_080510	ENSMUSG00000033368	Trim69	4921519C19Rik|Rnf36|Trif|Trimless	tripartite motif-containing 69	protein-coding
Merged-chr11-20648749-6	chr11	20644354	20651468	+	0	exon (NM_001038625, exon 2 of 2)	15934	NM_001038625	58172	Mm.339676	NM_021372	ENSMUSG00000049800	Sertad2	AB041541|AU021878|Kiaa0127|MNCb-1504|SEI-2|Sei2|TRIP-Br2|mKIAA0127	SERTA domain containing 2	protein-coding
Merged-chr19-41266172-4	chr19	41262769	41267881	+	0	Intergenic	-1321	NM_133352	107358	Mm.246440	NM_133352	ENSMUSG00000025016	Tm9sf3	1810073M23Rik|2810031D16Rik|AI115521|AI413748|AW146116|AW549777|Smbp|mKIAA4036	transmembrane 9 superfamily member 3	protein-coding
Merged-chr3-29136353-5	chr3	29134687	29137852	+	0	intron (NM_001357198, intron 1 of 13)	53738	NR_151638	75740	Mm.330948	NM_029412	ENSMUSG00000063600	Egfem1	6130401L20Rik|Efcab11	EGF-like and EMI domain containing 1	protein-coding
Merged-chr6-93717074-4	chr6	93714867	93719566	+	0	intron (NM_001029850, intron 13 of 23)	195747	NR_104594	14924	Mm.217216	NM_010367	ENSMUSG00000045095	Magi1	AIP3|BAP1|Baiap1|Gukmi1|MAGI1c|Magi-1|TNRC19|WWP3|mKIAA4129	membrane associated guanylate kinase, WW and PDZ domain containing 1	protein-coding
Merged-chr3-51360296-6	chr3	51357693	51362607	+	0	Intergenic	-19506	NM_001291059	69257	Mm.131038	NM_023502	ENSMUSG00000037174	Elf2	2610036A20Rik|A230104O07Rik|AW111824|BB183398|EU32|NERF|NERF-1A|NERF-1B|NERF-2	E74-like factor 2	protein-coding
Merged-chr5-130363373-5	chr5	130361543	130364870	+	0	RLTR11A|LTR|ERVK	-6252	NM_181045	140904	Mm.40875	NM_021371	ENSMUSG00000060371	Caln1	9630012C17Rik|Cabp8|MNCb-0849	calneuron 1	protein-coding
Merged-chr12-100219280-5	chr12	100216416	100222400	+	0	RCHARR1|DNA|hAT-Charlie	19264	NM_001313934	12313	Mm.285993	NM_009790	ENSMUSG00000001175	Calm1	AI256814|AI327027|AI461935|AL024000|CaM|Calm|Cam1	calmodulin 1	protein-coding
Merged-chr2-126523577-5	chr2	126520770	126527186	+	0	Lx10|LINE|L1	-24131	NM_001359975	241633	Mm.222235	NM_001080944	ENSMUSG00000060131	Atp8b4	Im	ATPase, class I, type 8B, member 4	protein-coding
Merged-chr4-69974177-5	chr4	69972399	69975972	+	0	Intergenic	436250	NM_001313762	214444	Mm.370777	NM_145990	ENSMUSG00000039298	Cdk5rap2	2900018K03Rik|an|mKIAA1633	CDK5 regulatory subunit associated protein 2	protein-coding
Merged-chr11-104625410-5	chr11	104623718	104627027	+	0	intron (NM_016780, intron 2 of 14)	17372	NM_016780	16416	Mm.87150	NM_016780	ENSMUSG00000020689	Itgb3	CD61|GP3A|INGRB3	integrin beta 3	protein-coding
Merged-chr11-88187555-4	chr11	88185733	88188822	+	0	intron (NM_198013, intron 7 of 10)	-6829	NM_001291270	64656	Mm.168680	NM_024174	ENSMUSG00000023723	Mrps23	D11Bwg1153e|MRP-S23|Rpms23|S23mt	mitochondrial ribosomal protein S23	protein-coding
Merged-chr17-15679111-7	chr17	15675791	15683770	+	0	Intergenic	-25187	NM_007690	12648	Mm.8137	NM_007690	ENSMUSG00000023852	Chd1	4930525N21Rik|AI851787|AW555109	chromodomain helicase DNA binding protein 1	protein-coding
Merged-chr1-64577870-6	chr1	64575446	64580252	+	0	intron (NM_001037726, intron 6 of 6)	39915	NM_025964	67099	Mm.46394	NM_025964	ENSMUSG00000025956	Mettl21a	2310038H17Rik|AI464204|Fam119a	methyltransferase like 21A	protein-coding
Merged-chr11-93608810-4	chr11	93606155	93610673	+	0	Intergenic	277352	NM_001013375	217109	Mm.379350	NM_001013375	ENSMUSG00000054079	Utp18	6230425C22Rik|6430513M13|Wdr50	UTP18 small subunit processome component	protein-coding
Merged-chr4-62287581-4	chr4	62285365	62289618	+	0	intron (NM_025286, intron 1 of 3)	1062	NM_025286	20530	Mm.292539	NM_025286	ENSMUSG00000066152	Slc31a2	AI604396|CTR2	solute carrier family 31, member 2	protein-coding
Merged-chr12-73449208-5	chr12	73446743	73451548	+	0	Intergenic	-39582	NR_046013	380765	Mm.490476	NR_046013	ENSMUSG00000056359	D830013O20Rik	Gm891	RIKEN cDNA D830013O20 gene	ncRNA
Merged-chr3-97682970-5	chr3	97680153	97686037	+	0	L1Md_F3|LINE|L1	7467	NR_106084	102466229		NR_106084	ENSMUSG00000098381	Mir7225	Gm27499|mmu-mir-7225	microRNA 7225	ncRNA
Merged-chr10-30626616-4	chr10	30622985	30629869	+	0	Intergenic	-8061	NM_025798	66847	Mm.46218	NM_025798	ENSMUSG00000019791	Hint3	0610010I17Rik|AV009015|HINT-3|HINT-4|HINT4	histidine triad nucleotide binding protein 3	protein-coding
Merged-chr10-125839655-4	chr10	125838117	125841122	+	0	Intergenic	-126600	NM_177152	320398	Mm.275586	NM_177152	ENSMUSG00000020105	Lrig3	9030421L11Rik|9130004I02Rik|9430095K15Rik|mKIAA3016	leucine-rich repeats and immunoglobulin-like domains 3	protein-coding
Merged-chr9-21224712-6	chr9	21223068	21226379	+	0	B2_Mm2|SINE|B2	14609	NM_016679	50868	Mm.248266	NM_016679	ENSMUSG00000003308	Keap1	INRF2|mKIAA0132	kelch-like ECH-associated protein 1	protein-coding
Merged-chr16-93716410-6	chr16	93713925	93719205	+	0	intron (NM_027293, intron 2 of 36)	4658	NM_026700	70028	Mm.23230	NM_026700	ENSMUSG00000022946	Dop1b	0610038M01Rik|2610510B01Rik|AI503246|C21orf5|Dopey2|mKIAA0933	DOP1 leucine zipper like protein B	protein-coding
Merged-chr15-62131489-4	chr15	62126471	62133770	+	0	MTC|LTR|ERVL-MaLR	89331	NR_003523	67552	Mm.484027	NM_026230		H2afy3	4933432H23Rik	H2A histone family, member Y3	pseudo
Merged-chr2-161187547-4	chr2	161184209	161189944	+	0	Intergenic	-77990	NR_126509	71389	Mm.122738	NM_173368	ENSMUSG00000057133	Chd6	5430439G14Rik|6330406J24Rik|CHD-6	chromodomain helicase DNA binding protein 6	protein-coding
Merged-chr7-79819353-4	chr7	79816587	79823054	+	0	ID_B1|SINE|B4	9093	NM_008589	17293	Mm.31472	NM_008589	ENSMUSG00000030543	Mesp2	bHLHc6	mesoderm posterior 2	protein-coding
Merged-chr13-28757674-5	chr13	28755290	28759719	+	0	intron (NR_045053, intron 3 of 8)	-46631	NR_105787	102466635		NR_105787	ENSMUSG00000099158	Mir6368	Gm27800|mmu-mir-6368	microRNA 6368	ncRNA
Merged-chr13-60627855-5	chr13	60624662	60630542	+	0	B4A|SINE|B4	25391	NM_134062	69635	Mm.24103	NM_029653	ENSMUSG00000021559	Dapk1	D13Ucla1|DAP-Kinase	death associated protein kinase 1	protein-coding
Merged-chr9-120619861-4	chr9	120617403	120622093	+	0	Intergenic	42417	NR_073359	76100	Mm.48212	NR_073359	ENSMUSG00000052658	5830454E08Rik	-	RIKEN cDNA 5830454E08 gene	ncRNA
Merged-chr13-109922668-5	chr13	109920877	109923778	+	0	intron (NM_011056, intron 8 of 16)	18518	NR_035442	100316683		NR_035442	ENSMUSG00000084651	Mir1904	Mirn1904|mmu-mir-1904	microRNA 1904	ncRNA
Merged-chr12-73035186-4	chr12	73034130	73036372	+	0	Intergenic	-10634	NR_162772	114482235		NR_162772		Mir9718	mmu-mir-9718	microRNA mir-9718	ncRNA
Merged-chr9-103574383-4	chr9	103572897	103576539	+	0	intron (NM_001359465, intron 2 of 4)	17628	NR_040764	319215	Mm.425597	NR_040764	ENSMUSG00000099616	4932413F04Rik	-	RIKEN cDNA 4932413F04 gene	ncRNA
Merged-chr2-77339311-8	chr2	77336042	77343143	+	0	Intergenic	-59000	NM_175465	228071	Mm.27120	NM_175465	ENSMUSG00000042272	Sestd1	1500031J16Rik|A930010O20|Solo/Trio8	SEC14 and spectrin domains 1	protein-coding
Merged-chr14-99944038-5	chr14	99941977	99946150	+	0	intron (NM_010636, intron 4 of 6)	205733	NM_010636	16597	Mm.396499	NM_010636	ENSMUSG00000072294	Klf12	2700063E05Rik|AI225908|AI315654|AP-2rep|B130052C06Rik|D530033K05Rik	Kruppel-like factor 12	protein-coding
Merged-chr7-96563631-4	chr7	96561632	96565359	+	0	intron (NM_011858, intron 5 of 32)	-221531	NR_046043	670727	Mm.421352	NR_046043	ENSMUSG00000085751	Gm15412	-	predicted gene 15412	ncRNA
Merged-chr6-149132551-6	chr6	149125279	149143727	+	0	Intergenic	-7010	NM_001252094	320204	Mm.274099	NM_177101	ENSMUSG00000039958	Etfbkmt	4833442J19Rik|AI256744|ETFB-KMT|Mettl20	electron transfer flavoprotein beta subunit lysine methyltransferase	protein-coding
Merged-chr9-103524890-5	chr9	103522645	103526911	+	0	intron (NM_001359465, intron 2 of 4)	-32312	NR_040764	319215	Mm.425597	NR_040764	ENSMUSG00000099616	4932413F04Rik	-	RIKEN cDNA 4932413F04 gene	ncRNA
Merged-chr2-125725179-4	chr2	125722125	125727895	+	0	promoter-TSS (NM_199022)	-862	NM_199022	271849	Mm.425101	NM_199022	ENSMUSG00000035109	Shc4	6230417E10Rik|9930029B02Rik|Gm685|RaLP	SHC (Src homology 2 domain containing) family, member 4	protein-coding
Merged-chr17-65775644-4	chr17	65770518	65778666	+	0	Intergenic	-1840	NM_133685	106572	Mm.29274	NM_133685	ENSMUSG00000056515	Rab31	1700093E07Rik|AI415285|Rab22B	RAB31, member RAS oncogene family	protein-coding
Merged-chr5-26692060-4	chr5	26688156	26696431	+	0	Intergenic	-125064	NM_010075	13483	Mm.42078	NM_010075	ENSMUSG00000061576	Dpp6	B930011P16Rik|D5Buc3|D5Buc4|D5Buc5|DPP VI|Dpp-6|Gm1377|In(5)6H-p|Peplb|Rw	dipeptidylpeptidase 6	protein-coding
Merged-chr10-23839709-4	chr10	23838890	23840878	+	0	ERVB7_2B-LTR_MM|LTR|ERVK	-11578	NM_011979	26464	Mm.27334	NM_011979	ENSMUSG00000020010	Vnn3	-	vanin 3	protein-coding
Merged-chr2-90612478-4	chr2	90611351	90613551	+	0	Intergenic	-31804	NM_008982	19271	Mm.330393	NM_008982	ENSMUSG00000025314	Ptprj	AI450271|BET|Byp|CD148|DEP-1|PTPbeta2|Ptpb2|RPTPJ|Scc-1|Scc1	protein tyrosine phosphatase, receptor type, J	protein-coding
Merged-chr10-41552809-5	chr10	41551144	41554821	+	0	intron (NM_001358562, intron 42 of 47)	-15034	NR_045341	70538	Mm.399807	NR_045341	ENSMUSG00000091370	5730435O14Rik	-	RIKEN cDNA 5730435O14 gene	ncRNA
Merged-chr6-126003106-4	chr6	126001026	126005500	+	0	intron (NM_001364563, intron 19 of 23)	161697	NM_001164035	18205	Mm.267570	NM_008742	ENSMUSG00000049107	Ntf3	AI316846|AI835689|HDNF|NGF-2|Nt3|Ntf-3	neurotrophin 3	protein-coding
Merged-chr13-92687618-4	chr13	92683958	92690291	+	0	RLTR13D6|LTR|ERVK	75986	NM_172588	218442	Mm.297970	NM_172588	ENSMUSG00000021703	Serinc5	A130038L21Rik|AIGP3|C86123|TPO1	serine incorporator 5	protein-coding
Merged-chr1-33944523-6	chr1	33942495	33946052	+	0	MTD|LTR|ERVL-MaLR	36048	NM_001276764	13518	Mm.336625	NM_010081	ENSMUSG00000026131	Dst	2310001O04Rik|A830042E19Rik|AW554249|BP230|BPAG1-n|Bpag|Bpag1|Macf2|ah|athetoid|dt|mKIAA0728|nmf203|nmf339	dystonin	protein-coding
Merged-chr1-55103058-4	chr1	55101357	55104883	+	0	RMER13B|LTR|ERVK	-14877	NM_001356512	15510	Mm.1777	NM_010477	ENSMUSG00000025980	Hspd1	60kDa|CPN60|HSP-60|HSP-65|Hsp60	heat shock protein 1 (chaperonin)	protein-coding
Merged-chr12-100235762-4	chr12	100234078	100237800	+	0	MER2|DNA|TcMar-Tigger	35795	NM_001313934	12313	Mm.285993	NM_009790	ENSMUSG00000001175	Calm1	AI256814|AI327027|AI461935|AL024000|CaM|Calm|Cam1	calmodulin 1	protein-coding
Merged-chr6-61431714-5	chr6	61429642	61433094	+	0	intron (NM_183310, intron 5 of 10)	-250558	NR_040287	100504262	Mm.438066	NR_040287		A730020E08Rik	-	RIKEN cDNA A730020E08 gene	ncRNA
Merged-chr4-65679848-5	chr4	65677942	65682141	+	0	RLTR13G|LTR|ERVK	75055	NM_001161782	69807	Mm.22786	NM_053084	ENSMUSG00000051675	Trim32	1810045E12Rik|3f3|BBS11|Zfp117	tripartite motif-containing 32	protein-coding
Merged-chr11-98458325-4	chr11	98456583	98460711	+	0	Intergenic	11813	NM_010346	14786	Mm.276702	NM_010346	ENSMUSG00000019312	Grb7	mKIAA4028	growth factor receptor bound protein 7	protein-coding
Merged-chr17-47788262-4	chr17	47785083	47790081	+	0	B4|SINE|B4	1838	NM_011549	21425	Mm.2305	NM_011549	ENSMUSG00000023990	Tfeb	Tcfeb|bHLHe35	transcription factor EB	protein-coding
Merged-chr1-170477979-4	chr1	170476513	170479502	+	0	intron (NR_154593, intron 2 of 9)	79103	NR_154593	70729	Mm.409310	NM_027528	ENSMUSG00000038473	Nos1ap	6330408P19Rik|Capon	nitric oxide synthase 1 (neuronal) adaptor protein	protein-coding
Merged-chr5-103191981-4	chr5	103188588	103196224	+	0	intron (NM_001081567, intron 2 of 13)	18928	NM_001310683	26414	Mm.39253	NM_009158	ENSMUSG00000046709	Mapk10	C230008H04Rik|JNK3|JNK3B1|JNK3B2|SAPK(beta)|Serk2|p493F12|p54bSAPK	mitogen-activated protein kinase 10	protein-coding
Merged-chr4-120616399-5	chr4	120615069	120617448	+	0	AT_rich|Low_complexity|Low_complexity	27513	NM_001101603	667063	Mm.90231	NM_001101603	ENSMUSG00000091297	Gm8439	EG667063|Gm1664	predicted gene 8439	protein-coding
Merged-chr11-57962487-4	chr11	57960222	57964331	+	0	B1_Mur1|SINE|Alu	-46788	NM_028451	73158	Mm.248843	NM_028451	ENSMUSG00000037331	Larp1	1810024J12Rik|3110040D16Rik|Larp|mKIAA0731	La ribonucleoprotein domain family, member 1	protein-coding
Merged-chr10-14017672-7	chr10	14014847	14020947	+	0	intron (NM_001358783, intron 2 of 12)	51518	NM_010437	15273	Mm.42157	NM_010437	ENSMUSG00000015501	Hivep2	Gm20114|MIBP-1|MIBP1|Schnurri-2|Shn-2	human immunodeficiency virus type I enhancer binding protein 2	protein-coding
Merged-chr4-82447340-4	chr4	82445046	82449918	+	0	intron (NM_001113209, intron 2 of 11)	58297	NM_001113209	18028	Mm.317947	NM_008687	ENSMUSG00000008575	Nfib	6720429L07Rik|CTF|E030026I10Rik|NF-I/B|NF1-B|NFI-B	nuclear factor I/B	protein-coding
Merged-chr3-60616492-6	chr3	60613349	60619320	+	0	intron (NM_001310514, intron 7 of 8)	115155	NM_001253709	56758	Mm.255723	NM_020007	ENSMUSG00000027763	Mbnl1	Mbnl|mKIAA0428	muscleblind like splicing factor 1	protein-coding
Merged-chr15-81417128-4	chr15	81414955	81419257	+	0	ERVB7_2B-LTR_MM|LTR|ERVK	-8833	NM_021317	57755	Mm.440590	NM_021317	ENSMUSG00000047108	Dnajb7	4933424H20Rik|Dj5|mDj5	DnaJ heat shock protein family (Hsp40) member B7	protein-coding
Merged-chr16-49804368-4	chr16	49802787	49806665	+	0	Intergenic	-50928	NM_010581	16423	Mm.31752	NM_010581	ENSMUSG00000055447	Cd47	9130415E20Rik|AA407862|AI848868|AW108519|B430305P08Rik|IAP|Itgp	CD47 antigen (Rh-related antigen, integrin-associated signal transducer)	protein-coding
Merged-chr9-37054242-4	chr9	37051814	37057223	+	0	intron (NM_001029838, intron 2 of 12)	92804	NM_148950	208076	Mm.260335	NM_148950	ENSMUSG00000035934	Pknox2	D230005H23Rik|Prep2	Pbx/knotted 1 homeobox 2	protein-coding
Merged-chr13-20041429-4	chr13	20040470	20043003	+	0	Intergenic	-48771	NM_080288	140580	Mm.342392	NM_080288	ENSMUSG00000041112	Elmo1	6330578D22Rik|C230095H21Rik|CED-12	engulfment and cell motility 1	protein-coding
Merged-chr8-107822323-6	chr8	107814844	107830020	+	0	Intergenic	-233950	NM_010817	17463	Mm.18347	NM_010817	ENSMUSG00000039067	Psmd7	AW107203|Mov-34|Mov34	proteasome (prosome, macropain) 26S subunit, non-ATPase, 7	protein-coding
Merged-chr7-55999162-4	chr7	55997414	56000884	+	0	intron (NM_153578, intron 1 of 4)	20451	NM_153578	233280	Mm.389901	NM_153578	ENSMUSG00000047037	Nipa1	1110027G09Rik|A830014A18Rik|FSP3|Spg6	non imprinted in Prader-Willi/Angelman syndrome 1 homolog (human)	protein-coding
Merged-chr15-28041548-4	chr15	28037072	28045763	+	0	Intergenic	-15569	NM_001081302	223435	Mm.485422	NM_001081302	ENSMUSG00000022263	Trio	6720464I07Rik|AA408740|Solo	triple functional domain (PTPRF interacting)	protein-coding
Merged-chr7-122940655-4	chr7	122938931	122942439	+	0	RLTR11D|LTR|ERVK	29774	NR_045614	73951	Mm.389936	NR_045614		4930413G21Rik	-	RIKEN cDNA 4930413G21 gene	ncRNA
Merged-chr1-46893723-4	chr1	46889785	46896211	+	0	intron (NM_001356417, intron 1 of 10)	32778	NM_001356417	227059	Mm.233889	NM_172653	ENSMUSG00000025986	Slc39a10	2900042E17Rik|5430433I10|Zip10|mKIAA1265	solute carrier family 39 (zinc transporter), member 10	protein-coding
Merged-chr9-99368833-4	chr9	99367623	99370475	+	0	Intergenic	-10519	NM_177775	272636	Mm.490440	NM_177775	ENSMUSG00000037681	Esyt3	D930024E11|D9Ertd280e|Fam62c|mKIAA4186	extended synaptotagmin-like protein 3	protein-coding
Merged-chr1-93206451-4	chr1	93203544	93208771	+	0	intron (NM_001310428, intron 20 of 31)	-29740	NM_172463	208777	Mm.271897	NM_172463	ENSMUSG00000047793	Sned1	6720455I24Rik|AI197264|AI642697|D430044C15Rik|SST3|Snep	sushi, nidogen and EGF-like domains 1	protein-coding
Merged-chr2-65414818-5	chr2	65413193	65415552	+	0	Intergenic	-49972	NR_105755	102466151		NR_105755	ENSMUSG00000099184	Mir6337	Gm27877|mmu-mir-6337	microRNA 6337	ncRNA
Merged-chr12-103600068-5	chr12	103597473	103602116	+	0	L2a|LINE|L2	31650	NM_001301404	217847	Mm.29094	NM_144834	ENSMUSG00000061947	Serpina10	PZI|ZPI	serine (or cysteine) peptidase inhibitor, clade A (alpha-1 antiproteinase, antitrypsin), member 10	protein-coding
Merged-chr1-185955934-5	chr1	185949818	185959454	+	0	Lx4A|LINE|L1	162674	NM_146106	226791	Mm.257116	NM_146106	ENSMUSG00000039246	Lyplal1	BC027340|Q96AVO	lysophospholipase-like 1	protein-coding
Merged-chr8-10972249-4	chr8	10969963	10974406	+	0	Intergenic	-35666	NR_046017	619321	Mm.403007	NR_046017	ENSMUSG00000096938	9530052E02Rik	-	RIKEN cDNA 9530052E02 gene	ncRNA
Merged-chr1-166843540-4	chr1	166842305	166844664	+	0	Intergenic	156246	NR_037988	100503962	Mm.216842	NR_037988	ENSMUSG00000102548	Gm16701	-	predicted gene, 16701	ncRNA
Merged-chr5-147066622-4	chr5	147064563	147067777	+	0	RMER4B|LTR|ERVK	10402	NM_080795	140887	Mm.272203	NM_080795	ENSMUSG00000016520	Lnx2	9630046H24|AW209022	ligand of numb-protein X 2	protein-coding
Merged-chr3-138743462-4	chr3	138740732	138745290	+	0	CpG	803	NR_121195	56224	Mm.31927	NM_019571	ENSMUSG00000028152	Tspan5	2810455A09Rik|4930505M03Rik|NET-4|Tm4sf9	tetraspanin 5	protein-coding
Merged-chr2-118897979-5	chr2	118894501	118903690	+	0	Intergenic	-2520	NM_001045523	228536	Mm.330487	NM_001045523	ENSMUSG00000040007	Bahd1	AL022997|AW541238|Gm117|mKIAA0945	bromo adjacent homology domain containing 1	protein-coding
Merged-chr3-154547917-5	chr3	154545869	154549659	+	0	Intergenic	-48947	NM_009968	12972	Mm.374855	NM_009968	ENSMUSG00000028199	Cryz	Sez9	crystallin, zeta	protein-coding
Merged-chr12-103567102-8	chr12	103560816	103571785	+	0	intron (NM_028980, intron 3 of 24)	33735	NM_028980	74521	Mm.248619	NM_028980	ENSMUSG00000021209	Ppp4r4	8430415E04Rik|mKIAA1622	protein phosphatase 4, regulatory subunit 4	protein-coding
Merged-chr5-116592908-4	chr5	116590950	116594478	+	0	promoter-TSS (NM_026886)	-897	NM_026886	68955	Mm.146779	NM_026886	ENSMUSG00000063919	Srrm4	1500001A10Rik|B230202K19Rik|bv|mKIAA1853|nSR100	serine/arginine repetitive matrix 4	protein-coding
Merged-chr8-8649980-4	chr8	8647343	8652604	+	0	intron (NM_001368299, intron 1 of 3)	11269	NM_010111	13642	Mm.209813	NM_010111	ENSMUSG00000001300	Efnb2	ELF-2|Epl5|Eplg5|Htk-L|LERK-5|Lerk5|NLERK-1	ephrin B2	protein-coding
Merged-chr2-142334994-4	chr2	142332894	142337538	+	0	intron (NM_001013802, intron 16 of 18)	566248	NM_001355123	16558	Mm.251934	NM_001081133	ENSMUSG00000038844	Kif16b	8430434E15Rik|AA623607|AI789011|C80253|C80902|mKIAA1590	kinesin family member 16B	protein-coding
Merged-chr7-114291429-4	chr7	114288694	114293923	+	0	Intergenic	-15192	NM_011965	26440	Mm.121265	NM_011965	ENSMUSG00000030751	Psma1	C2|HC2|Pros-30|alpha-type	proteasome (prosome, macropain) subunit, alpha type 1	protein-coding
Merged-chr5-20508043-4	chr5	20505831	20510078	+	0	RSINE1|SINE|B4	374170	NM_172992	68770	Mm.86410	NM_172992	ENSMUSG00000039987	Phtf2	1110054G21Rik|9530062N20Rik|AI447096|C77923	putative homeodomain transcription factor 2	protein-coding
Merged-chr6-139271134-4	chr6	139269303	139272374	+	0	MIR3|SINE|MIR	51738	NR_045149	70962	Mm.410833	NR_045149	ENSMUSG00000108128	4922502N22Rik	-	RIKEN cDNA 4922502N22 gene	ncRNA
Merged-chr2-180855191-4	chr2	180853336	180857548	+	0	Intergenic	-38598	NR_029538	723951		NR_029538	ENSMUSG00000065454	Mir124a-3	Mirn124a-3|mir-124-3|mir-124a-3	microRNA 124a-3	ncRNA
Merged-chr17-93313278-4	chr17	93311129	93314946	+	0	Intergenic	113869	NM_009625	11516	Mm.3407	NM_009625	ENSMUSG00000024256	Adcyap1	PACAP	adenylate cyclase activating polypeptide 1	protein-coding
Merged-chr9-110896612-4	chr9	110894904	110897886	+	0	intron (NR_153354, intron 21 of 25)	16073	NM_001146060	235633	Mm.86338	NM_146228	ENSMUSG00000044037	Als2cl	79H19D|79H19E|BC022645|D930044G19Rik|mRn.49018	ALS2 C-terminal like	protein-coding
Merged-chr17-15990459-4	chr17	15987787	15993344	+	0	Intergenic	-163979	NM_178615	68799	Mm.293466	NM_178615	ENSMUSG00000048027	Rgmb	1110059F19Rik|DRAGON	repulsive guidance molecule family member B	protein-coding
Merged-chr11-60248684-4	chr11	60247268	60249987	+	0	intron (NM_001359810, intron 8 of 12)	-26046	NM_001358315	20787	Mm.278701	NM_011480	ENSMUSG00000020538	Srebf1	ADD1|SREBP1|bHLHd1	sterol regulatory element binding transcription factor 1	protein-coding
Merged-chr14-21088467-4	chr14	21084441	21091933	+	0	B3A|SINE|B2	12035	NM_001243041	11534	Mm.188734	NM_134079	ENSMUSG00000039197	Adk	2310026J05Rik|5033405D03Rik|AI255373|AI987814|Ak	adenosine kinase	protein-coding
Merged-chr7-114638171-4	chr7	114634932	114640549	+	0	Intergenic	-1383	NM_001033954	12310	Mm.4361	NM_007587	ENSMUSG00000030669	Calca	CA|CGRP-1|CGRP1|Calc|Calc1|Cgrp|Ct|Ctn	calcitonin/calcitonin-related polypeptide, alpha	protein-coding
Merged-chr5-98254803-4	chr5	98251057	98257813	+	0	exon (NM_001277268, exon 1 of 2)	251	NM_001277268	14176	Mm.5055	NM_010203	ENSMUSG00000029337	Fgf5	Fgf-5|HBGF-5|angora|go	fibroblast growth factor 5	protein-coding
Merged-chr1-158295164-5	chr1	158293399	158296855	+	0	intron (NM_207583, intron 2 of 7)	61133	NM_207583	240843	Mm.329579	NM_207583	ENSMUSG00000004031	Brinp2	6430517E21Rik|BB361039|Fam5b|mKIAA1747	bone morphogenic protein/retinoic acid inducible neural-specific 2	protein-coding
Merged-chr11-76337469-4	chr11	76334954	76338578	+	0	B4A|SINE|B4	62375	NM_008750	18230	Mm.27915	NM_008750	ENSMUSG00000020844	Nxn	l11Jus13	nucleoredoxin	protein-coding
Merged-chr17-74994218-4	chr17	74992718	74996365	+	0	Intergenic	-10988	NM_019919	268977	Mm.269747	NM_019919	ENSMUSG00000001870	Ltbp1	9430031G15Rik|9830146M04|Ltbp-1|Ltbp1L|TGF-beta1-BP-1|Tgfb|b2b1000Clo	latent transforming growth factor beta binding protein 1	protein-coding
Merged-chr15-59154415-4	chr15	59151897	59156309	+	0	Intergenic	-72077	NM_001146180	211401	Mm.215481	NM_144800	ENSMUSG00000022353	Mtss1	2310003N14Rik|BC024131|D130001D01Rik|Mim|mKIAA0429	MTSS I-BAR domain containing 1	protein-coding
Merged-chr12-73367683-4	chr12	73366202	73369507	+	0	intron (NR_046013, intron 3 of 3)	41709	NR_046013	380765	Mm.490476	NR_046013	ENSMUSG00000056359	D830013O20Rik	Gm891	RIKEN cDNA D830013O20 gene	ncRNA
Merged-chr6-146342750-6	chr6	146338181	146347044	+	0	MTD|LTR|ERVL-MaLR	159611	NM_010586	16439	Mm.7800	NM_010586	ENSMUSG00000030287	Itpr2	AI649341|InsP3R-2|InsP3R-5|Ip3r2|Itpr5|insP3R2	inositol 1,4,5-triphosphate receptor 2	protein-coding
Merged-chr11-105159071-4	chr11	105154790	105163507	+	0	Intergenic	-19659	NM_001294331	24086	Mm.126976	NM_011903	ENSMUSG00000020694	Tlk2	4933403M19Rik|PKU-alpha|PKUalpha|Tlk	tousled-like kinase 2 (Arabidopsis)	protein-coding
Merged-chr9-77617125-4	chr9	77614921	77618639	+	0	Intergenic	-19952	NM_172925	244923	Mm.138238	NM_172925	ENSMUSG00000044938	Klhl31	9830147P19Rik|D930047P17Rik|Kbtbd1	kelch-like 31	protein-coding
Merged-chr13-114459138-4	chr13	114455401	114461216	+	0	intron (NM_001301373, intron 1 of 5)	643	NM_001301375	14313	Mm.4913	NM_008046	ENSMUSG00000021765	Fst	AL033346|FS	follistatin	protein-coding
Merged-chr8-127088492-4	chr8	127086818	127089662	+	0	ID|SINE|ID	24184	NM_033620	93742	Mm.299254	NM_033620	ENSMUSG00000025812	Pard3	AA960621|AI256638|Asip|D8Ertd580e|Par-3|Par3|Pard-3|Pard3a|Phip	par-3 family cell polarity regulator	protein-coding
Merged-chr11-84945315-5	chr11	84941875	84949886	+	0	MER45A|DNA|hAT-Tip100	-11874	NM_007607	12351	Mm.1641	NM_007607	ENSMUSG00000000805	Car4	AW456718|Ca4	carbonic anhydrase 4	protein-coding
Merged-chr13-102840847-5	chr13	102838572	102843348	+	0	intron (NM_175171, intron 5 of 28)	80705	NR_130171	76624	Mm.426384	NR_130171	ENSMUSG00000091906	1700099I09Rik	-	RIKEN cDNA 1700099I09 gene	ncRNA
Merged-chr6-54760565-4	chr6	54757649	54764073	+	0	RMER10B|LTR|ERVL	-56055	NM_199143	387524	Mm.286149	NM_199143	ENSMUSG00000058446	Znrf2	1190002C14Rik|AU044205|D6Ertd365e	zinc and ring finger 2	protein-coding
Merged-chr2-167633869-4	chr2	167629890	167635581	+	0	promoter-TSS (NM_023230)	-730	NM_001311146	66589	Mm.278783	NM_023230	ENSMUSG00000078923	Ube2v1	0610011J09Rik|AI256840|CROC-1|CROC1|D7Bwg1382e|UEV-1	ubiquitin-conjugating enzyme E2 variant 1	protein-coding
Merged-chr1-168382968-6	chr1	168380853	168385400	+	0	intron (NM_001291508, intron 2 of 7)	49043	NM_008783	18514	Mm.43358	NM_008783	ENSMUSG00000052534	Pbx1	2310056B04Rik|D230003C07Rik|Pbx-1	pre B cell leukemia homeobox 1	protein-coding
Merged-chr10-122931944-4	chr10	122929257	122934574	+	0	intron (NM_001110218, intron 9 of 9)	53809	NR_029527	387251		NR_029527	ENSMUSG00000065406	Mirlet7i	Mirnlet7i|let-7i|mmu-let-7i	microRNA let7i	ncRNA
Merged-chr10-12910718-5	chr10	12906561	12913419	+	0	RLTR30B_MM|LTR|ERV1	13137	NR_038027	320273	Mm.417706	NR_038027	ENSMUSG00000097378	B230208H11Rik	-	RIKEN cDNA B230208H11 gene	ncRNA
Merged-chr7-56112738-5	chr7	56111500	56115621	+	0	intron (NM_001360080, intron 19 of 92)	63171	NM_001360080	15204	Mm.20929	NM_010418	ENSMUSG00000030451	Herc2	D15F32S1h|D7H15F32S1|D7H15F37S1|jdf2|mKIAA0393|rjs	HECT and RLD domain containing E3 ubiquitin protein ligase 2	protein-coding
Merged-chr8-89243867-5	chr8	89240018	89246912	+	0	Intergenic	-199303	NM_021390	58198	Mm.214361	NM_021390	ENSMUSG00000031665	Sall1	Msal-3	spalt like transcription factor 1	protein-coding
Merged-chr1-85934182-4	chr1	85932126	85936524	+	0	Intergenic	5842	NR_037692	71141	Mm.314965	NR_037692	ENSMUSG00000026224	4933407L21Rik	-	RIKEN cDNA 4933407L21 gene	ncRNA
Merged-chr13-28719503-4	chr13	28716487	28722691	+	0	intron (NR_045053, intron 3 of 8)	-8716	NR_105787	102466635		NR_105787	ENSMUSG00000099158	Mir6368	Gm27800|mmu-mir-6368	microRNA 6368	ncRNA
Merged-chr17-58932548-4	chr17	58930194	58935295	+	0	intron (NM_027001, intron 6 of 12)	58631	NM_027001	69239	Mm.246732	NM_027001	ENSMUSG00000024227	Pdzph1	2610034M16Rik|AV114557	PDZ and pleckstrin homology domains 1	protein-coding
Merged-chr15-96179561-4	chr15	96176907	96182100	+	0	Intergenic	-3297	NR_028311	100043335	Mm.247464	NR_028311		Gm4371	EG667874|Gm8854	eukaryotic translation initiation factor 3, subunit I pseudogene	pseudo
Merged-chr3-65974905-4	chr3	65971739	65977170	+	0	Intergenic	-16205	NM_001355432	56706	Mm.175612	NM_019937	ENSMUSG00000027829	Ccnl1	2610030E23Rik|AU018493|Ccnl|ania-6a	cyclin L1	protein-coding
Merged-chr12-73063665-4	chr12	73060601	73065099	+	0	Intergenic	-16138	NM_009189	20471	Mm.4645	NM_009189	ENSMUSG00000051367	Six1	BB138287	sine oculis-related homeobox 1	protein-coding
Merged-chr18-63239419-4	chr18	63236771	63241688	+	0	RLTR13F|LTR|ERVK	147954	NM_001039485	667742	Mm.158720	NM_172629	ENSMUSG00000041482	Piezo2	5930434P17|9030411M15Rik|9430028L06Rik|Fam38b|Fam38b2	piezo-type mechanosensitive ion channel component 2	protein-coding
Merged-chr7-132247413-6	chr7	132241594	132250888	+	0	intron (NM_029935, intron 6 of 7)	-69423	NR_028578	100043682	Mm.482794	NR_028578	ENSMUSG00000109270	Gm10584	-	predicted gene 10584	ncRNA
Merged-chr7-66293077-4	chr7	66291605	66295181	+	0	intron (NM_146191, intron 15 of 33)	88331	NR_106024	102465640		NR_106024	ENSMUSG00000098353	Mir7057	Gm27550|mmu-mir-7057	microRNA 7057	ncRNA
Merged-chr2-146280081-5	chr2	146278152	146282956	+	0	intron (NM_001033348, intron 38 of 40)	21268	NR_040619	77806	Mm.392819	NR_040619	ENSMUSG00000085958	A930019D19Rik	-	RIKEN cDNA A930019D19 gene	ncRNA
Merged-chr10-43551142-5	chr10	43547680	43554248	+	0	Intergenic	-9946	NM_026411	67851	Mm.209953	NM_026411	ENSMUSG00000019797	1700021F05Rik	-	RIKEN cDNA 1700021F05 gene	protein-coding
Merged-chr10-95303301-5	chr10	95301341	95308480	+	0	(GA)n|Simple_repeat|Simple_repeat	18799	NM_001330138	12905	Mm.473739	NM_009950	ENSMUSG00000045867	Cradd	RAIDD	CASP2 and RIPK1 domain containing adaptor with death domain	protein-coding
Merged-chr1-93176719-4	chr1	93173968	93179556	+	0	CpG	8339	NM_001310428	381284	Mm.193346	NM_001310428	ENSMUSG00000084989	Crocc2	E030010N08Rik|Gm976	ciliary rootlet coiled-coil, rootletin family member 2	protein-coding
Merged-chr13-105239841-4	chr13	105237102	105242187	+	0	RLTR13G|LTR|ERVK	53370	NM_027934	71816	Mm.317015	NM_027934	ENSMUSG00000021720	Rnf180	3110001E11Rik|Rines	ring finger protein 180	protein-coding
Merged-chr7-101822637-6	chr7	101819757	101824814	+	0	TTS (NM_001122739)	3972	NM_008887	11859	Mm.5028	NM_008887	ENSMUSG00000007946	Phox2a	Arix|Phox2|Pmx2|Pmx2a|Px2a	paired-like homeobox 2a	protein-coding
Merged-chr11-95706064-6	chr11	95701770	95710668	+	0	intron (NR_045780, intron 1 of 1)	6535	NR_045780	432396	Mm.426849	NR_045780	ENSMUSG00000086191	Zfp652os	1110035M17Rik	zinc finger protein 652, opposite strand	ncRNA
Merged-chr12-97921661-4	chr12	97919817	97922683	+	0	Intergenic	338209	NM_008079	14420	Mm.5120	NM_008079	ENSMUSG00000021003	Galc	2310068B06Rik|A930008M05Rik|AW212969|AW413532|Gacy|twi|twitcher	galactosylceramidase	protein-coding
Merged-chr4-128715851-4	chr4	128713890	128717447	+	0	intron (NM_001195130, intron 7 of 14)	-11903	NM_001195083	54383	Mm.473738	NM_018774	ENSMUSG00000028796	Phc2	A3galt2|AA415044|D130050K19Rik|D4Ertd810e|Edr2|Mph2|p36	polyhomeotic 2	protein-coding
Merged-chr9-14876769-4	chr9	14875608	14877957	+	0	ERVB7_3-LTR_MM|LTR|ERVK	16572	NM_001310734	14608	Mm.4672	NM_010287	ENSMUSG00000031932	Gpr83	AW045253|Gir|Gpr72|RP105|RP39|RP82	G protein-coupled receptor 83	protein-coding
Merged-chr8-84837830-4	chr8	84836032	84841903	+	0	intron (NM_009010, intron 1 of 8)	1698	NM_001297606	19358	Mm.255539	NM_009010	ENSMUSG00000003813	Rad23a	2310040P19Rik|AL024030|HR23A|mHR23A	RAD23 homolog A, nucleotide excision repair protein	protein-coding
Merged-chr2-152671370-4	chr2	152668872	152672497	+	0	intron (NM_001159553, intron 1 of 2)	1223	NM_001159551	14950	Mm.277327	NM_010376	ENSMUSG00000019188	H13	1200006O09Rik|4930443L17Rik|5031424B04Rik|AV020344|H-13|Hm13|PSL3|Spp	histocompatibility 13	protein-coding
Merged-chr3-137977245-4	chr3	137974703	137979060	+	0	intron (NM_011932, intron 1 of 8)	4668	NM_001310753	26377	Mm.254835	NM_011932	ENSMUSG00000028159	Dapp1	Bam32	dual adaptor for phosphotyrosine and 3-phosphoinositides 1	protein-coding
Merged-chr11-35924574-4	chr11	35921401	35928036	+	0	PB1D10|SINE|Alu	55809	NM_170779	211652	Mm.31267	NM_170779	ENSMUSG00000018849	Wwc1	AA408228|AU017197|BC037006|Kibra	WW, C2 and coiled-coil domain containing 1	protein-coding
Merged-chr10-94426629-4	chr10	94424946	94428592	+	0	intron (NM_001359762, intron 1 of 4)	-88088	NM_172051	319880	Mm.23047	NM_172051	ENSMUSG00000020023	Tmcc3	A230066D03Rik|AW488095|C630016B22Rik|C88213|Gm1556|Tmcc1	transmembrane and coiled coil domains 3	protein-coding
Merged-chr2-163431809-7	chr2	163427828	163435741	+	0	B1_Mus2|SINE|Alu	-6683	NM_144891	228858	Mm.102080	NM_144891	ENSMUSG00000017943	Gdap1l1	Gdap1l	ganglioside-induced differentiation-associated protein 1-like 1	protein-coding
Merged-chr13-100516714-4	chr13	100515440	100518749	+	0	RSINE1|SINE|B4	-24485	NM_001360706	23894	Mm.272533	NM_022011	ENSMUSG00000021639	Gtf2h2	44kDa|BTF2 p44|BTF2-p44|Btf2p44|p44	general transcription factor II H, polypeptide 2	protein-coding
Merged-chr8-18806159-4	chr8	18803281	18808918	+	0	HAL1M8|LINE|L1	-40180	NM_026792	52123	Mm.24117	NM_026792	ENSMUSG00000031467	Agpat5	1110013A05Rik|D8Ertd319e	1-acylglycerol-3-phosphate O-acyltransferase 5 (lysophosphatidic acid acyltransferase, epsilon)	protein-coding
Merged-chr18-65822184-5	chr18	65819032	65824675	+	0	B4|SINE|B4	21275	NM_025468	66286	Mm.27800	NM_025468	ENSMUSG00000024516	Sec11c	1810029G24Rik|Sec11l3	SEC11 homolog C, signal peptidase complex subunit	protein-coding
Merged-chr1-51931825-4	chr1	51930046	51933831	+	0	B3|SINE|B2	-15960	NM_001161817	17912	Mm.3390	NM_010863	ENSMUSG00000018417	Myo1b	AA406997|MIH-L|MMIa	myosin IB	protein-coding
Merged-chr17-85257059-4	chr17	85255174	85259322	+	0	intron (NM_028576, intron 3 of 10)	166622	NM_028576	73582	Mm.260753	NM_028576	ENSMUSG00000071037	Camkmt	1700106N22Rik|AI480743|AV099781|CLNMT|CaM KMT	calmodulin-lysine N-methyltransferase	protein-coding
Merged-chr17-84063863-4	chr17	84062530	84065223	+	0	Intergenic	-14784	NR_045458	74473	Mm.399575	NR_045458	ENSMUSG00000117571	4933433H22Rik	-	RIKEN cDNA 4933433H22 gene	ncRNA
Merged-chr13-109823001-5	chr13	109820600	109825932	+	0	(CA)n|Simple_repeat|Simple_repeat	-80543	NR_035442	100316683		NR_035442	ENSMUSG00000084651	Mir1904	Mirn1904|mmu-mir-1904	microRNA 1904	ncRNA
Merged-chr1-127904918-4	chr1	127901975	127907972	+	0	ORR1D1|LTR|ERVL-MaLR	36200	NM_178690	226407	Mm.489713	NM_178690	ENSMUSG00000036104	Rab3gap1	1700003B17Rik|4732493F09Rik|AL117896|Rab3gap|p130	RAB3 GTPase activating protein subunit 1	protein-coding
Merged-chr1-153316919-4	chr1	153315200	153319038	+	0	intron (NM_010683, intron 1 of 27)	15667	NM_010683	226519	Mm.1249	NM_010683	ENSMUSG00000026478	Lamc1	Lamb2	laminin, gamma 1	protein-coding
Merged-chr4-107733674-4	chr4	107730709	107736348	+	0	(CA)n|Simple_repeat|Simple_repeat	-49298	NM_019872	56296	Mm.141324	NM_019872	ENSMUSG00000028610	Dmrtb1	Dmrt6|Prp13	DMRT-like family B with proline-rich C-terminal, 1	protein-coding
Merged-chr14-50971524-6	chr14	50968870	50974269	+	0	MTC|LTR|ERVL-MaLR	15428	NM_001123371	667034	Mm.482171	NM_001123371	ENSMUSG00000068417	Pnp2	-	purine-nucleoside phosphorylase 2	protein-coding
Merged-chr12-118659748-4	chr12	118656474	118662497	+	0	Intergenic	-129292	NR_045947	100384890	Mm.484658	NR_045947	ENSMUSG00000113875	D230030E09Rik	Npe	Riken cDNA D230030E09 gene	ncRNA
Merged-chr7-68239722-4	chr7	68238561	68240870	+	0	intron (NM_030101, intron 1 of 3)	24518	NM_030101	78444	Mm.425468	NM_030101	ENSMUSG00000030553	Pgpep1l	C330024D12Rik	pyroglutamyl-peptidase I-like	protein-coding
Merged-chr5-125575805-5	chr5	125573670	125577905	+	0	intron (NM_001190352, intron 1 of 8)	43369	NM_001190352	208151	Mm.40397	NM_001190352	ENSMUSG00000070498	Tmem132b	AK220418|mKIAA1786	transmembrane protein 132B	protein-coding
Merged-chr10-17829743-6	chr10	17825849	17833659	+	0	ORR1F|LTR|ERVL-MaLR	33535	NM_138628	378431	Mm.283493	NM_138628	ENSMUSG00000039891	Txlnb	2310001N14Rik|Mdp77	taxilin beta	protein-coding
Merged-chr15-84620681-4	chr15	84616742	84623510	+	0	Intergenic	-43080	NM_001346662	109270	Mm.291372	NM_146061	ENSMUSG00000036106	Prr5	AU043908|Arhgap8|C030017C09Rik|C78947|Protor-1|Protor1	proline rich 5 (renal)	protein-coding
Merged-chr4-41165322-4	chr4	41163188	41167091	+	0	RMER3D-int|LTR|ERVK	29118	NM_026275	67615	Mm.389540	NM_026275	ENSMUSG00000036241	Ube2r2	1200003M11Rik|Cdc34b|Ubc3b	ubiquitin-conjugating enzyme E2R 2	protein-coding
Merged-chr5-38753771-5	chr5	38752101	38756118	+	0	intron (NM_013748, intron 8 of 18)	-69283	NM_001081144	100515	Mm.38277	NM_001081144	ENSMUSG00000046572	Zfp518b	6820424L24Rik|AA410078|AI661722|Znf518b	zinc finger protein 518B	protein-coding
Merged-chr4-125115419-4	chr4	125114149	125118538	+	0	Intergenic	11538	NM_153159	230738	Mm.402	NM_153159	ENSMUSG00000042677	Zc3h12a	BC036563|MCPIP|MCPIP-1|Mcpip1|Reg1	zinc finger CCCH type containing 12A	protein-coding
Merged-chr7-79868988-4	chr7	79866880	79870483	+	0	MLT1I|LTR|ERVL-MaLR	-20471	NM_008486	16790	Mm.4487	NM_008486	ENSMUSG00000039062	Anpep	AP-M|AP-N|Apn|Cd13|P150	alanyl (membrane) aminopeptidase	protein-coding
Merged-chr2-178728529-5	chr2	178727345	178730219	+	0	Intergenic	298267	NM_198656	381409	Mm.330860	NM_198656	ENSMUSG00000039155	Cdh26	Gm1010	cadherin-like 26	protein-coding
Merged-chr2-119304899-4	chr2	119302773	119306929	+	0	Intergenic	16109	NM_172269	228545	Mm.294761	NM_172269	ENSMUSG00000034216	Vps18	9930024E13Rik	VPS18 CORVET/HOPS core subunit	protein-coding
Merged-chr10-123061651-4	chr10	123059962	123063332	+	0	intron (NM_001163025, intron 1 of 33)	14858	NM_153395	67074	Mm.169924	NM_153395	ENSMUSG00000034602	Mon2	2610528O22Rik|AW495628|Sf21|mKIAA1040	MON2 homolog, regulator of endosome to Golgi trafficking	protein-coding
Merged-chr1-40666010-4	chr1	40664461	40667837	+	0	Intergenic	-15563	NM_001033289	226999	Mm.256414	NM_001033289	ENSMUSG00000026062	Slc9a2	2210416H12Rik|4932415O19Rik|AV333884|NHE2	solute carrier family 9 (sodium/hydrogen exchanger), member 2	protein-coding
Merged-chr10-80620749-4	chr10	80618604	80625662	+	0	promoter-TSS (NM_134002)	-647	NM_134002	103236	Mm.29873	NM_134002	ENSMUSG00000003345	Csnk1g2	2810429I12Rik|AI463719	casein kinase 1, gamma 2	protein-coding
Merged-chr16-93533313-4	chr16	93531489	93534553	+	0	Intergenic	70794	NM_145482	224440	Mm.10628	NM_145482	ENSMUSG00000022948	Setd4	AY037804|C21orf18|ORF21	SET domain containing 4	protein-coding
Merged-chr7-57176347-4	chr7	57172726	57178825	+	0	RLTR13E|LTR|ERVK	211440	NM_008074	14407	Mm.322667	NM_008074	ENSMUSG00000055026	Gabrg3	6330406O05Rik|B230362M20Rik|Gabrg-3	gamma-aminobutyric acid (GABA) A receptor, subunit gamma 3	protein-coding
Merged-chr18-54527753-4	chr18	54526441	54529370	+	0	Intergenic	-83839	NR_045400	328957	Mm.402781	NR_045400	ENSMUSG00000118154	9330117O12Rik	9330117O12	RIKEN cDNA 9330117O12 gene	ncRNA
Merged-chr3-41423701-5	chr3	41422298	41425091	+	0	Intergenic	69505	NR_040385	78706	Mm.366094	NR_040385	ENSMUSG00000097639	Platr4	C430002E04Rik	pluripotency associated transcript 4	ncRNA
Merged-chr1-135109409-4	chr1	135108191	135111734	+	0	intron (NR_153383, intron 32 of 36)	-4686	NM_001033409	329252	Mm.279594	NM_001033409	ENSMUSG00000042793	Lgr6	A530037C04Rik|D830026M09	leucine-rich repeat-containing G protein-coupled receptor 6	protein-coding
Merged-chr1-75445276-4	chr1	75439910	75451963	+	0	Intergenic	-4574	NM_183022	241118	Mm.110790	NM_183022	ENSMUSG00000033007	Asic4	Accn4|BNAC4	acid-sensing (proton-gated) ion channel family member 4	protein-coding
Merged-chr8-60658766-6	chr8	60654976	60662483	+	0	RLTR13G|LTR|ERVK	3172	NM_001177882	71306	Mm.23242	NM_027756	ENSMUSG00000031647	Mfap3l	4933428A15Rik|5430405D20Rik|AI461995|AW125052|NYD-sp9|mKIAA0626	microfibrillar-associated protein 3-like	protein-coding
Merged-chr11-8811649-4	chr11	8810546	8812417	+	0	Intergenic	-146946	NM_001083587	319939	Mm.337820	NM_001083587	ENSMUSG00000020422	Tns3	BC023928|F830010I22Rik|TEM6|Tens1	tensin 3	protein-coding
Merged-chr2-68365748-9	chr2	68363134	68369036	+	0	exon (NM_016866, exon 8 of 18)	105896	NM_016866	53416	Mm.198414	NM_016866	ENSMUSG00000027030	Stk39	AW227544|AW556857|DCHT|RF005|Rnl5|SPAK	serine/threonine kinase 39	protein-coding
Merged-chr4-73517794-5	chr4	73515814	73519429	+	0	Intergenic	-87923	NM_001256481	100502924	Mm.331671	NM_001081645		Gm38423	Gm11237	predicted gene, 38423	protein-coding
Merged-chr8-120828263-4	chr8	120826808	120829230	+	0	Intergenic	89380	NM_001301811	15900	Mm.334861	NM_008320	ENSMUSG00000041515	Irf8	AI893568|ICSBP|IRF-8|Icsbp1|Myls	interferon regulatory factor 8	protein-coding
Merged-chr16-96758219-6	chr16	96755320	96761545	+	0	intron (NM_031174, intron 11 of 32)	290826	NM_008791	18546	Mm.5023	NM_008791	ENSMUSG00000090223	Pcp4	P16Rimb19|Pcp-4|Pep19	Purkinje cell protein 4	protein-coding
Merged-chr15-97991770-6	chr15	97988794	97995055	+	0	intron (NM_001113515, intron 15 of 52)	12800	NM_031163	12824	Mm.2423	NM_031163	ENSMUSG00000022483	Col2a1	Col2|Col2a|Col2a-1|Del1|Dmm|Lpk|M100413|Rgsc413|Rgsc856	collagen, type II, alpha 1	protein-coding
Merged-chr7-48917885-5	chr7	48915504	48919526	+	0	Intergenic	-35919	NM_001360812	108961	Mm.240566	NM_001013368	ENSMUSG00000046179	E2f8	4432406C08Rik|AA410048	E2F transcription factor 8	protein-coding
Merged-chr6-144251108-5	chr6	144249003	144253197	+	0	Intergenic	-41532	NM_001243163	20678	Mm.1752	NM_011444	ENSMUSG00000041540	Sox5	A730017D01Rik|AI528773	SRY (sex determining region Y)-box 5	protein-coding
Merged-chr1-136769112-4	chr1	136768007	136770588	+	0	Helitron3Na_Mam|RC|Helitron	73086	NR_037986	100503474	Mm.428276	NR_037986		Platr22	Gm16880	pluripotency associated transcript 22	ncRNA
Merged-chr6-49132746-4	chr6	49131328	49134261	+	0	Lx5|LINE|L1	58999	NM_029353	75593	Mm.439947	NM_029353	ENSMUSG00000029815	Malsu1	2410003K15Rik|Matsu1	mitochondrial assembly of ribosomal large subunit 1	protein-coding
Merged-chr9-115357032-4	chr9	115354688	115360790	+	0	Intergenic	21578	NR_040730	73856	Mm.399156	NR_040730		4930428G15Rik	-	RIKEN cDNA 4930428G15 gene	ncRNA
Merged-chr13-75876871-5	chr13	75875356	75878223	+	0	intron (NM_028493, intron 10 of 11)	36903	NM_053108	93692	Mm.25844	NM_053108	ENSMUSG00000021591	Glrx	C86710|D13Wsu156e|Glrx1|Grx1|TTase	glutaredoxin	protein-coding
Merged-chr3-39979264-4	chr3	39975691	39981671	+	0	Intergenic	544231	NR_040445	100040882	Mm.272869	NR_040445	ENSMUSG00000037884	1700017G19Rik	-	RIKEN cDNA 1700017G19 gene	ncRNA
Merged-chr9-58555778-4	chr9	58552834	58559096	+	0	Intergenic	-15025	NM_133983	102657	Mm.5356	NM_133983	ENSMUSG00000035914	Cd276	6030411F23Rik|AU016588|B7RP-2|B7h3	CD276 antigen	protein-coding
Merged-chr1-155051587-4	chr1	155048822	155053957	+	0	Intergenic	31875	NR_151545	671336	Mm.393476	NR_151545	ENSMUSG00000096950	Gm9530	-	predicted gene 9530	ncRNA
Merged-chr9-40757585-4	chr9	40755767	40758638	+	0	intron (NM_133733, intron 1 of 6)	-44074	NM_001364480	15481	Mm.290774	NM_031165	ENSMUSG00000015656	Hspa8	2410008N15Rik|Hsc70|Hsc71|Hsc73|Hsp73|Hspa10	heat shock protein 8	protein-coding
Merged-chr2-117194926-4	chr2	117194009	117196631	+	0	Intergenic	10193	NR_030440	732489		NR_030440	ENSMUSG00000076376	Mir674	Mirn674|mir-674|mmu-mir-674	microRNA 674	ncRNA
Merged-chr4-104800753-6	chr4	104798107	104803235	+	0	intron (NM_133882, intron 10 of 11)	34354	NM_001316671	110382	Mm.87072	NM_133882	ENSMUSG00000029656	C8b	4930439B20Rik|AI595927	complement component 8, beta polypeptide	protein-coding
Merged-chr2-18032242-4	chr2	18030554	18033975	+	0	intron (NR_028376, intron 1 of 1)	5015	NR_028378	100034739	Mm.401643	NR_028378		Gm17762	-	predicted gene, 17762	ncRNA
Merged-chr11-105284691-4	chr11	105280839	105287682	+	0	TTS (NM_001294331)	-8386	NM_008626	17534	Mm.235616	NM_008626	ENSMUSG00000020695	Mrc2	Endo180|mKIAA0709|uPARAP	mannose receptor, C type 2	protein-coding
Merged-chr3-154777744-7	chr3	154776131	154779892	+	0	Intergenic	66878	NM_175176	209601	Mm.331454	NM_175176	ENSMUSG00000078161	Erich3	1700013E18Rik|4922501L14Rik|5031409G23Rik|AI596448|Gm133	glutamate rich 3	protein-coding
Merged-chr2-107083947-5	chr2	107082808	107086025	+	0	MLT1G|LTR|ERVL-MaLR	-24765	NM_008045	14308	Mm.249525	NM_008045	ENSMUSG00000027120	Fshb	FSH|FSH-B|FSH-beta|Fshbeta	follicle stimulating hormone beta	protein-coding
Merged-chr13-107659239-4	chr13	107657188	107660380	+	0	URR1B|DNA|hAT-Charlie	-28613	NR_045900	72257	Mm.234155	NR_045900	ENSMUSG00000102000	1700006H21Rik	-	RIKEN cDNA 1700006H21 gene	ncRNA
Merged-chr4-82762646-4	chr4	82761286	82764016	+	0	Intergenic	97022	NM_026647	68268	Mm.32047	NM_026647	ENSMUSG00000028403	Zdhhc21	9130404H11Rik|AL024349|D130004H04Rik|dep	zinc finger, DHHC domain containing 21	protein-coding
Merged-chr1-106722488-4	chr1	106721572	106724448	+	0	3' UTR (NM_027534, exon 10 of 10)	-8720	NM_177410	12043	Mm.257460	NM_009741	ENSMUSG00000057329	Bcl2	AW986256|Bcl-2|C430015F12Rik|D630044D05Rik|D830018M01Rik	B cell leukemia/lymphoma 2	protein-coding
Merged-chr3-131102979-4	chr3	131099056	131108823	+	0	Intergenic	-6358	NM_010703	16842	Mm.255219	NM_010703	ENSMUSG00000027985	Lef1	3000002B05|AI451430|Lef-1	lymphoid enhancer binding factor 1	protein-coding
Merged-chr17-75522421-4	chr17	75520200	75525134	+	0	MLTR14|LTR|ERV1	29279	NM_001357860	72722	Mm.24641	NM_133747	ENSMUSG00000002017	Fam98a	2810405J04Rik|AL024114	family with sequence similarity 98, member A	protein-coding
Merged-chr5-20677756-7	chr5	20673894	20682205	+	0	intron (NM_015823, intron 21 of 21)	204075	NM_172992	68770	Mm.86410	NM_172992	ENSMUSG00000039987	Phtf2	1110054G21Rik|9530062N20Rik|AI447096|C77923	putative homeodomain transcription factor 2	protein-coding
Merged-chr1-189755461-4	chr1	189753558	189758303	+	0	intron (NM_008976, intron 1 of 18)	27662	NM_008976	19250	Mm.4498	NM_008976	ENSMUSG00000026604	Ptpn14	C130080N23Rik|PTP36	protein tyrosine phosphatase, non-receptor type 14	protein-coding
Merged-chr18-55549161-6	chr18	55546299	55550671	+	0	Intergenic	-555894	NM_001360787	269023	Mm.192984	NM_175751	ENSMUSG00000052713	Zfp608	4932417D18Rik|D430007A19Rik|Znf608	zinc finger protein 608	protein-coding
Merged-chr6-115123444-4	chr6	115122318	115124863	+	0	Intergenic	11245	NR_132436	100503783	Mm.102390	NR_132436	ENSMUSG00000097486	Gm17733	-	predicted gene, 17733	ncRNA
Merged-chr7-127104775-4	chr7	127103022	127106890	+	0	MIRc|SINE|MIR	13520	NM_178901	101602	Mm.490357	NM_178901	ENSMUSG00000045165	AI467606	-	expressed sequence AI467606	protein-coding
Merged-chr13-99505783-5	chr13	99504780	99507068	+	0	intron (NM_008634, intron 2 of 6)	10678	NM_008634	17755	Mm.4173	NM_008634	ENSMUSG00000052727	Map1b	A230055D22|AI843217|LC1|MAP5|Mtap-5|Mtap1b|Mtap5	microtubule-associated protein 1B	protein-coding
Merged-chr7-99360792-4	chr7	99359098	99362830	+	0	PB1D10|SINE|Alu	-7725	NM_001111044	12406	Mm.22708	NM_009825	ENSMUSG00000070436	Serpinh1	BERF-1|Cbp1|Cbp2|Hsp47|J6|Serpinh2|gp46	serine (or cysteine) peptidase inhibitor, clade H, member 1	protein-coding
Merged-chr14-87426407-6	chr14	87424963	87428315	+	0	MLT1A1|LTR|ERVL-MaLR	10056	NM_172605	219249	Mm.35168	NM_172605	ENSMUSG00000022019	Tdrd3	4732418C03Rik|6720468N18	tudor domain containing 3	protein-coding
Merged-chr14-61005215-4	chr14	61003371	61006735	+	0	intron (NM_001164155, intron 4 of 9)	32934	NM_001164155	29820	Mm.281356	NM_013869	ENSMUSG00000060548	Tnfrsf19	AL023044|AW123854|TAJ|TAJ-ALPHA|TRADE|Troy	tumor necrosis factor receptor superfamily, member 19	protein-coding
Merged-chr8-91495820-6	chr8	91493939	91499880	+	0	intron (NM_011936, intron 7 of 8)	183384	NM_011936	26383	Mm.4375	NM_011936	ENSMUSG00000055932	Fto	AW743446|mKIAA1752	fat mass and obesity associated	protein-coding
Merged-chr10-67329847-4	chr10	67327922	67331850	+	0	Intergenic	-44605	NM_001036293	641340	Mm.136223	NM_001036293	ENSMUSG00000075000	Nrbf2	NRBF-2	nuclear receptor binding factor 2	protein-coding
Merged-chr4-82542996-6	chr4	82541304	82544842	+	0	intron (NR_137202, intron 1 of 1)	35084	NR_137202	102635783	Mm.41666	NR_137202		Gm11266	-	predicted gene 11266	ncRNA
Merged-chr7-118594170-5	chr7	118591267	118598347	+	0	B4A|SINE|B4	2361	NM_001331203	381914	Mm.291232	NM_001331201	ENSMUSG00000109284	B230311B06Rik	Gm1695	RIKEN cDNA B230311B06 gene	protein-coding
Merged-chr19-56915378-4	chr19	56913022	56917340	+	0	Tigger13a|DNA|TcMar-Tigger	40765	NM_172840	240675	Mm.129534	NM_172840	ENSMUSG00000025082	Vwa2	Amaco	von Willebrand factor A domain containing 2	protein-coding
Merged-chr6-55880987-4	chr6	55879312	55882927	+	0	intron (NM_001081665, intron 4 of 13)	44101	NM_001081665	232016	Mm.333084	NM_001081665	ENSMUSG00000037973	Itprid1	Ccdc129|D530004J12Rik|Gm458	ITPR interacting domain containing 1	protein-coding
Merged-chr13-97453913-4	chr13	97450762	97456750	+	0	B1_Mur4|SINE|Alu	18786	NR_110432	100039691	Mm.219358	NR_110430	ENSMUSG00000078952	Lncenc1	Gm11019|Gm2373|Lincenc1|Platr18|linc-Enc1	long non-coding RNA, embryonic stem cells expressed 1	ncRNA
Merged-chr10-112229379-5	chr10	112225173	112232225	+	0	Intergenic	-42422	NM_001359752	268345	Mm.336242	NM_001025581	ENSMUSG00000035681	Kcnc2	AW047325|B230117I07|KShIIIA|Kv3.2	potassium voltage gated channel, Shaw-related subfamily, member 2	protein-coding
Merged-chr8-24153178-4	chr8	24151558	24155031	+	0	Intergenic	285652	NM_026931	69068	Mm.25775	NM_026931	ENSMUSG00000056313	Tcim	1110065B09Rik|1810011O10Rik|AW121743|AW321058	transcriptional and immune response regulator	protein-coding
Merged-chr10-44315777-5	chr10	44313847	44317617	+	0	Lx|LINE|L1	-43944	NR_035450	100316688		NR_035450	ENSMUSG00000089260	Mir1929	mir-1929|mmu-mir-1929	microRNA 1929	ncRNA
Merged-chr11-52285739-5	chr11	52281460	52288162	+	0	Intergenic	-1797	NM_001313981	21414	Mm.31630	NM_009331	ENSMUSG00000000782	Tcf7	AI465550|TCF-1|Tcf1	transcription factor 7, T cell specific	protein-coding
Merged-chr3-58504245-5	chr3	58501324	58505427	+	0	ORR1A2|LTR|ERVL-MaLR	-22446	NM_001005509	229317	Mm.21617	NM_001005509	ENSMUSG00000027810	Eif2a	D030048D22|D3Ertd194e	eukaryotic translation initiation factor 2A	protein-coding
Merged-chr11-77680059-4	chr11	77677403	77683096	+	0	MTC|LTR|ERVL-MaLR	-5890	NM_001024205	68564	Mm.428996	NM_001024205	ENSMUSG00000037857	Nufip2	1110001M19Rik|9530056D24Rik|AI256692|AI461731|PIG1|mKIAA1321	nuclear fragile X mental retardation protein interacting protein 2	protein-coding
Merged-chr13-97552442-4	chr13	97550177	97554023	+	0	Intergenic	-7900	NR_046157	328314	Mm.138047	NR_046157	ENSMUSG00000110235	Gm5086	B230311A21|EG328314	predicted gene 5086	ncRNA
Merged-chr6-140444765-5	chr6	140443255	140447062	+	0	intron (NM_144920, intron 3 of 30)	21059	NM_144920	109135	Mm.247670	NM_144920	ENSMUSG00000030231	Plekha5	2810431N21Rik|AI428202|AK129423|AMH-Cre|Ayu21-9|Gt(pU21)9Imeg|Pepp2|Tg(AMH-cre)1Flor	pleckstrin homology domain containing, family A member 5	protein-coding
Merged-chr2-128272934-4	chr2	128271007	128274706	+	0	Intergenic	145281	NM_001284410	12125	Mm.141083	NM_009754	ENSMUSG00000027381	Bcl2l11	1500006F24Rik|Bim|Bod|bcl2-L-11	BCL2-like 11 (apoptosis facilitator)	protein-coding
Merged-chr8-90852799-6	chr8	90848657	90858667	+	0	B1_Mus1|SINE|Alu	24827	NM_177224	109151	Mm.100615	NM_177224	ENSMUSG00000056608	Chd9	1810014J18Rik|9030205D12Rik|A330063D19Rik|AD013|PRIC320|mKIAA0308	chromodomain helicase DNA binding protein 9	protein-coding
Merged-chr4-100811589-4	chr4	100809350	100813837	+	0	intron (NM_198037, intron 1 of 26)	34914	NM_198037	320508	Mm.151962	NM_198037	ENSMUSG00000028532	Cachd1	1190007F10Rik|AI852726|B430218L07Rik|Vwcd1|mKIAA1573	cache domain containing 1	protein-coding
Merged-chr4-124709427-4	chr4	124707387	124711721	+	0	TTS (NM_010213)	-5307	NM_029157	75062	Mm.25779	NM_029157	ENSMUSG00000028902	Sf3a3	4930512K19Rik|60kDa	splicing factor 3a, subunit 3	protein-coding
Merged-chr7-29293048-4	chr7	29288548	29295107	+	0	MIRb|SINE|MIR	2507	NM_026731	68458	Mm.2343	NM_026731	ENSMUSG00000037166	Ppp1r14a	1110001M11Rik|Cpi17	protein phosphatase 1, regulatory inhibitor subunit 14A	protein-coding
Merged-chr3-138668697-4	chr3	138666595	138670375	+	0	Intergenic	58499	NR_040545	74635	Mm.410825	NR_040545	ENSMUSG00000105838	4930425O10Rik	-	RIKEN cDNA 4930425O10 gene	ncRNA
Merged-chr16-48475341-4	chr16	48474035	48477018	+	0	intron (NM_010816, intron 8 of 26)	44289	NM_010816	17450	Mm.250060	NM_010816	ENSMUSG00000022652	Morc1	Morc	microrchidia 1	protein-coding
Merged-chr10-62865788-4	chr10	62863381	62868327	+	0	intron (NM_001253857, intron 2 of 12)	21470	NM_001253857	52463	Mm.17774	NM_027384	ENSMUSG00000047146	Tet1	2510010B09Rik|AA517754|BB001228|Cxxc6|D10Ertd17e|LCX|mKIAA1676	tet methylcytosine dioxygenase 1	protein-coding
Merged-chr2-105690536-6	chr2	105686681	105694089	+	0	intron (NM_013627, intron 7 of 12)	7922	NM_001310146	18508	Mm.3608	NM_013627	ENSMUSG00000027168	Pax6	1500038E17Rik|AEY11|Dey|Gsfaey11|Pax-6|Sey	paired box 6	protein-coding
Merged-chr1-39923585-4	chr1	39922259	39924492	+	0	intron (NM_001252200, intron 2 of 31)	22462	NM_001252200	26921	Mm.491139	NM_008696	ENSMUSG00000026074	Map4k4	9430080K19Rik|AU043147|AU045934|AW046177|HGK|Nik	mitogen-activated protein kinase kinase kinase kinase 4	protein-coding
Merged-chr13-57362687-4	chr13	57360682	57364937	+	0	Intergenic	-467020	NM_001302372	26946	Mm.62409	NM_012035	ENSMUSG00000021541	Trpc7	TRP7|Trrp8	transient receptor potential cation channel, subfamily C, member 7	protein-coding
Merged-chr15-79617443-4	chr15	79616465	79619132	+	0	exon (NM_029407, exon 16 of 18)	-12689	NR_103477	13404	Mm.2524	NM_010059	ENSMUSG00000022429	Dmc1	Dmc1h|Lim15|Mei11|sgdp	DNA meiotic recombinase 1	protein-coding
Merged-chr2-104208145-4	chr2	104206218	104209937	+	0	intron (NM_001368844, intron 13 of 20)	85308	NM_026634	68243	Mm.158191	NM_026634	ENSMUSG00000032671	A930018P22Rik	-	RIKEN cDNA A930018P22 gene	protein-coding
Merged-chr9-36951105-5	chr9	36947866	36953959	+	0	intron (NM_001029838, intron 5 of 12)	117338	NM_001357611	235180	Mm.5264	NM_183171	ENSMUSG00000032118	Fez1	UNC-76|UNC76	fasciculation and elongation protein zeta 1 (zygin I)	protein-coding
Merged-chr12-84210827-4	chr12	84207384	84212495	+	0	intron (NM_001163501, intron 1 of 12)	8942	NM_001163501	238317	Mm.31256	NM_001163501	ENSMUSG00000042507	Elmsan1	9430029N19Rik|C130039O16Rik|Gm260	ELM2 and Myb/SANT-like domain containing 1	protein-coding
Merged-chr2-174286650-6	chr2	174282200	174291038	+	0	intron (NR_002846, intron 1 of 4)	2299	NM_019690	14683	Mm.125770	NM_010309	ENSMUSG00000027523	Gnas	5530400H20Rik|A930027G11Rik|C130027O20Rik|GPSA|GSP|Galphas|Gnas1|Gnasxl|Gs-alpha|Gsa|Nesp|Nesp55|Nespl|Oed-Sml|Oedsml|P1|P2|P3|PHP1A|PHP1B|POH|SCG6	GNAS (guanine nucleotide binding protein, alpha stimulating) complex locus	protein-coding
Merged-chr2-179539545-4	chr2	179537005	179541401	+	0	intron (NM_001316723, intron 2 of 5)	96772	NM_009867	12561	Mm.184711	NM_009867	ENSMUSG00000000305	Cdh4	AW120700|R-CAD|R-Cadh|Rcad	cadherin 4	protein-coding
Merged-chr17-63534010-5	chr17	63531047	63536229	+	0	Intergenic	-33058	NM_015794	50758	Mm.136366	NM_015794	ENSMUSG00000023965	Fbxl17	6330576B01Rik|AI452053|BB073797|C130023C01Rik|Fbx13|Fbxo13	F-box and leucine-rich repeat protein 17	protein-coding
Merged-chr7-29160844-5	chr7	29157296	29164055	+	0	3' UTR (NM_182927, exon 6 of 6)	-4465	NM_001146023	73833	Mm.260890	NM_028661	ENSMUSG00000030590	Fam98c	1110006G06Rik|AI836081|AV026483|B230110F21Rik	family with sequence similarity 98, member C	protein-coding
Merged-chr5-144112636-4	chr5	144111347	144113866	+	0	B3A|SINE|B2	12245	NM_001081109	231876	Mm.288726	NM_001081109	ENSMUSG00000038970	Lmtk2	2900041G10Rik|A330101P12Rik|BREK|KPI-2|KPI2|aatyk2|cprk	lemur tyrosine kinase 2	protein-coding
Merged-chr2-69418168-4	chr2	69414285	69420307	+	0	Intergenic	36834	NM_175512	241452	Mm.211655	NM_175512	ENSMUSG00000027068	Dhrs9	C730025I08Rik|Rdh15	dehydrogenase/reductase (SDR family) member 9	protein-coding
Merged-chr13-98722422-4	chr13	98720529	98724536	+	0	TTS (NM_172591)	-27701	NM_001025606	380863	Mm.28264	NM_001025606	ENSMUSG00000052485	Tmem171	Gm905	transmembrane protein 171	protein-coding
Merged-chr11-3535735-4	chr11	3534397	3537381	+	0	CpG	3403	NM_001284429	29856	Mm.188516	NM_013870	ENSMUSG00000020439	Smtn	smsmo	smoothelin	protein-coding
Merged-chr2-17741851-5	chr2	17740006	17743143	+	0	Intergenic	-10440	NR_156123	74103	Mm.120298	NM_028757	ENSMUSG00000053702	Nebl	1200007O21Rik|A630080F05Rik|BB140644|D830029A09Rik|Lnebl	nebulette	protein-coding
Merged-chr11-34437511-4	chr11	34436072	34438482	+	0	intron (NM_033374, intron 27 of 51)	122455	NM_001025382	574403	Mm.444796	NM_001025382	ENSMUSG00000069911	Insyn2b	EG574403|Fam196b|Gm6041	inhibitory synaptic factor family member 2B	protein-coding
Merged-chr11-35367888-5	chr11	35364006	35371618	+	0	intron (NM_011412, intron 4 of 35)	246356	NM_011412	20564	Mm.478604	NM_011412	ENSMUSG00000056427	Slit3	Slil2|Slit1|b2b2362.1Clo	slit guidance ligand 3	protein-coding
Merged-chr12-76840240-4	chr12	76836662	76842951	+	0	intron (NM_145927, intron 1 of 11)	2339	NM_145927	110606	Mm.151174	NM_145927	ENSMUSG00000033373	Fntb	2010013E13Rik|AA409500	farnesyltransferase, CAAX box, beta	protein-coding
Merged-chr11-96695269-5	chr11	96692300	96698344	+	0	intron (NM_001033186, intron 4 of 12)	82233	NM_001163389	74479	Mm.270781	NM_028965	ENSMUSG00000020876	Snx11	4933439F10Rik|A930041K09Rik|AI117694	sorting nexin 11	protein-coding
Merged-chr2-143621068-4	chr2	143619502	143622404	+	0	ORR1D1|LTR|ERVL-MaLR	-73116	NR_040354	378776	Mm.381216	NR_040354	ENSMUSG00000086171	Pcsk2os1	C630020P19Rik	proprotein convertase subtilisin/kexin type 2, opposite strand 1	ncRNA
Merged-chr1-75252127-7	chr1	75248963	75255114	+	0	intron (NM_008985, intron 18 of 22)	11733	NM_001359281	19275	Mm.2902	NM_008985	ENSMUSG00000026204	Ptprn	IA-2|mIA-A|mKIAA4064	protein tyrosine phosphatase, receptor type, N	protein-coding
Merged-chr2-181243608-4	chr2	181240547	181245366	+	0	promoter-TSS (NM_183162)	-929	NM_183162	229003	Mm.315872	NM_183162	ENSMUSG00000027580	Helz2	PDIP1|Pric285|mKIAA1769|mPDIP1	helicase with zinc finger 2, transcriptional coactivator	protein-coding
Merged-chr2-174673069-4	chr2	174670450	174675210	+	0	intron (NM_001099328, intron 3 of 4)	29296	NM_001099328	100043757	Mm.48711	NM_001099328	ENSMUSG00000050600	Zfp831	-	zinc finger protein 831	protein-coding
Merged-chr1-132289758-6	chr1	132285222	132293936	+	0	MER58B|DNA|hAT-Charlie	-9047	NM_144810	213417	Mm.39723	NM_144810	ENSMUSG00000042115	Klhdc8a	A630065K24Rik	kelch domain containing 8A	protein-coding
Merged-chr10-120745601-4	chr10	120743500	120747562	+	0	Intergenic	-20201	NR_038003	70874	Mm.427286	NR_038000	ENSMUSG00000044544	4921513I03Rik	-	RIKEN cDNA 4921513I03 gene	ncRNA
Merged-chr19-55271021-4	chr19	55266936	55274151	+	0	intron (NM_027976, intron 2 of 21)	17174	NM_027976	433256	Mm.292056	NM_027976	ENSMUSG00000024981	Acsl5	1700030F05Rik|ACS2|ACS5|Facl5	acyl-CoA synthetase long-chain family member 5	protein-coding
Merged-chr15-55105889-5	chr15	55103240	55109721	+	0	intron (NR_045093, intron 4 of 4)	-5837	NM_145470	97998	Mm.295397	NM_145470	ENSMUSG00000022419	Deptor	Depdc6	DEP domain containing MTOR-interacting protein	protein-coding
Merged-chr15-60840155-4	chr15	60837426	60842216	+	0	Intergenic	-14741	NM_001162926	399603	Mm.411968	NM_207269	ENSMUSG00000072568	Lratd2	BF642811|D330050I23Rik|Fam84b	LRAT domain containing 1	protein-coding
Merged-chr5-21827024-5	chr5	21825118	21828522	+	0	ORR1E|LTR|ERVL-MaLR	35186	NM_001289788	80979	Mm.160370	NM_030727	ENSMUSG00000029015	Slc26a5	Pres|prestin	solute carrier family 26, member 5	protein-coding
Merged-chr13-75461246-5	chr13	75457330	75464282	+	0	L2b|LINE|L2	-184240	NR_030451	751556		NR_030451	ENSMUSG00000076236	Mir682	Mirn682|mir-682|mmu-mir-682	microRNA 682	ncRNA
Merged-chr13-117217049-6	chr13	117214301	117222934	+	0	RMER17C|LTR|ERVK	-1956	NM_010330	13723	Mm.274926	NM_010330	ENSMUSG00000021728	Emb	AL022799|Gp70	embigin	protein-coding
Merged-chr8-8489415-5	chr8	8486240	8491642	+	0	Intergenic	172301	NM_010111	13642	Mm.209813	NM_010111	ENSMUSG00000001300	Efnb2	ELF-2|Epl5|Eplg5|Htk-L|LERK-5|Lerk5|NLERK-1	ephrin B2	protein-coding
Merged-chr2-161340526-6	chr2	161336165	161344274	+	0	Intergenic	-231133	NR_126509	71389	Mm.122738	NM_173368	ENSMUSG00000057133	Chd6	5430439G14Rik|6330406J24Rik|CHD-6	chromodomain helicase DNA binding protein 6	protein-coding
Merged-chr9-120602530-5	chr9	120601107	120604697	+	0	Intergenic	25571	NR_073359	76100	Mm.48212	NR_073359	ENSMUSG00000052658	5830454E08Rik	-	RIKEN cDNA 5830454E08 gene	ncRNA
Merged-chr3-52391115-5	chr3	52389316	52393832	+	0	Intergenic	123237	NM_019739	56458	Mm.29891	NM_019739	ENSMUSG00000044167	Foxo1	AI876417|Afxh|FKHR|Fkhr1|Foxo1a	forkhead box O1	protein-coding
Merged-chr3-108588537-4	chr3	108585163	108592794	+	0	B2_Mm2|SINE|B2	-2300	NM_001358053	99512	Mm.285968	NM_181400	ENSMUSG00000040389	Wdr47	1810073M12Rik|AA552998|mKIAA0893	WD repeat domain 47	protein-coding
Merged-chr9-65178870-4	chr9	65174746	65181606	+	0	intron (NM_008988, intron 4 of 13)	-36514	NM_177460	214424	Mm.31129	NM_177460	ENSMUSG00000032392	Parp16	ARTD15|BC055447|C79952|PARP-16	poly (ADP-ribose) polymerase family, member 16	protein-coding
Merged-chr1-91547638-4	chr1	91545778	91551179	+	0	intron (NM_001039126, intron 3 of 4)	7398	NM_023046	65247	Mm.234152	NM_023046	ENSMUSG00000026311	Asb1	1700029O08Rik|1700054C17Rik|AI426616|AI851378|mKIAA1146	ankyrin repeat and SOCS box-containing 1	protein-coding
Merged-chr2-151575989-4	chr2	151574477	151577462	+	0	intron (NM_145535, intron 1 of 8)	3346	NM_145535	228765	Mm.32068	NM_145535	ENSMUSG00000027456	Sdcbp2	-	syndecan binding protein (syntenin) 2	protein-coding
Merged-chr6-117180490-5	chr6	117177624	117183341	+	0	3' UTR (NM_013655, exon 4 of 4)	11947	NM_001012477	20315	Mm.303231	NM_013655	ENSMUSG00000061353	Cxcl12	Pbsf|Scyb12|Sdf1|Tlsf|Tpar1	chemokine (C-X-C motif) ligand 12	protein-coding
Merged-chr1-182190718-5	chr1	182188739	182193740	+	0	B3|SINE|B2	-33141	NM_001166728	625823	Mm.479992	NM_001166728	ENSMUSG00000091013	Vmn1r1	EG625823|Gm6628	vomeronasal 1 receptor 1	protein-coding
Merged-chr10-76068053-4	chr10	76067074	76069099	+	0	RMER12C|LTR|ERVK	-10531	NR_152793	102639053		NR_152793	ENSMUSG00000086798	Gm16222	-	predicted gene 16222	ncRNA
Merged-chr8-95878943-4	chr8	95876769	95880729	+	0	Lx9|LINE|L1	9652	NM_010325	14719	Mm.230169	NM_010325	ENSMUSG00000031672	Got2	AL022787|FABP-pm|Got-2|Kyat4|mAspAT	glutamatic-oxaloacetic transaminase 2, mitochondrial	protein-coding
Merged-chr13-114158370-4	chr13	114156437	114160293	+	0	TTS (NM_172595)	-6773	NR_045836	319803	Mm.386896	NM_177004	ENSMUSG00000114213	A430090L17Rik	-	RIKEN cDNA A430090L17 gene	ncRNA
Merged-chr5-130924731-4	chr5	130923258	130926265	+	0	URR1A|DNA|hAT-Charlie	382761	NM_145218	212996	Mm.299204	NM_145218	ENSMUSG00000034040	Galnt17	AA388321|E330012B09Rik|Galnt19|Gcap8|Wbscr17	polypeptide N-acetylgalactosaminyltransferase 17	protein-coding
Merged-chr17-90696699-4	chr17	90694989	90698577	+	0	intron (NM_001346957, intron 6 of 18)	96693	NR_136930	102634634		NR_136930		Gm20491	-	enolase 1, alpha non-neuron pseudogene	pseudo
Merged-chr11-80287244-4	chr11	80285853	80288359	+	0	MTB|LTR|ERVL-MaLR	-13806	NM_139228	246104	Mm.194148	NM_139228	ENSMUSG00000017692	Rhbdl3	AI847581|Rhbdl4|Rhomr1|Vrho	rhomboid like 3	protein-coding
Merged-chr7-49561143-4	chr7	49556494	49563897	+	0	intron (NM_001111016, intron 20 of 38)	76640	NM_001005232	13172	Mm.307176	NM_001005232	ENSMUSG00000030507	Dbx1	AI426026|Dbx	developing brain homeobox 1	protein-coding
Merged-chr10-127185700-4	chr10	127182744	127191212	+	0	intron (NM_001358557, intron 2 of 14)	1794	NM_001358557	52666	Mm.272230	NM_028027	ENSMUSG00000019467	Arhgef25	2410008H17Rik|D10Ertd610e|GEFT	Rho guanine nucleotide exchange factor (GEF) 25	protein-coding
Merged-chr8-78557020-4	chr8	78552377	78560731	+	0	intron (NR_104094, intron 3 of 9)	47226	NM_029736	76775	Mm.334631	NM_029736	ENSMUSG00000031684	Slc10a7	2410193C02Rik|P7	solute carrier family 10 (sodium/bile acid cotransporter family), member 7	protein-coding
Merged-chr10-10997856-5	chr10	10995967	11000179	+	0	RLTR24|LTR|ERV1	84258	NM_001114333	14816	Mm.391904	NM_016976	ENSMUSG00000019828	Grm1	4930455H15Rik|Gm10828|Gprc1a|mGluR1|nmf373|rcw|wobl	glutamate receptor, metabotropic 1	protein-coding
Merged-chr14-59737343-5	chr14	59735029	59738546	+	0	intron (NM_015803, intron 32 of 35)	111506	NM_145463	219134	Mm.275409	NM_145463	ENSMUSG00000044461	Shisa2	9430059P22Rik|MAd2|Tmem46|mShisa|shisa	shisa family member 2	protein-coding
Merged-chr2-106677628-4	chr2	106675592	106681087	+	0	Intergenic	-14842	NM_001143683	77015	Mm.45628	NM_029837	ENSMUSG00000016386	Mpped2	239Fb|2700082O15Rik|AV354767|AW060960	metallophosphoesterase domain containing 2	protein-coding
Merged-chr1-168416936-4	chr1	168414495	168419414	+	0	intron (NM_001291508, intron 2 of 7)	15215	NM_008783	18514	Mm.43358	NM_008783	ENSMUSG00000052534	Pbx1	2310056B04Rik|D230003C07Rik|Pbx-1	pre B cell leukemia homeobox 1	protein-coding
Merged-chr1-143820529-4	chr1	143818386	143822685	+	0	Intergenic	43257	NM_019562	56207	Mm.261004	NM_019562	ENSMUSG00000018189	Uchl5	5830413B11Rik|Uch37	ubiquitin carboxyl-terminal esterase L5	protein-coding
Merged-chr6-137765421-4	chr6	137763595	137766515	+	0	intron (NM_172733, intron 1 of 8)	10478	NM_172733	232449	Mm.29181	NM_172733	ENSMUSG00000030225	Dera	2010002D22Rik|2500002K03Rik|DEOC	deoxyribose-phosphate aldolase (putative)	protein-coding
Merged-chr14-68198280-5	chr14	68196336	68201246	+	0	Intergenic	-73787	NM_008691	18040	Mm.242832	NM_008691	ENSMUSG00000022054	Nefm	NF-M|NF160|NF165|Nef3|Nfm	neurofilament, medium polypeptide	protein-coding
Merged-chr1-63226218-4	chr1	63224284	63228267	+	0	intron (NM_001285937, intron 2 of 5)	-11994	NM_146250	241070	Mm.103354	NM_146250	ENSMUSG00000046856	Gpr1	-	G protein-coupled receptor 1	protein-coding
Merged-chr3-103683494-4	chr3	103681501	103685152	+	0	Intergenic	54675	NM_133859	99543	Mm.211535	NM_133859	ENSMUSG00000027848	Olfml3	2810002E22Rik|AI115209|AW550633|HNOEL-iso|ONT3|mONT3	olfactomedin-like 3	protein-coding
Merged-chr1-135508869-4	chr1	135506339	135511184	+	0	intron (NM_173437, intron 3 of 28)	-54078	NR_049188	100885827		NR_049188	ENSMUSG00000093515	Mir1231	Gm23720|mir-1231|mmu-mir-1231	microRNA 1231	ncRNA
Merged-chr8-105622948-6	chr8	105619642	105626547	+	0	TTS (NM_001081241)	7628	NR_035492	100316712		NR_035492	ENSMUSG00000089432	Mir1966	mir-1966|mmu-mir-1966	microRNA 1966	ncRNA
Merged-chr15-96721436-4	chr15	96718054	96724387	+	0	Intergenic	-21492	NM_175121	67760	Mm.46754	NM_175121	ENSMUSG00000022462	Slc38a2	5033402L14Rik|AI316867|ATA2|SAT2|mKIAA1382	solute carrier family 38, member 2	protein-coding
Merged-chr10-111853935-5	chr10	111851805	111857312	+	0	TTS (NR_046029)	19818	NR_046029	629206	Mm.391444	NR_046029	ENSMUSG00000112533	Gm20758	-	predicted gene, 20758	ncRNA
Merged-chr10-59964587-5	chr10	59961128	59967369	+	0	ID_B1|SINE|B4	-12478	NM_029083	74747	Mm.21697	NM_029083	ENSMUSG00000020108	Ddit4	5830413E08Rik|AA415483|REDD1|Rtp801|dig2	DNA-damage-inducible transcript 4	protein-coding
Merged-chr2-148053498-4	chr2	148051821	148055095	+	0	Intergenic	-6489	NM_010446	15376	Mm.938	NM_010446	ENSMUSG00000037025	Foxa2	HNF3-beta|HNF3beta|Hnf-3b|Hnf3b|Tcf-3b|Tcf3b	forkhead box A2	protein-coding
Merged-chr9-66275806-5	chr9	66273963	66277860	+	0	MIRb|SINE|MIR	-74539	NM_145617	235439	Mm.244179	NM_145617	ENSMUSG00000038664	Herc1	2810449H11Rik|B230218H07|D130015N03Rik|tbl	HECT and RLD domain containing E3 ubiquitin protein ligase family member 1	protein-coding
Merged-chr11-88897832-4	chr11	88896725	88899005	+	0	Intergenic	-8063	NR_045955	73921	Mm.439148	NR_045955	ENSMUSG00000087338	Scpep1os	4930405P13Rik	serine carboxypeptidase 1, opposite strand	ncRNA
Merged-chr17-27178721-5	chr17	27177760	27180450	+	0	Lx8b|LINE|L1	-11341	NM_173027	271424	Mm.209679	NM_173027	ENSMUSG00000024210	Ip6k3	D830007E07Rik|Ihpk3	inositol hexaphosphate kinase 3	protein-coding
Merged-chr6-67145187-7	chr6	67137444	67153883	+	0	Intergenic	-108256	NM_007836	13197	Mm.72235	NM_007836	ENSMUSG00000036390	Gadd45a	AA545191|Ddit1|GADD45	growth arrest and DNA-damage-inducible 45 alpha	protein-coding
Merged-chr12-51704093-4	chr12	51702865	51705432	+	0	intron (NM_021710, intron 1 of 5)	-12234	NM_001364437	94186	Mm.65979	NM_052973	ENSMUSG00000020954	Strn3	Gs2na|SG2NA	striatin, calmodulin binding protein 3	protein-coding
Merged-chr8-87831584-5	chr8	87829777	87836219	+	0	intron (NM_033327, intron 3 of 7)	-28559	NM_001310520	94187	Mm.23452	NM_033327	ENSMUSG00000045333	Zfp423	Ebfaz|Roaz|Zfp104|Znf423|ataxia1|mKIAA0760|nur12	zinc finger protein 423	protein-coding
Merged-chr16-42550033-4	chr16	42548500	42551402	+	0	MER5A|DNA|hAT-Charlie	-209300	NM_008083	14432	Mm.1222	NM_008083	ENSMUSG00000047261	Gap43	B-50|Basp2|GAP-43	growth associated protein 43	protein-coding
Merged-chr18-35673677-5	chr18	35669501	35680793	+	0	exon (NM_029669, exon 8 of 8)	-12961	NM_029485	71242	Mm.151498	NM_027733	ENSMUSG00000024352	Spata24	2700012K08Rik|4930583E11Rik|5133400G04Rik|AU016220|TIPT|TIPT2	spermatogenesis associated 24	protein-coding
Merged-chr13-52562476-5	chr13	52559287	52565270	+	0	Intergenic	10947	NR_046069	100040572	Mm.278873	NR_046069		Gm2848	-	predicted gene 2848	ncRNA
Merged-chr6-89345229-4	chr6	89343743	89346820	+	0	intron (NM_008881, intron 3 of 31)	17332	NM_008881	18844	Mm.3789	NM_008881	ENSMUSG00000030084	Plxna1	2600013D04Rik|NOV|PlexA1|Plxn1|mKIAA4053	plexin A1	protein-coding
Merged-chr1-170380875-5	chr1	170378869	170382357	+	0	intron (NR_154593, intron 3 of 9)	71794	NM_001039593	76925	Mm.33631	NM_001039593	ENSMUSG00000042800	Spata46	1700015E13Rik	spermatogenesis associated 46	protein-coding
Merged-chr2-170245818-4	chr2	170243770	170247916	+	0	Intergenic	-51790	NR_157067	100502923	Mm.44078	NR_157067	ENSMUSG00000097514	Gm17619	-	predicted gene, 17619	ncRNA
Merged-chr6-142867482-4	chr6	142864909	142870484	+	0	intron (NM_011374, intron 4 of 4)	53465	NR_045707	665037	Mm.401493	NR_045707	ENSMUSG00000072683	Gm7457	EG665037	predicted gene 7457	ncRNA
Merged-chr17-43197193-5	chr17	43195713	43198065	+	0	RMER16-int|LTR|ERVK	-38598	NR_045155	545207	Mm.329050	NR_045153	ENSMUSG00000117011	E130008D07Rik	-	RIKEN cDNA E130008D07 gene	ncRNA
Merged-chr8-71384466-5	chr8	71379626	71387591	+	0	TTS (NM_181418)	-1656	NM_010150	13864	Mm.28989	NM_010150	ENSMUSG00000002393	Nr2f6	AV090102|COUP-TF3|EAR2|Erbal2	nuclear receptor subfamily 2, group F, member 6	protein-coding
Merged-chr2-70780655-4	chr2	70779431	70781847	+	0	RLTR26_Mus|LTR|ERVK	44165	NM_001362963	228012	Mm.136511	NM_172664	ENSMUSG00000041997	Tlk1	4930545J15Rik	tousled-like kinase 1	protein-coding
Merged-chr10-108568739-5	chr10	108565988	108571278	+	0	intron (NM_001252342, intron 9 of 10)	131527	NM_203660	368203	Mm.452758	NM_203660	ENSMUSG00000112039	Gm5136	C6.1AL|EG368203	predicted gene 5136	protein-coding
Merged-chr17-47485512-4	chr17	47483036	47490015	+	0	intron (NM_001356290, intron 7 of 7)	15766	NM_001356290	63856	Mm.275901	NM_022015	ENSMUSG00000023980	Taf8	AW260255|Tbn	TATA-box binding protein associated factor 8	protein-coding
Merged-chr5-126765177-4	chr5	126763324	126767011	+	0	Intergenic	-265622	NR_040685	71247	Mm.399586	NR_040685	ENSMUSG00000105490	4933438B17Rik	-	RIKEN cDNA 4933438B17 gene	ncRNA
Merged-chr3-9159386-4	chr3	9158365	9160448	+	0	Intergenic	-91161	NM_177660	229055	Mm.103262	NM_177660	ENSMUSG00000069114	Zbtb10	4832414A18|AU021107|RINZF	zinc finger and BTB domain containing 10	protein-coding
Merged-chr13-94241868-6	chr13	94238085	94244659	+	0	(CACAA)n|Simple_repeat|Simple_repeat	43909	NM_029153	107767	Mm.201455	NM_029153	ENSMUSG00000021687	Scamp1	4930505M11Rik|AI415563|AW122395	secretory carrier membrane protein 1	protein-coding
Merged-chr5-119055655-5	chr5	119051908	119058951	+	0	Intergenic	-52807	NR_040693	73477	Mm.410863	NR_040693	ENSMUSG00000100573	1700081H04Rik	-	RIKEN cDNA 1700081H04 gene	ncRNA
Merged-chr18-47494355-5	chr18	47490741	47497911	+	0	Intergenic	41658	NR_033453	77668	Mm.98433	NR_033453	ENSMUSG00000117602	9130209A04Rik	-	RIKEN cDNA 9130209A04 gene	ncRNA
Merged-chr4-150372567-4	chr4	150369534	150376589	+	0	intron (NM_001085492, intron 1 of 22)	91145	NM_001085492	68703	Mm.291274	NM_001085492	ENSMUSG00000039852	Rere	1110033A15Rik|AI414665|ARG|ARP|ATN1L|AW742570|Atr2|DNB1|eye<m03Jus>|eyes3|mKIAA0458	arginine glutamic acid dipeptide (RE) repeats	protein-coding
Merged-chr17-83276866-5	chr17	83275420	83278696	+	0	B1F|SINE|Alu	61775	NM_134117	106522	Mm.311974	NM_134117	ENSMUSG00000024247	Pkdcc	AI115348|AW548124|Adtk1|ESTM17|MAd1|Sgk493|Vlk|X83346	protein kinase domain containing, cytoplasmic	protein-coding
Merged-chr11-5412115-4	chr11	5410399	5414578	+	0	intron (NM_001080924, intron 1 of 8)	-30748	NM_001290501	407821	Mm.216313	NM_001080924	ENSMUSG00000041961	Znrf3	Gm1167	zinc and ring finger 3	protein-coding
Merged-chr8-113884358-4	chr8	113882476	113885733	+	0	Intergenic	-35265	NM_172466	208936	Mm.167471	NM_172466	ENSMUSG00000053399	Adamts18	9630038L21|ADAMTS21|E130314N14Rik	a disintegrin-like and metallopeptidase (reprolysin type) with thrombospondin type 1 motif, 18	protein-coding
Merged-chr5-108002576-4	chr5	108000635	108003416	+	0	Intergenic	-14948	NM_026062	67266	Mm.277897	NM_026062	ENSMUSG00000029270	Dipk1a	2900024C23Rik|AI315274|Fam69a	divergent protein kinase domain 1A	protein-coding
Merged-chr16-92020546-4	chr16	92018430	92023124	+	0	B1_Mus2|SINE|Alu	-37545	NM_017391	53881	Mm.217354	NM_017391	ENSMUSG00000089774	Slc5a3	AA623876|BF642829|Smit1	solute carrier family 5 (inositol transporters), member 3	protein-coding
Merged-chr10-93242387-4	chr10	93241296	93244122	+	0	L1MB4|LINE|L1	68450	NM_001322265	13713	Mm.4454	NM_013508	ENSMUSG00000008398	Elk3	D430049E23Rik|Erp|Etrp|Net|Sap-2	ELK3, member of ETS oncogene family	protein-coding
Merged-chr11-8468639-4	chr11	8465863	8471123	+	0	intron (NM_001083587, intron 20 of 30)	196042	NM_001083587	319939	Mm.337820	NM_001083587	ENSMUSG00000020422	Tns3	BC023928|F830010I22Rik|TEM6|Tens1	tensin 3	protein-coding
Merged-chr17-12047049-4	chr17	12043941	12050011	+	0	intron (NM_016694, intron 10 of 11)	-72308	NM_026644	68262	Mm.258300	NM_026644	ENSMUSG00000023827	Agpat4	1500003P24Rik	1-acylglycerol-3-phosphate O-acyltransferase 4 (lysophosphatidic acid acyltransferase, delta)	protein-coding
Merged-chr2-170469421-5	chr2	170467062	170472057	+	0	Intergenic	-26869	NM_001013369	109054	Mm.28808	NM_001013369	ENSMUSG00000052033	Pfdn4	0610025M10Rik|1810063B06Rik|C-1|C1|Pfd4	prefoldin 4	protein-coding
Merged-chr10-93819685-5	chr10	93818504	93821601	+	0	Intergenic	-11503	NM_001206851	327799	Mm.491598	NM_183199	ENSMUSG00000020020	Usp44	E430004F17Rik	ubiquitin specific peptidase 44	protein-coding
Merged-chr18-76172289-4	chr18	76170556	76174765	+	0	MTC|LTR|ERVL-MaLR	2108	NR_105776	102465184		NR_105776	ENSMUSG00000098276	Mir6358	Gm27830|mmu-mir-6358	microRNA 6358	ncRNA
Merged-chr1-53823720-4	chr1	53821371	53825325	+	0	intron (NM_001001883, intron 28 of 28)	-26076	NR_106149	102465783		NR_106149	ENSMUSG00000098443	Mir7681	Gm27806|mmu-mir-7681	microRNA 7681	ncRNA
Merged-chr3-82915965-5	chr3	82914304	82917041	+	0	ORR1D2|LTR|ERVL-MaLR	11195	NR_040381	78212	Mm.399202	NR_040381	ENSMUSG00000086273	Rbm46os	4930444E23Rik|4930564K09Rik|Lratos	RNA binding motif protein 46, opposite strand	ncRNA
Merged-chr11-87966559-4	chr11	87965297	87968164	+	0	Intergenic	19855	NM_001168472	68097	Mm.246436	NM_026556	ENSMUSG00000020483	Dynll2	1700064A15Rik|6720463E02Rik|C87222|DLC8|DLC8b|Dlc2	dynein light chain LC8-type 2	protein-coding
Merged-chr17-11962726-4	chr17	11961376	11964011	+	0	MIRc|SINE|MIR	-79504	NR_045808	52027	Mm.442257	NR_045808		D17Ertd648e	-	DNA segment, Chr 17, ERATO Doi 648, expressed	ncRNA
Merged-chr7-70515645-5	chr7	70513694	70517283	+	0	Intergenic	-148742	NM_183261	11819	Mm.158143	NM_009697	ENSMUSG00000030551	Nr2f2	2700033K02Rik|9430015G03Rik|ARP-1|Aporp1|COUP-TF2|COUP-TFII|COUPTFB|EAR3|SVP40|Tcfcoup2	nuclear receptor subfamily 2, group F, member 2	protein-coding
Merged-chr15-27581690-4	chr15	27580049	27583397	+	0	intron (NM_020332, intron 8 of 11)	10229	NR_106065	102466808		NR_106065	ENSMUSG00000098416	Mir7117	Gm27729|mmu-mir-7117	microRNA 7117	ncRNA
Merged-chr4-144934715-4	chr4	144931981	144937700	+	0	Intergenic	41703	NM_001357274	20148	Mm.14063	NM_011303	ENSMUSG00000066026	Dhrs3	Rsdr1|retSDR1	dehydrogenase/reductase (SDR family) member 3	protein-coding
Merged-chr2-168525634-6	chr2	168523637	168528449	+	0	MER20|DNA|hAT-Charlie	64322	NM_001037177	18019	Mm.116802	NM_010899	ENSMUSG00000027544	Nfatc2	AI607462|NF-ATc2|NF-ATp|NFAT1|NFAT1-D|Nfatp	nuclear factor of activated T cells, cytoplasmic, calcineurin dependent 2	protein-coding
Merged-chr17-84492588-5	chr17	84490347	84494382	+	0	(TG)n|Simple_repeat|Simple_repeat	-19531	NM_001357986	213556	Mm.215159	NM_177606	ENSMUSG00000040852	Plekhh2	AI256725|E030001K05|mKIAA2028	pleckstrin homology domain containing, family H (with MyTH4 domain) member 2	protein-coding
Merged-chr8-87717173-4	chr8	87714994	87720203	+	0	intron (NM_001310520, intron 3 of 5)	-75388	NR_131165	73557		NR_131165		1700096P03Rik	-	RIKEN cDNA 1700096P03 gene	ncRNA
Merged-chr7-113827776-5	chr7	113824946	113832152	+	0	L1MCa|LINE|L1	62551	NM_145584	233744	Mm.334160	NM_145584	ENSMUSG00000038156	Spon1	AI666765|AW455831|BC020531|D330035F22Rik|FSP	spondin 1, (f-spondin) extracellular matrix protein	protein-coding
Merged-chr4-109149863-4	chr4	109146467	109151938	+	0	intron (NM_001368727, intron 3 of 23)	-11289	NM_001355191	100273	Mm.366315	NM_133885	ENSMUSG00000028559	Osbpl9	2600011I06Rik|AU015843|Orp-9	oxysterol binding protein-like 9	protein-coding
Merged-chr15-90149284-5	chr15	90146788	90151681	+	0	Intergenic	-75077	NM_001033441	380959	Mm.17853	NM_001033441	ENSMUSG00000075470	Alg10b	AA469671|AU045404|AW123895|C85569|Deaf1|Gm917|nse5	asparagine-linked glycosylation 10B (alpha-1,2-glucosyltransferase)	protein-coding
Merged-chr13-101752686-6	chr13	101749870	101754349	+	0	intron (NM_001077495, intron 2 of 15)	16108	NM_001077495	18708	Mm.259333	NM_001024955	ENSMUSG00000041417	Pik3r1	PI3K|p50alpha|p55alpha|p85alpha	phosphoinositide-3-kinase regulatory subunit 1	protein-coding
Merged-chr12-99299967-4	chr12	99298092	99301367	+	0	intron (NM_183186, intron 3 of 5)	-136921	NR_038130	67639	Mm.87374	NR_038130	ENSMUSG00000113210	4930474N09Rik	-	RIKEN cDNA 4930474N09 gene	ncRNA
Merged-chr6-122811714-4	chr6	122808876	122815092	+	0	Intergenic	-8200	NM_021899	60611	Mm.87142	NM_021899	ENSMUSG00000003154	Foxj2	Fhx	forkhead box J2	protein-coding
Merged-chr6-39527964-4	chr6	39526655	39530287	+	0	intron (NM_172477, intron 1 of 18)	29363	NM_172477	209773	Mm.440021	NM_172477	ENSMUSG00000038456	Dennd2a	B930096L08Rik|C130031G22|mKIAA1277	DENN/MADD domain containing 2A	protein-coding
Merged-chr10-108389476-4	chr10	108387701	108390302	+	0	intron (NM_054056, intron 3 of 6)	-28250	NR_155870	102640148	Mm.336104	NR_155870	ENSMUSG00000112532	Gm36283	-	predicted gene, 36283	ncRNA
Merged-chr3-116724724-8	chr3	116721951	116728749	+	0	B3A|SINE|B2	-13070	NM_144902	229782	Mm.190758	NM_144902	ENSMUSG00000027957	Slc35a3	2310050P13Rik	solute carrier family 35 (UDP-N-acetylglucosamine (UDP-GlcNAc) transporter), member 3	protein-coding
Merged-chr1-39762068-5	chr1	39760820	39763455	+	0	Intergenic	-41148	NM_001145660	619289	Mm.334107	NM_001145660	ENSMUSG00000057173	Rfx8	4933400N17Rik	regulatory factor X 8	protein-coding
Merged-chr6-147176834-4	chr6	147175684	147179112	+	0	Intergenic	-2843	NR_033640	100039641	Mm.170402	NR_033640	ENSMUSG00000085600	E330012B07Rik	Gm15768	RIKEN cDNA E330012B07 gene	ncRNA
Merged-chr8-106137184-4	chr8	106132156	106139454	+	0	intron (NR_040344, intron 1 of 4)	405	NR_040345	69771	Mm.393274	NR_040344		1810019D21Rik	-	RIKEN cDNA 1810019D21 gene	ncRNA
Merged-chr2-171629712-5	chr2	171628007	171631858	+	0	Intergenic	332867	NR_040509	75655	Mm.396203	NR_040509	ENSMUSG00000086823	1700028P15Rik	-	RIKEN cDNA 1700028P15 gene	ncRNA
Merged-chr13-9015672-7	chr13	9012315	9018627	+	0	B4A|SINE|B4	-19459	NM_027000	69237	Mm.41800	NM_027000	ENSMUSG00000021149	Gtpbp4	2610028C09Rik|Crfg|Gtpbp3|NGB|Nog1	GTP binding protein 4	protein-coding
Merged-chr10-34316928-4	chr10	34314922	34319074	+	0	intron (NM_176968, intron 8 of 11)	19577	NM_030203	72480	Mm.21485	NM_030203	ENSMUSG00000039485	Tspyl4	2610102M01Rik|B230210I21Rik|D10Bwg0791e	TSPY-like 4	protein-coding
Merged-chr19-55556234-4	chr19	55554149	55557883	+	0	intron (NM_001360431, intron 8 of 8)	146188	NR_045318	77594	Mm.329924	NR_045318	ENSMUSG00000097632	4930552P12Rik	-	RIKEN cDNA 4930552P12 gene	ncRNA
Merged-chr15-27922305-5	chr15	27919173	27924651	+	0	intron (NM_001081302, intron 1 of 56)	103936	NM_001081302	223435	Mm.485422	NM_001081302	ENSMUSG00000022263	Trio	6720464I07Rik|AA408740|Solo	triple functional domain (PTPRF interacting)	protein-coding
Merged-chr2-130351810-4	chr2	130349511	130354672	+	0	intron (NM_001110513, intron 6 of 16)	45538	NM_019696	56264	Mm.112701	NM_019696	ENSMUSG00000027408	Cpxm1	AA986902|Cpx-1|Cpx1|Cpxm	carboxypeptidase X 1 (M14 family)	protein-coding
Merged-chr3-28038169-4	chr3	28035074	28040524	+	0	RLTR26C_MM|LTR|ERVK	53628	NM_008875	18805	Mm.212039	NM_008875	ENSMUSG00000027695	Pld1	AA536939|C85393|Pld1a|Pld1b|mPLD1	phospholipase D1	protein-coding
Merged-chr11-113785768-4	chr11	113784152	113788013	+	0	intron (NM_172800, intron 44 of 44)	-34267	NM_001163346	56699	Mm.293378	NM_020006	ENSMUSG00000041598	Cdc42ep4	1500041M20Rik|Borg4|CEP4	CDC42 effector protein (Rho GTPase binding) 4	protein-coding
Merged-chr3-34736589-4	chr3	34732817	34740740	+	0	Intergenic	-20116	NR_038347	100041108	Mm.24764	NR_038347	ENSMUSG00000105153	Gm3143	-	predicted gene 3143	ncRNA
Merged-chr2-106856527-4	chr2	106854389	106857719	+	0	intron (NM_001356554, intron 4 of 6)	114337	NM_173750	212772	Mm.381231	NM_173750	ENSMUSG00000027122	Arl14ep	2700007P21Rik|4930448O08Rik|ARF7EP	ADP-ribosylation factor-like 14 effector protein	protein-coding
Merged-chr18-33950634-4	chr18	33948043	33952688	+	0	intron (NM_013512, intron 2 of 23)	56841	NM_013512	13824	Mm.3465	NM_013512	ENSMUSG00000024376	Epb41l4a	Epb4.1l4|Epb4.1l4a|NBL4	erythrocyte membrane protein band 4.1 like 4a	protein-coding
Merged-chr7-111024880-4	chr7	111021933	111030021	+	0	B2_Mm2|SINE|B2	-2974	NM_009431	22083	Mm.255858	NM_009431	ENSMUSG00000005609	Ctr9	AA409336|Sh2bp1|Tsbp|Tsp|mKIAA0155	CTR9 homolog, Paf1/RNA polymerase II complex component	protein-coding
Merged-chr1-167498106-5	chr1	167495350	167501219	+	0	Intergenic	-31504	NM_001013382	240899	Mm.159799	NM_001013382	ENSMUSG00000040485	Lrrc52	4930413P14Rik	leucine rich repeat containing 52	protein-coding
Merged-chr1-143732745-7	chr1	143728662	143735395	+	0	RLTR9A3|LTR|ERVK	-7321	NM_001038593	69367	Mm.272727	NM_023505	ENSMUSG00000018196	Glrx2	1700010P22Rik|AI645710|Grx2	glutaredoxin 2 (thioltransferase)	protein-coding
Merged-chr10-39108714-5	chr10	39104749	39115325	+	0	3' UTR (NM_010681, exon 38 of 38)	23863	NM_001359442	66337	Mm.45187	NM_183254	ENSMUSG00000051736	Fam229b	1700025K23Rik	family with sequence similarity 229, member B	protein-coding
Merged-chr16-50482216-4	chr16	50480819	50483580	+	0	Intergenic	-44046	NR_040380	619312	Mm.427671	NR_040379	ENSMUSG00000097694	G730013B05Rik	linc-Cblb|linc1610	RIKEN cDNA G730013B05 gene	ncRNA
Merged-chr6-142810043-4	chr6	142807978	142811807	+	0	Intergenic	-4339	NR_045707	665037	Mm.401493	NR_045707	ENSMUSG00000072683	Gm7457	EG665037	predicted gene 7457	ncRNA
Merged-chr1-86506223-9	chr1	86497033	86512832	+	0	B1_Mur3|SINE|Alu	-21625	NM_001360830	19231	Mm.19187	NM_008972	ENSMUSG00000026238	Ptma	Thym	prothymosin alpha	protein-coding
Merged-chr7-25322782-4	chr7	25320609	25324864	+	0	ID_B1|SINE|B4	5572	NM_001160400	269878	Mm.38527	NM_001160400	ENSMUSG00000045039	Megf8	AW049492|Egfl4|b2b1702.2Clo|b2b1702Clo|b2b288Clo|m687Ddg|mKIAA0817	multiple EGF-like-domains 8	protein-coding
Merged-chr8-10946430-4	chr8	10945128	10948487	+	0	Intergenic	-18350	NR_135302	665306	Mm.358758	NR_030715	ENSMUSG00000038917	3930402G23Rik	-	RIKEN cDNA 3930402G23 gene	ncRNA
Merged-chr15-41741918-4	chr15	41740375	41743056	+	0	intron (NR_152565, intron 3 of 17)	-47226	NM_001130165	170719	Mm.254267	NM_130885	ENSMUSG00000022307	Oxr1	2210416C20Rik|C7|C7B	oxidation resistance 1	protein-coding
Merged-chr12-3825819-4	chr12	3824563	3826871	+	0	intron (NM_001271753, intron 1 of 22)	18557	NM_001271753	13435	Mm.5001	NM_007872	ENSMUSG00000020661	Dnmt3a	MmuIIIA	DNA methyltransferase 3A	protein-coding
Merged-chr14-120318772-4	chr14	120316724	120320787	+	0	intron (NM_001360376, intron 1 of 8)	12303	NM_001360376	105559	Mm.238266	NM_175341	ENSMUSG00000022139	Mbnl2	1110002M11Rik|AI047808|AI837313|AI849185|AL118326|MBLL|R75232|mKIAA4072	muscleblind like splicing factor 2	protein-coding
Merged-chr11-53336025-4	chr11	53334641	53338561	+	0	B1_Mus2|SINE|Alu	11912	NM_026479	67966	Mm.288072	NM_026479	ENSMUSG00000018239	Zcchc10	2410141K03Rik|AA675321|D11Ertd416e	zinc finger, CCHC domain containing 10	protein-coding
Merged-chr2-101754018-7	chr2	101749622	101758848	+	0	intron (NM_001355625, intron 4 of 8)	43472	NM_001083810	72446	Mm.24138	NM_175181	ENSMUSG00000032841	Prr5l	2600010E01Rik|4833411O04Rik|Protor-2|Protor2	proline rich 5 like	protein-coding
Merged-chr14-55028997-4	chr14	55027095	55030280	+	0	Intergenic	-9775	NR_073535	100151693	Mm.378403	NR_073535	ENSMUSG00000072492	Gm10364	EG545052	glyceraldehyde-3-phosphate dehydrogenase pseudogene	pseudo
Merged-chr6-140193282-4	chr6	140190779	140194897	+	0	Lx9|LINE|L1	151281	NM_007605	12344	Mm.12817	NM_007605	ENSMUSG00000041791	Capza3	510-4|Cappa3|Gsg3|Tex8|repro32	capping protein (actin filament) muscle Z-line, alpha 3	protein-coding
Merged-chr2-30708162-4	chr2	30705572	30710320	+	0	CpG	-13264	NR_037272	100526499		NR_037272	ENSMUSG00000093091	Mir3089	mir-3089|mmu-mir-3089	microRNA 3089	ncRNA
Merged-chr10-17237532-4	chr10	17234227	17240761	+	0	Intergenic	-141712	NR_038020	100504235	Mm.84044	NR_038020	ENSMUSG00000101969	Gm20125	-	predicted gene, 20125	ncRNA
Merged-chr1-193732951-5	chr1	193730331	193735800	+	0	B4A|SINE|B4	-225535	NR_029592	387201		NR_029592	ENSMUSG00000065533	Mir205	Mirn205|mir-205|mmu-mir-205	microRNA 205	ncRNA
Merged-chr2-129245059-5	chr2	129239571	129248870	+	0	Intergenic	25251	NR_045838	329513	Mm.473529	NM_177847	ENSMUSG00000056738	A730036I17Rik	-	RIKEN cDNA A730036I17 gene	ncRNA
Merged-chr4-145034389-5	chr4	145032717	145036257	+	0	intron (NM_001276465, intron 65 of 69)	141350	NM_001357274	20148	Mm.14063	NM_011303	ENSMUSG00000066026	Dhrs3	Rsdr1|retSDR1	dehydrogenase/reductase (SDR family) member 3	protein-coding
Merged-chr9-94669800-4	chr9	94667439	94670899	+	0	promoter-TSS (NM_177909)	-723	NM_177909	331004	Mm.326125	NM_177909	ENSMUSG00000031129	Slc9a9	5730527A11Rik|9930105B05|AI854429|Nhe9	solute carrier family 9 (sodium/hydrogen exchanger), member 9	protein-coding
Merged-chr7-122404870-4	chr7	122403358	122406731	+	0	intron (NM_001316672, intron 2 of 16)	115919	NM_008855	18751	Mm.207496	NM_008855	ENSMUSG00000052889	Prkcb	PKC-B|PKC-Beta|Pkcb|Prkcb1|Prkcb2	protein kinase C, beta	protein-coding
Merged-chr1-134706037-4	chr1	134702610	134711055	+	0	intron (NM_009307, intron 2 of 9)	-2468	NM_001355726	20980	Mm.5102	NM_009307	ENSMUSG00000026452	Syt2	IP4BP|R74640|mKIAA4194|sytII	synaptotagmin II	protein-coding
Merged-chr10-80160377-4	chr10	80157796	80164378	+	0	intron (NR_038088, intron 1 of 4)	-6752	NM_007705	12696	Mm.17898	NM_007705	ENSMUSG00000045193	Cirbp	Cirp|R74941	cold inducible RNA binding protein	protein-coding
Merged-chr6-53201453-4	chr6	53199344	53204093	+	0	Intergenic	-19446	NR_073371	231989	Mm.372520	NR_073371	ENSMUSG00000107935	Gm4872	D430007I03	predicted gene 4872	ncRNA
Merged-chr8-66865502-7	chr8	66859019	66875213	+	0	B3|SINE|B2	6899	NM_001163564	234344	Mm.334561	NM_001163564	ENSMUSG00000014907	Naf1	Gm174	nuclear assembly factor 1 ribonucleoprotein	protein-coding
Merged-chr6-72690690-4	chr6	72689200	72691741	+	0	intron (NM_009332, intron 3 of 11)	60639	NR_040421	100038714	Mm.321330	NR_040421		Gm15401	-	predicted gene 15401	ncRNA
Merged-chr8-81893661-4	chr8	81892355	81895341	+	0	B4A|SINE|B4	508738	NM_001254747	16168	Mm.4392	NM_008357	ENSMUSG00000031712	Il15	AI503618|IL-15	interleukin 15	protein-coding
Merged-chr10-20994258-5	chr10	20992217	20997303	+	0	RMER17B2|LTR|ERVK	42213	NM_026203	52906	Mm.253280	NM_026203	ENSMUSG00000019986	Ahi1	1700015F03Rik|Ahi-1|D10Bwg0629e	Abelson helper integration site 1	protein-coding
Merged-chr4-129130663-4	chr4	129127996	129132208	+	0	MIR|SINE|MIR	-6897	NM_027402	384061	Mm.44075	NM_027402	ENSMUSG00000001334	Fndc5	1500001L03Rik|AI836596|C87088|PeP|Pxp	fibronectin type III domain containing 5	protein-coding
Merged-chr14-100111472-7	chr14	100107998	100114421	+	0	intron (NM_010636, intron 1 of 6)	38587	NM_010636	16597	Mm.396499	NM_010636	ENSMUSG00000072294	Klf12	2700063E05Rik|AI225908|AI315654|AP-2rep|B130052C06Rik|D530033K05Rik	Kruppel-like factor 12	protein-coding
Merged-chr3-52562665-5	chr3	52560271	52564443	+	0	Intergenic	45393	NR_153344	102631981	Mm.394225	NR_153344		Gm30173	-	predicted gene, 30173	ncRNA
Merged-chr4-137728235-5	chr4	137722659	137731303	+	0	non-coding (NR_138591, exon 20 of 24)	2520	NR_138592	110351	Mm.180763	NM_029563	ENSMUSG00000041351	Rap1gap	1300019I11Rik|2310004O14Rik|AI427470|ARPP-90|Gap|Rap1GAP1|Rap1ga1	Rap1 GTPase-activating protein	protein-coding
Merged-chr18-56466838-4	chr18	56464809	56468677	+	0	intron (NM_026240, intron 1 of 13)	34611	NM_026240	107022	Mm.24356	NM_026240	ENSMUSG00000001700	Gramd3	9030613F08Rik|9130427A09Rik|AW061306|Gramd2b|NS3TP2	GRAM domain containing 3	protein-coding
Merged-chr6-116056952-4	chr6	116054100	116058525	+	0	intron (NM_177412, intron 3 of 5)	699	NM_001364577	330401	Mm.425352	NM_177412	ENSMUSG00000030126	Tmcc1	3632431M01Rik|mKIAA0779	transmembrane and coiled coil domains 1	protein-coding
Merged-chr8-74808675-4	chr8	74806930	74810776	+	0	Intergenic	-64321	NM_027837	71597	Mm.158735	NM_027837	ENSMUSG00000031621	Isx	9130012O13Rik|Pix-1	intestine specific homeobox	protein-coding
Merged-chr11-3818554-4	chr11	3816394	3820348	+	0	intron (NM_152818, intron 2 of 13)	-43703	NM_001363164	74309	Mm.61022	NM_152818	ENSMUSG00000020435	Osbp2	1700095P05Rik|C630001G20Rik|Gm244|ORP-4|OSBPL1	oxysterol binding protein 2	protein-coding
Merged-chr19-25375216-4	chr19	25373481	25376816	+	0	intron (NM_181404, intron 3 of 13)	-130558	NM_015826	50796	Mm.391208	NM_015826	ENSMUSG00000024837	Dmrt1	-	doublesex and mab-3 related transcription factor 1	protein-coding
Merged-chr5-146920520-4	chr5	146919109	146921997	+	0	Intergenic	-28104	NM_025652	66596	Mm.196528	NM_025652	ENSMUSG00000016503	Gtf3a	2010015D03Rik|2610111I01Rik|5330403M05Rik	general transcription factor III A	protein-coding
Merged-chr2-31748735-4	chr2	31745752	31752807	+	0	intron (NM_001283047, intron 2 of 11)	-10660	NM_009594	11350	Mm.1318	NM_009594	ENSMUSG00000026842	Abl1	AI325092|Abl|E430008G22Rik|c-Abl	c-abl oncogene 1, non-receptor tyrosine kinase	protein-coding
Merged-chr10-4492655-4	chr10	4491078	4494445	+	0	MIR|SINE|MIR	10246	NM_001370993
Merged-chr13-24955302-4	chr13	24953021	24956769	+	0	intron (NM_008156, intron 4 of 25)	11743	NM_008156	14756	Mm.291831	NM_008156	ENSMUSG00000021340	Gpld1	6330541J12Rik|AW546131	glycosylphosphatidylinositol specific phospholipase D1	protein-coding
Merged-chr11-90238967-4	chr11	90237132	90241919	+	0	Intergenic	-9951	NM_026178	67468	Mm.277518	NM_026178	ENSMUSG00000003948	Mmd	1200017E07Rik|1810073C06Rik|AA690185	monocyte to macrophage differentiation-associated	protein-coding
Merged-chr9-72871881-4	chr9	72868803	72875383	+	0	intron (NM_175485, intron 11 of 19)	-53552	NM_028116	72135	Mm.273605	NM_028116	ENSMUSG00000034910	Pygo1	2600014C22Rik	pygopus 1	protein-coding
Merged-chr6-70965670-5	chr6	70961056	70970408	+	0	Intergenic	9126	NM_001101464	232077	Mm.297656	NM_001101464	ENSMUSG00000055874	Foxi3	-	forkhead box I3	protein-coding
Merged-chr7-112807273-4	chr7	112805396	112808850	+	0	B4A|SINE|B4	127767	NM_001166584	21676	Mm.24685	NM_009346	ENSMUSG00000055320	Tead1	2610024B07Rik|B230114H05Rik|Gtrgeo5|TEAD-1|TEF-1|Tcf13|mTEF-1	TEA domain family member 1	protein-coding
Merged-chr1-156403490-4	chr1	156401786	156405214	+	0	RLTR9F|LTR|ERVK	17415	NM_001346967	77352	Mm.428709	NM_001033180	ENSMUSG00000026601	Axdnd1	9430070O13Rik|Gm979	axonemal dynein light chain domain containing 1	protein-coding
Merged-chr4-53789480-4	chr4	53787760	53791283	+	0	TTS (NM_009317)	9820	NM_009317	21350	Mm.56955	NM_009317	ENSMUSG00000028417	Tal2	bHLHa19	T cell acute lymphocytic leukemia 2	protein-coding
Merged-chr9-69669551-6	chr9	69666569	69672081	+	0	Intergenic	91615	NM_022378	64290	Mm.440890	NM_022378	ENSMUSG00000059246	Foxb1	C43|Fkh5|Foxb1a|Foxb1b|Hfh-e5.1|Mf3|Twh	forkhead box B1	protein-coding
Merged-chr9-73027172-5	chr9	73024424	73029112	+	0	intron (NM_018889, intron 6 of 11)	12931	NM_018889	55981	Mm.139905	NM_018889	ENSMUSG00000079469	Pigb	Pig-b	phosphatidylinositol glycan anchor biosynthesis, class B	protein-coding
Merged-chr7-90569464-4	chr7	90567886	90570918	+	0	L1_Mur3|LINE|L1	-93407	NM_026734	68472	Mm.289791	NM_026734	ENSMUSG00000030614	Tmem126b	1110001A23Rik	transmembrane protein 126B	protein-coding
Merged-chr12-27311704-5	chr12	27309935	27313650	+	0	Intergenic	30926	NM_009234	20666	Mm.41702	NM_009234	ENSMUSG00000063632	Sox11	1110038H03Rik|6230403H02Rik|AI836553|end1	SRY (sex determining region Y)-box 11	protein-coding
Merged-chr3-109568684-4	chr3	109567067	109569965	+	0	intron (NM_020505, intron 17 of 26)	-5491	NM_146139	57257	Mm.282257	NM_020505	ENSMUSG00000033721	Vav3	A530094I06Rik|AA986410|Idd18.1	vav 3 oncogene	protein-coding
Merged-chr10-30773390-4	chr10	30771012	30775458	+	0	intron (NM_001358842, intron 1 of 14)	30091	NM_001358842	211329	Mm.297903	NM_172495	ENSMUSG00000039697	Ncoa7	9030406N13Rik	nuclear receptor coactivator 7	protein-coding
Merged-chr17-79968852-6	chr17	79966273	79972839	+	0	Intergenic	-73433	NM_001286647	56298	Mm.175403	NM_019717	ENSMUSG00000059811	Atl2	2010110I21Rik|AA407293|AV334690|Aip-2|Arl6ip2	atlastin GTPase 2	protein-coding
Merged-chr10-93166137-5	chr10	93163207	93169390	+	0	intron (NM_146239, intron 1 of 16)	3513	NR_035452	100316689		NR_035452	ENSMUSG00000089214	Mir1931	mir-1931|mmu-mir-1931	microRNA 1931	ncRNA
Merged-chr8-8640062-5	chr8	8637540	8641914	+	0	intron (NM_001368299, intron 1 of 3)	21515	NM_010111	13642	Mm.209813	NM_010111	ENSMUSG00000001300	Efnb2	ELF-2|Epl5|Eplg5|Htk-L|LERK-5|Lerk5|NLERK-1	ephrin B2	protein-coding
Merged-chr16-87436039-4	chr16	87434431	87437856	+	0	RMER17B|LTR|ERVK	-3537	NM_001081068	78913	Mm.249005	NM_001081068	ENSMUSG00000052299	Ltn1	4930528H02Rik|AV266914|C87237|Listerin|Rnf160|Zfp294	listerin E3 ubiquitin protein ligase 1	protein-coding
Merged-chr3-52255127-5	chr3	52250012	52259529	+	0	RMER10B|LTR|ERVL	-13567	NM_019739	56458	Mm.29891	NM_019739	ENSMUSG00000044167	Foxo1	AI876417|Afxh|FKHR|Fkhr1|Foxo1a	forkhead box O1	protein-coding
Merged-chr17-21533397-4	chr17	21530370	21536970	+	0	B1_Mur3|SINE|Alu	-1869	NM_144515	22710	Mm.296100	NM_144515	ENSMUSG00000051341	Zfp52	KRAB11|Zfp-52|Zfp76|mszf23-2|mszf24|mszf34|mszf75|zfec29	zinc finger protein 52	protein-coding
Merged-chr6-30548662-6	chr6	30542107	30553560	+	0	intron (NM_001024698, intron 5 of 10)	6191	NM_001024698	232680	Mm.268855	NM_001024698	ENSMUSG00000071553	Cpa2	-	carboxypeptidase A2, pancreatic	protein-coding
Merged-chr12-100407602-5	chr12	100405026	100410880	+	0	intron (NM_001033213, intron 7 of 19)	112869	NM_001033213	104718	Mm.295441	NM_001033213	ENSMUSG00000033530	Ttc7b	AA408451|Ttc7l1	tetratricopeptide repeat domain 7B	protein-coding
Merged-chr8-117315092-4	chr8	117313188	117317522	+	0	RMER17C|LTR|ERVK	-33815	NM_028941	74440	Mm.233181	NM_028941	ENSMUSG00000034390	Cmip	4933407C03Rik|5830471E12Rik|AI314065|AI464126	c-Maf inducing protein	protein-coding
Merged-chr16-20724210-5	chr16	20721828	20726240	+	0	TTS (NM_001289896)	5857	NM_001356423	245841	Mm.288730	NM_145632	ENSMUSG00000021018	Polr2h	-	polymerase (RNA) II (DNA directed) polypeptide H	protein-coding
Merged-chr4-136031221-4	chr4	136027352	136033182	+	0	(CAAAAA)n|Simple_repeat|Simple_repeat	-8618	NM_013736	27224	Mm.27663	NM_013736	ENSMUSG00000028668	Eloa	110kDa|AA408125|Tceb3|Tceb3a	elongin A	protein-coding
Merged-chr15-27966505-6	chr15	27961701	27969823	+	0	intron (NM_001081302, intron 1 of 56)	60086	NM_001081302	223435	Mm.485422	NM_001081302	ENSMUSG00000022263	Trio	6720464I07Rik|AA408740|Solo	triple functional domain (PTPRF interacting)	protein-coding
Merged-chr11-32835167-4	chr11	32832457	32837529	+	0	Intergenic	-10399	NM_027050	69351	Mm.65488	NM_027050	ENSMUSG00000020270	Smim23	1700008A04Rik	small integral membrane protein 23	protein-coding
Merged-chr7-70625159-6	chr7	70622495	70627251	+	0	Intergenic	-258127	NM_183261	11819	Mm.158143	NM_009697	ENSMUSG00000030551	Nr2f2	2700033K02Rik|9430015G03Rik|ARP-1|Aporp1|COUP-TF2|COUP-TFII|COUPTFB|EAR3|SVP40|Tcfcoup2	nuclear receptor subfamily 2, group F, member 2	protein-coding
Merged-chr6-112728562-5	chr6	112726745	112730660	+	0	intron (NM_080448, intron 20 of 21)	-32032	NM_001167730	58186	Mm.103812	NM_021385	ENSMUSG00000030254	Rad18	2810024C04Rik|Rad18sc	RAD18 E3 ubiquitin protein ligase	protein-coding
Merged-chr9-96139872-5	chr9	96137489	96141839	+	0	RLTR17|LTR|ERVK	20235	NM_001368879	235533	Mm.213651	NM_177352	ENSMUSG00000041440	Gk5	AV095337|C330018K18Rik|G630067D24Rik	glycerol kinase 5 (putative)	protein-coding
Merged-chr13-58299407-4	chr13	58297514	58301348	+	0	intron (NM_175214, intron 13 of 16)	13718	NR_105788	102465191		NR_105788	ENSMUSG00000098258	Mir6369	Gm27615|mmu-mir-6369	microRNA 6369	ncRNA
Merged-chr1-86449417-4	chr1	86447059	86451457	+	0	B3|SINE|B2	22929	NM_027966	71863	Mm.179627	NM_027966	ENSMUSG00000036574	Tex44	1700019O17Rik	testis expressed 44	protein-coding
Merged-chr7-98550749-4	chr7	98549706	98551824	+	0	Intergenic	56543	NM_001113379	434215	Mm.323057	NM_001113379	ENSMUSG00000090958	Lrrc32	AI426318|D11S833Eh|D7H11S833E|EG434215|Garp	leucine rich repeat containing 32	protein-coding
Merged-chr4-89350817-5	chr4	89348400	89352815	+	0	intron (NR_132431, intron 2 of 9)	-39575	NM_007670	12579	Mm.423094	NM_007670	ENSMUSG00000073802	Cdkn2b	AV083695|INK4b|MTS2|p15|p15(INK4b)|p15INK4b	cyclin dependent kinase inhibitor 2B	protein-coding
Merged-chr10-121455649-4	chr10	121452880	121458830	+	0	Lx8|LINE|L1	20395	NM_138956	192678	Mm.41265	NM_138956	ENSMUSG00000025795	Rassf3	AW212023|AW322379	Ras association (RalGDS/AF-6) domain family member 3	protein-coding
Merged-chr19-27601529-8	chr19	27597922	27605301	+	0	RLTR9A2|LTR|ERVK	171574	NR_027987	107372	Mm.17942	NM_175354		C030016D13Rik	AW413347	RIKEN cDNA C030016D13 gene	ncRNA
Merged-chr10-90807210-5	chr10	90801029	90812550	+	0	intron (NM_001359242, intron 3 of 10)	-22865	NM_001347054	77531	Mm.440605	NM_181398	ENSMUSG00000058589	Anks1b	AIDA-1|AIDA-1b|C030032C09Rik|E530015N03Rik|EB-1|Gm10937|Gm1555	ankyrin repeat and sterile alpha motif domain containing 1B	protein-coding
Merged-chr18-65498072-4	chr18	65496503	65499726	+	0	B2_Mm2|SINE|B2	67124	NM_001365019	240354	Mm.132613	NM_172833	ENSMUSG00000032688	Malt1	A630046N12|D430033E09Rik|Pcasp1	MALT1 paracaspase	protein-coding
Merged-chr10-14057204-4	chr10	14055458	14059054	+	0	intron (NM_001358783, intron 2 of 12)	90877	NM_010437	15273	Mm.42157	NM_010437	ENSMUSG00000015501	Hivep2	Gm20114|MIBP-1|MIBP1|Schnurri-2|Shn-2	human immunodeficiency virus type I enhancer binding protein 2	protein-coding
Merged-chr3-53594054-4	chr3	53592843	53595221	+	0	intron (NM_172862, intron 2 of 23)	63323	NM_172862	242022	Mm.38378	NM_172862	ENSMUSG00000037016	Frem2	6030440P17Rik|8430406N05Rik|Gm409|b2b1562Clo|my|ne|nv1	Fras1 related extracellular matrix protein 2	protein-coding
Merged-chr11-107484604-4	chr11	107483024	107486283	+	0	intron (NM_025894, intron 1 of 10)	5125	NM_025894	66997	Mm.491171	NM_025894	ENSMUSG00000020720	Psmd12	1500002F15Rik|AI480719|P55	proteasome (prosome, macropain) 26S subunit, non-ATPase, 12	protein-coding
Merged-chr4-8911132-5	chr4	8908867	8914741	+	0	Intergenic	160480	NM_001355382	320790	Mm.138792	NM_001033395	ENSMUSG00000041235	Chd7	A730019I05Rik|Cycn|Cyn|Dz|Edy|Flo|GENA 47|GENA 60|Gena 52|Lda|Mt|Obt|Todo|WBE1|Whi|metis	chromodomain helicase DNA binding protein 7	protein-coding
Merged-chr1-156566017-6	chr1	156564240	156567539	+	0	intron (NM_009595, intron 1 of 11)	7102	NM_001136104	11352	Mm.329515	NM_009595	ENSMUSG00000026596	Abl2	AA536808|Abll|Arg	v-abl Abelson murine leukemia viral oncogene 2 (arg, Abelson-related gene)	protein-coding
Merged-chr16-46501390-5	chr16	46495720	46504520	+	0	Intergenic	-3153	NM_021495	58998	Mm.40477	NM_021495	ENSMUSG00000022656	Nectin3	2610301B19Rik|3000002N23Rik|4921513D19Rik|AA407785|AU016832|AW538082|CD113|Pvrl3	nectin cell adhesion molecule 3	protein-coding
Merged-chr18-79107566-5	chr18	79103666	79111077	+	0	intron (NM_053099, intron 1 of 5)	2020	NM_053099	240427	Mm.312871	NM_053099	ENSMUSG00000024548	Setbp1	C130092E12|Seb|mKIAA0437	SET binding protein 1	protein-coding
Merged-chr6-99080673-4	chr6	99078047	99083011	+	0	intron (NM_053202, intron 4 of 18)	-52231	NM_001197322	108655	Mm.234965	NM_053202	ENSMUSG00000030067	Foxp1	3110052D19Rik|4932443N09Rik|AI461938|AW494214	forkhead box P1	protein-coding
Merged-chr11-112501689-4	chr11	112499894	112503434	+	0	Intergenic	209692	NR_024085	217294	Mm.297761	NM_146031	ENSMUSG00000041674	BC006965	-	cDNA sequence BC006965	ncRNA
Merged-chr5-134332932-4	chr5	134331321	134334396	+	0	Intergenic	6404	NR_039544	100628570		NR_039544	ENSMUSG00000093311	Mir3965	mmu-mir-3965|mu-mir-3965	microRNA 3965	ncRNA
Merged-chr18-56688864-4	chr18	56685308	56695143	+	0	B1F|SINE|Alu	-17588	NM_010721	16906	Mm.4105	NM_010721	ENSMUSG00000024590	Lmnb1	-	lamin B1	protein-coding
Merged-chr12-112755860-4	chr12	112753185	112757429	+	0	RLTR11C_MM|LTR|ERVK	-5348	NM_178911	104759	Mm.203915	NM_178911	ENSMUSG00000052160	Pld4	AI132321|thss	phospholipase D family, member 4	protein-coding
Merged-chr5-125241032-5	chr5	125238841	125243323	+	0	(GAAA)n|Simple_repeat|Simple_repeat	-61868	NM_001253904	20602	Mm.278646	NM_011424	ENSMUSG00000029478	Ncor2	N-CoR|SMRT|SMRTe	nuclear receptor co-repressor 2	protein-coding
Merged-chr15-81009121-4	chr15	81007671	81010720	+	0	intron (NM_134091, intron 10 of 21)	31430	NM_134091	105835	Mm.274943	NM_134091	ENSMUSG00000042303	Sgsm3	1810012I01Rik|AI428557|BB175482|Cip85|R75178|RUSC3|Rutbc3	small G protein signaling modulator 3	protein-coding
Merged-chr3-116718983-4	chr3	116717634	116720627	+	0	RLTR20D|LTR|ERVK	-6850	NM_144902	229782	Mm.190758	NM_144902	ENSMUSG00000027957	Slc35a3	2310050P13Rik	solute carrier family 35 (UDP-N-acetylglucosamine (UDP-GlcNAc) transporter), member 3	protein-coding
Merged-chr5-91945650-4	chr5	91943056	91948863	+	0	ORR1A2|LTR|ERVL-MaLR	16597	NR_073442	68098	Mm.159453	NM_026557	ENSMUSG00000029397	Rchy1	ARNIP|CHIMP|Pirh2|Zfp363|Znf363	ring finger and CHY zinc finger domain containing 1	protein-coding
Merged-chr18-46669656-4	chr18	46668438	46670741	+	0	Intergenic	58913	NR_151681	12583	Mm.241056	NM_033037	ENSMUSG00000033022	Cdo1	1300002L19Rik|Cdo|D18Ucla3	cysteine dioxygenase 1, cytosolic	protein-coding
Merged-chr2-30938826-4	chr2	30937395	30941254	+	0	B1_Mus2|SINE|Alu	-13677	NM_133673	30934	Mm.249164	NM_133673	ENSMUSG00000026848	Tor1b	2610016F05Rik|DQ1|torsinB	torsin family 1, member B	protein-coding
Merged-chr4-155190044-4	chr4	155186558	155194225	+	0	intron (NM_011385, intron 1 of 6)	32144	NM_011385	20481	Mm.28520	NM_011385	ENSMUSG00000029050	Ski	2310012I02Rik|2610001A11Rik|AA062172|AA589460|BC004088	ski sarcoma viral oncogene homolog (avian)	protein-coding
Merged-chr13-29370495-6	chr13	29368545	29373157	+	0	intron (NR_131896, intron 13 of 16)	354596	NR_045074	77920	Mm.197051	NR_045073	ENSMUSG00000086363	A330102I10Rik	-	RIKEN cDNA A330102I10 gene	ncRNA
Merged-chr15-57793098-4	chr15	57791419	57794453	+	0	ORR1F|LTR|ERVL-MaLR	98269	NM_199449	387609	Mm.36557	NM_199449	ENSMUSG00000071757	Zhx2	Afr-1|Afr1|Raf|mKIAA0854	zinc fingers and homeoboxes 2	protein-coding
Merged-chr4-145103620-6	chr4	145096079	145110801	+	0	intron (NM_001276502, intron 39 of 68)	87226	NM_001276502	230895	Mm.240310	NM_001033190	ENSMUSG00000020220	Vps13d	-	vacuolar protein sorting 13D	protein-coding
Merged-chr8-114116109-4	chr8	114114340	114117633	+	0	Intergenic	-17588	NM_001290180	67528	Mm.27889	NM_024437	ENSMUSG00000031767	Nudt7	1300007B24Rik|2210404C19Rik	nudix (nucleoside diphosphate linked moiety X)-type motif 7	protein-coding
Merged-chr18-11884039-5	chr18	11882245	11886970	+	0	intron (NM_022021, intron 2 of 8)	-44169	NR_035447	100316686		NR_035447	ENSMUSG00000084565	Mir1901	Mirn1901|mmu-mir-1901	microRNA 1901	ncRNA
Merged-chr14-55079179-4	chr14	55075238	55084149	+	0	intron (NM_001039198, intron 1 of 9)	6602	NR_004444	432855	Mm.490799	NR_004444		Zfhx2os	Zfhx2as	zinc finger homeobox 2, opposite strand	ncRNA
Merged-chr17-83990581-4	chr17	83989267	83991776	+	0	Intergenic	-8031	NR_130994	78148	Mm.243918	NR_130994	ENSMUSG00000117431	8430430B14Rik	-	RIKEN cDNA 8430430B14 gene	ncRNA
Merged-chr2-68887401-5	chr2	68883841	68893784	+	0	L1MEf|LINE|L1	27371	NM_172856	241447	Mm.222222	NM_172856	ENSMUSG00000027035	Cers6	4732462C07Rik|AW544719|Lass6|T1L	ceramide synthase 6	protein-coding
Merged-chr6-88925945-4	chr6	88923891	88928372	+	0	Intergenic	23880	NM_011906	24100	Mm.284480	NM_011906	ENSMUSG00000002871	Tpra1	40kDa|Gpr175|Tpra40	transmembrane protein, adipocyte asscociated 1	protein-coding
Merged-chr7-3368891-8	chr7	3363948	3374449	+	0	TTS (NM_133189)	-24844	NM_133190	81905	Mm.357990	NM_133190	ENSMUSG00000053395	Cacng8	-	calcium channel, voltage-dependent, gamma subunit 8	protein-coding
Merged-chr1-62181703-4	chr1	62179197	62185506	+	0	intron (NM_001081050, intron 10 of 22)	-46242	NR_151537	105243940		NR_151537		Pard3bos2	Gm12747	par-3 family cell polarity regulator beta, opposite strand 2	ncRNA
Merged-chr12-33345269-5	chr12	33343018	33347266	+	0	intron (NM_001033436, intron 4 of 7)	42627	NM_001033436	380753	Mm.41540	NM_028139	ENSMUSG00000020564	Atxn7l1	2810423G08Rik|Atxn7l4	ataxin 7-like 1	protein-coding
Merged-chr9-53258150-4	chr9	53257140	53259622	+	0	Intergenic	-10269	NM_029936	77591	Mm.133560	NM_029936	ENSMUSG00000053289	Ddx10	4632415A01Rik|AI646054	DEAD (Asp-Glu-Ala-Asp) box polypeptide 10	protein-coding
Merged-chr12-86837459-4	chr12	86835294	86841188	+	0	Intergenic	46573	NM_145836	238330	Mm.248358	NM_145836	ENSMUSG00000034168	Irf2bpl	6430527G18Rik|Eap1	interferon regulatory factor 2 binding protein-like	protein-coding
Merged-chr8-70618684-4	chr8	70616409	70620167	+	0	exon (NM_153074, exon 2 of 3)	1444	NM_153074	211228	Mm.132939	NM_153074	ENSMUSG00000049988	Lrrc25	Mapa	leucine rich repeat containing 25	protein-coding
Merged-chr14-67676374-5	chr14	67674872	67677545	+	0	TTS (NM_175384)	39402	NM_001110162	108912	Mm.33831	NM_175384	ENSMUSG00000048922	Cdca2	2610311M19Rik|AI586158	cell division cycle associated 2	protein-coding
Merged-chr2-74123350-4	chr2	74121612	74125626	+	0	Intergenic	184098	NR_040501	73962	Mm.50289	NR_040501	ENSMUSG00000085405	4930441J16Rik	Astx1a|Astx1b|Astx1c	RIKEN cDNA 4930441J16 gene	ncRNA
Merged-chr2-90475322-4	chr2	90474020	90477029	+	0	intron (NM_008982, intron 1 of 23)	3650	NM_001135657	19271	Mm.330393	NM_008982	ENSMUSG00000025314	Ptprj	AI450271|BET|Byp|CD148|DEP-1|PTPbeta2|Ptpb2|RPTPJ|Scc-1|Scc1	protein tyrosine phosphatase, receptor type, J	protein-coding
Merged-chr3-129223939-5	chr3	129213583	129228971	+	0	Intergenic	7345	NM_001042502	18741	Mm.246804	NM_011098	ENSMUSG00000028023	Pitx2	9430085M16Rik|Brx1|Brx1b|Munc30|Otlx2|Ptx2|Rieg	paired-like homeodomain transcription factor 2	protein-coding
Merged-chr18-65506820-4	chr18	65504104	65508430	+	0	intron (NR_105742, intron 3 of 6)	-73963	NM_207255	328977	Mm.286232	NM_207255	ENSMUSG00000042439	Zfp532	C530030I18Rik|Znf532|mKIAA1629	zinc finger protein 532	protein-coding
Merged-chr17-80152704-5	chr17	80150861	80155888	+	0	intron (NM_176963, intron 4 of 6)	25903	NM_176963	319625	Mm.29098	NM_176963	ENSMUSG00000035473	Galm	A530057M15Rik|AU015645|AU020959	galactose mutarotase	protein-coding
Merged-chr2-115678956-4	chr2	115676369	115680719	+	0	B3A|SINE|B2	39819	NR_035476	100316703		NR_035476	ENSMUSG00000088606	Mir1951	mir-1951|mmu-mir-1951	microRNA 1951	ncRNA
Merged-chr3-122211800-4	chr3	122209899	122213107	+	0	Intergenic	-34054	NM_008129	14630	Mm.292676	NM_008129	ENSMUSG00000028124	Gclm	AI649393|Gcmc|Glclr	glutamate-cysteine ligase, modifier subunit	protein-coding
Merged-chr4-22132873-5	chr4	22131382	22135351	+	0	Intergenic	202040	NM_175234	76132	Mm.159689	NM_175234	ENSMUSG00000028246	Faxc	6230409E13Rik|AW742931	failed axon connections homolog	protein-coding
Merged-chr3-65586681-4	chr3	65585699	65588137	+	0	Intergenic	-57504	NR_027955	71004	Mm.475465	NM_001033527	ENSMUSG00000074580	4931440P22Rik	-	RIKEN cDNA 4931440P22 gene	ncRNA
Merged-chr6-145116434-4	chr6	145114808	145117808	+	0	intron (NM_001281981, intron 1 of 19)	672	NM_001281980	16970	Mm.843	NM_008511	ENSMUSG00000030263	Lrmp	D6Int3|D6Int4|D6Int5|D6Int7|D6Int8|Jaw1	lymphoid-restricted membrane protein	protein-coding
Merged-chr4-106614792-4	chr4	106612226	106618389	+	0	intron (NR_149753, intron 3 of 10)	1931	NM_183182	242602	Mm.235591	NM_183182	ENSMUSG00000054362	Lexm	-	lymphocyte expansion molecule	protein-coding
Merged-chr9-95121486-6	chr9	95119514	95123560	+	0	Arthur1B|DNA|hAT-Tip100	285733	NM_018763	54371	Mm.212446	NM_018763	ENSMUSG00000033350	Chst2	AI428561|AW121776|C130041E03Rik|Chts2|GST-2|GlcNAc6ST|Gn6st	carbohydrate sulfotransferase 2	protein-coding
Merged-chr1-13599788-4	chr1	13597920	13601219	+	0	L2|LINE|L2	-9659	NM_028173	72265	Mm.28765	NM_028173	ENSMUSG00000025935	Tram1	1810049E02Rik|TRAMP	translocating chain-associating membrane protein 1	protein-coding
Merged-chr5-98986496-4	chr5	98984907	98989219	+	0	intron (NM_008926, intron 6 of 18)	50016	NM_008926	19092	Mm.263002	NM_008926	ENSMUSG00000029334	Prkg2	AW212535|CGKII|Prkgr2|cGK-II	protein kinase, cGMP-dependent, type II	protein-coding
Merged-chr6-67301023-4	chr6	67298908	67303020	+	0	intron (NM_008354, intron 12 of 15)	33985	NM_001113564	66870	Mm.240490	NM_025814	ENSMUSG00000036371	Serbp1	1200009K13Rik|9330147J08Rik|AL022786|Pairbp1	serpine1 mRNA binding protein 1	protein-coding
Merged-chr3-65929348-4	chr3	65926635	65930951	+	0	Intergenic	29456	NM_001355433	56706	Mm.175612	NM_019937	ENSMUSG00000027829	Ccnl1	2610030E23Rik|AU018493|Ccnl|ania-6a	cyclin L1	protein-coding
Merged-chr16-18687071-5	chr16	18685065	18688233	+	0	Intergenic	-56711	NM_213614	18951	Mm.20365	NM_213614	ENSMUSG00000072214	Sept5	Cdcrel-1|Cdcrel1|Pnutl1	septin 5	protein-coding
Merged-chr1-172217857-4	chr1	172216337	172221000	+	0	intron (NM_009813, intron 1 of 10)	1227	NM_009813	12372	Mm.12829	NM_009813	ENSMUSG00000007122	Casq1	CSQ|CSQ-1|CSQ1|sCSQ	calsequestrin 1	protein-coding
Merged-chr2-146549416-4	chr2	146547478	146551625	+	0	Intergenic	6620	NR_040502	74065	Mm.399508	NR_040502	ENSMUSG00000085796	4933406D12Rik	-	RIKEN cDNA 4933406D12 gene	ncRNA
Merged-chr2-77303506-5	chr2	77299681	77306466	+	0	Intergenic	-22481	NM_175465	228071	Mm.27120	NM_175465	ENSMUSG00000042272	Sestd1	1500031J16Rik|A930010O20|Solo/Trio8	SEC14 and spectrin domains 1	protein-coding
Merged-chr11-72595144-4	chr11	72593043	72596333	+	0	Intergenic	-12573	NM_025985	67128	Mm.458052	NM_025985	ENSMUSG00000020794	Ube2g1	2700059C12Rik|AI256795|AU014992|AW552068|D130023C12Rik	ubiquitin-conjugating enzyme E2G 1	protein-coding
Merged-chr5-134540429-4	chr5	134538907	134542638	+	0	ID_B1|SINE|B4	11662	NM_009990	269713	Mm.255138	NM_009990	ENSMUSG00000063146	Clip2	B230327O20|CLIP-115|Clip1|Cyln2|WSCR4|mKIAA0291|wbscr4	CAP-GLY domain containing linker protein 2	protein-coding
Merged-chr5-14032707-6	chr5	14029521	14035109	+	0	intron (NM_011348, intron 1 of 16)	7039	NM_011348	20349	Mm.134093	NM_011348	ENSMUSG00000063531	Sema3e	6430702L12|AA408817|Semah|mKIAA0331	sema domain, immunoglobulin domain (Ig), short basic domain, secreted, (semaphorin) 3E	protein-coding
Merged-chr12-86181766-5	chr12	86180492	86183225	+	0	MIRb|SINE|MIR	12517	NR_046081	328136	Mm.312050	NR_046081	ENSMUSG00000097543	Gm805	-	predicted gene 805	ncRNA
Merged-chr18-38147104-7	chr18	38141589	38152290	+	0	Intergenic	62823	NM_029357	75599	Mm.36560	NM_029357	ENSMUSG00000051375	Pcdh1	2010005A06Rik|AI585920	protocadherin 1	protein-coding
Merged-chr1-161920347-4	chr1	161917575	161923736	+	0	Intergenic	-43973	NM_001357402	226551	Mm.170002	NM_172645	ENSMUSG00000040297	Suco	4732491B11|AI848100|AU016931|Opt	SUN domain containing ossification factor	protein-coding
Merged-chr6-61523672-6	chr6	61520891	61526353	+	0	intron (NM_183310, intron 5 of 10)	-342812	NR_040287	100504262	Mm.438066	NR_040287		A730020E08Rik	-	RIKEN cDNA A730020E08 gene	ncRNA
Merged-chr9-13681854-4	chr9	13680939	13682866	+	0	intron (NM_173776, intron 1 of 3)	19442	NM_173776	270118	Mm.116898	NM_173776	ENSMUSG00000031925	Maml2	5930431H10|BC032967	mastermind like transcriptional coactivator 2	protein-coding
Merged-chr7-132616195-5	chr7	132612206	132620748	+	0	intron (NM_029609, intron 1 of 6)	5834	NM_029609	76429	Mm.276721	NM_029609	ENSMUSG00000030946	Lhpp	2310007H09Rik	phospholysine phosphohistidine inorganic pyrophosphate phosphatase	protein-coding
Merged-chr2-128241234-6	chr2	128237050	128246196	+	0	Intergenic	114048	NM_001284410	12125	Mm.141083	NM_009754	ENSMUSG00000027381	Bcl2l11	1500006F24Rik|Bim|Bod|bcl2-L-11	BCL2-like 11 (apoptosis facilitator)	protein-coding
Merged-chr3-86935545-5	chr3	86932817	86938133	+	0	Intergenic	-14591	NM_001357460	70762	Mm.44490	NM_027539	ENSMUSG00000028078	Dclk2	6330415M09Rik|AU044875|CL2|CLICK2|Click-II|Dcamkl2	doublecortin-like kinase 2	protein-coding
Merged-chr3-108646984-6	chr3	108645332	108648138	+	0	Intergenic	-7178	NM_145543	229725	Mm.214545	NM_145543	ENSMUSG00000027884	Clcc1	Mclc	chloride channel CLIC-like 1	protein-coding
Merged-chr2-93176954-7	chr2	93173446	93182935	+	0	Intergenic	-9358	NM_001025246	277414	Mm.41033	NM_001025246	ENSMUSG00000068735	Trp53i11	Tp53i11	transformation related protein 53 inducible protein 11	protein-coding
Merged-chr5-106783617-5	chr5	106780274	106786811	+	0	RMER10B|LTR|ERVL	-86712	NM_026856	52397	Mm.249474	NM_026856	ENSMUSG00000049606	Zfp644	1110068L01Rik|AA408882|BM-005|D5Ertd689e|Zep-2	zinc finger protein 644	protein-coding
Merged-chr3-131156400-4	chr3	131154872	131157771	+	0	intron (NM_010703, intron 3 of 11)	43530	NM_001276403	16842	Mm.255219	NM_010703	ENSMUSG00000027985	Lef1	3000002B05|AI451430|Lef-1	lymphoid enhancer binding factor 1	protein-coding
Merged-chr3-138675942-4	chr3	138673971	138677582	+	0	B1_Mur4|SINE|Alu	51208	NR_040545	74635	Mm.410825	NR_040545	ENSMUSG00000105838	4930425O10Rik	-	RIKEN cDNA 4930425O10 gene	ncRNA
Merged-chr4-124615049-4	chr4	124612500	124620690	+	0	Intergenic	-41051	NM_011141	18991	Mm.297371	NM_011141	ENSMUSG00000090125	Pou3f1	Oct-6|Oct6|Otf-6|Otf6|Scip|Test1|Tst-1|Tst1	POU domain, class 3, transcription factor 1	protein-coding
Merged-chr2-105113739-4	chr2	105110943	105115545	+	0	intron (NR_015462, intron 1 of 6)	13266	NR_015462	329480	Mm.246679	NR_015462	ENSMUSG00000074987	Wt1os	6030498F17|AI314831|Wt1-as	Wilms tumor 1 homolog, opposite strand	ncRNA
Merged-chr13-67857780-5	chr13	67856387	67859947	+	0	Intergenic	-5159	NM_001001185	408058	Mm.177840	NM_001001185	ENSMUSG00000064063	BC048507	-	cDNA sequence BC048507	protein-coding
Merged-chr6-52078317-4	chr6	52074043	52082245	+	0	Intergenic	-24805	NR_110440	102635415	Mm.333063	NR_110440	ENSMUSG00000085412	Halr1	Gm15055|Haunt|Linchoxa1|linc-Evx1|linc-Hoxa1|linc1547	Hoxa adjacent long noncoding RNA 1	ncRNA
Merged-chr2-162520777-4	chr2	162518155	162523567	+	0	intron (NM_001291151, intron 1 of 30)	130048	NR_040617	77645	Mm.447752	NR_040617	ENSMUSG00000084919	Ptprtos	C330008G21Rik	protein tyrosine phosphatase, receptor type T, opposite strand	ncRNA
Merged-chr16-37754001-4	chr16	37752525	37755507	+	0	RLTR16|LTR|ERVK	-23039	NM_008047	14314	Mm.182434	NM_008047	ENSMUSG00000022816	Fstl1	AI316791|AW107808|Fstl|TSC-36	follistatin-like 1	protein-coding
Merged-chr18-34108669-5	chr18	34107206	34110377	+	0	Intergenic	-101585	NM_013512	13824	Mm.3465	NM_013512	ENSMUSG00000024376	Epb41l4a	Epb4.1l4|Epb4.1l4a|NBL4	erythrocyte membrane protein band 4.1 like 4a	protein-coding
Merged-chr16-23271123-4	chr16	23268439	23275152	+	0	MLTR14|LTR|ERV1	-18675	NM_001252506	20440	Mm.149029	NM_145933	ENSMUSG00000022885	St6gal1	AW742324|Siat1|St6Gal-I|St6gal|St6galI	beta galactoside alpha 2,6 sialyltransferase 1	protein-coding
Merged-chr17-86162044-4	chr17	86160754	86163268	+	0	Intergenic	-5774	NM_011104	18754	Mm.24614	NM_011104	ENSMUSG00000045038	Prkce	5830406C15Rik|PKC[e]|PKCepsilon|Pkce|R75156	protein kinase C, epsilon	protein-coding
Merged-chr12-86498107-5	chr12	86495242	86499805	+	0	intron (NM_011934, intron 3 of 6)	75879	NM_011934	26380	Mm.235550	NM_011934	ENSMUSG00000021255	Esrrb	Err2|Errb|Estrrb|Nr3b2	estrogen related receptor, beta	protein-coding
Merged-chr19-4425576-4	chr19	4422593	4426839	+	0	3' UTR (NM_001329989, exon 5 of 5)	-14607	NR_045990	319314	Mm.393810	NR_045989	ENSMUSG00000087132	A930001C03Rik	-	RIKEN cDNA A930001C03 gene	ncRNA
Merged-chr3-116284279-4	chr3	116282053	116285570	+	0	intron (NM_001080818, intron 15 of 15)	-30327	NM_022427	64378	Mm.40025	NM_022427	ENSMUSG00000068696	Gpr88	AW061286|Strg	G-protein coupled receptor 88	protein-coding
Merged-chr11-66967194-4	chr11	66965490	66969488	+	0	Intergenic	9595	NR_130646	71576	Mm.340077	NR_130315	ENSMUSG00000085683	Tmem238l	9130409J20Rik	transmembrane protein 238 like	ncRNA
Merged-chr15-84412609-4	chr15	84409395	84414764	+	0	RMER17C2|LTR|ERVK	34531	NM_001347543	72301	Mm.275387	NM_001163145	ENSMUSG00000062760	Shisal1	1810041L15Rik|Kiaa1644	shisa like 1	protein-coding
Merged-chr8-90814311-4	chr8	90812726	90817657	+	0	TTS (NR_157160)	2202	NR_157160	100503868	Mm.442076	NR_157160	ENSMUSG00000110332	Gm19935	Gm45396	predicted gene, 19935	ncRNA
Merged-chr19-41013275-4	chr19	41009948	41017075	+	0	Intergenic	-1833	NR_155302	100861913	Mm.35204	NR_155302		C330026H20Rik	-	RIKEN cDNA C330026H20 gene	ncRNA

## Sheet: Unmarked Enhancers
Peak ID	Chr	Start	End	Strand	Peak Score	Detailed Annotation	Distance to TSS	Nearest PromoterID	Entrez ID	Nearest Unigene	Nearest Refseq	Nearest Ensembl	Gene Name	Gene Alias	Gene Description	Gene Type
Merged-chr2-75792730-3	chr2	75791583	75794154	+	0	Intergenic	-39309	NM_172666	228061	Mm.31227	NM_172666	ENSMUSG00000042410	Agps	5832437L22|9930035G10Rik|AW123847|Adaps|Adas|Adhaps|Adps|Aldhpsy|bs2	alkylglycerone phosphate synthase	protein-coding
Merged-chr13-94327840-3	chr13	94326459	94329779	+	0	Intergenic	30804	NR_045619	328309	Mm.174191	NM_183205	ENSMUSG00000042857	Gm9776	A530089L17	predicted gene 9776	ncRNA
Merged-chr13-53205100-3	chr13	53203526	53206221	+	0	intron (NM_013846, intron 1 of 8)	81251	NM_013846	26564	Mm.342774	NM_013846	ENSMUSG00000021464	Ror2	Ntrkr2	receptor tyrosine kinase-like orphan receptor 2	protein-coding
Merged-chr4-119050806-3	chr4	119049235	119051882	+	0	Intergenic	18553	NR_131914	433751	Mm.224312	NR_131914	ENSMUSG00000066060	Gm12866	-	predicted gene 12866	ncRNA
Merged-chr7-123084799-3	chr7	123082621	123087289	+	0	Intergenic	-38930	NM_144925	233833	Mm.102305	NM_144925	ENSMUSG00000052707	Tnrc6a	2010321I05Rik|3110054G10Rik|AW557223|CAGH26|D130023A07Rik|GW182|Tnrc6	trinucleotide repeat containing 6a	protein-coding
Merged-chr16-29798512-4	chr16	29794983	29802289	+	0	Intergenic	180488	NR_037689	328657	Mm.425982	NM_001033403	ENSMUSG00000075286	Gm1968	-	predicted gene 1968	ncRNA
Merged-chr8-111855625-3	chr8	111852935	111857008	+	0	promoter-TSS (NM_011801)	-634	NM_001368338	23837	Mm.279437	NM_011801	ENSMUSG00000031954	Cfdp1	AA408409|Bcnt|Bucentaur|Cfdp|cp27	craniofacial development protein 1	protein-coding
Merged-chr7-45920378-3	chr7	45915707	45925573	+	0	5' UTR (NM_001146346, exon 1 of 5)	209	NM_001146346	13732	Mm.20829	NM_010129	ENSMUSG00000040212	Emp3	H-4|H4|HNMP-1|MI-35|Ymp	epithelial membrane protein 3	protein-coding
Merged-chr2-170252749-3	chr2	170251740	170254401	+	0	Intergenic	-59017	NR_157067	100502923	Mm.44078	NR_157067	ENSMUSG00000097514	Gm17619	-	predicted gene, 17619	ncRNA
Merged-chr5-23756739-3	chr5	23755532	23758670	+	0	(CA)n|Simple_repeat|Simple_repeat	22562	NM_001289781	78697	Mm.58660	NM_178403	ENSMUSG00000057541	Pus7	C330017I15Rik	pseudouridylate synthase 7	protein-coding
Merged-chr13-60480041-3	chr13	60478332	60482057	+	0	Intergenic	-121753	NM_029653	69635	Mm.24103	NM_029653	ENSMUSG00000021559	Dapk1	D13Ucla1|DAP-Kinase	death associated protein kinase 1	protein-coding
Merged-chr8-78019208-3	chr8	78017430	78020903	+	0	RLTR9A|LTR|ERVK	-194176	NM_183096	73301	Mm.61243	NM_183096	ENSMUSG00000037101	Ttc29	1700031F13Rik	tetratricopeptide repeat domain 29	protein-coding
Merged-chr15-96218062-3	chr15	96216979	96219498	+	0	RLTR17|LTR|ERVK	-20264	NR_040423	70040	Mm.437832	NR_040423		2610037D02Rik	AU024679	RIKEN cDNA 2610037D02 gene	ncRNA
Merged-chr1-191802775-3	chr1	191802051	191804147	+	0	Intergenic	-18374	NM_010892	18005	Mm.33773	NM_010892	ENSMUSG00000026622	Nek2	AA617254|C77054	NIMA (never in mitosis gene a)-related expressed kinase 2	protein-coding
Merged-chr2-152397038-3	chr2	152392294	152400673	+	0	3' UTR (NM_011438, exon 1 of 1)	1563	NM_011438	20667	Mm.28424	NM_011438	ENSMUSG00000051817	Sox12	2010205A02Rik	SRY (sex determining region Y)-box 12	protein-coding
Merged-chr18-38570427-3	chr18	38568238	38571618	+	0	(T)n|Simple_repeat|Simple_repeat	31419	NM_011898	24066	Mm.42038	NM_011898	ENSMUSG00000024427	Spry4	A030006O18Rik|sprouty4	sprouty RTK signaling antagonist 4	protein-coding
Merged-chr10-59974351-3	chr10	59972996	59975634	+	0	Intergenic	-22545	NM_029083	74747	Mm.21697	NM_029083	ENSMUSG00000020108	Ddit4	5830413E08Rik|AA415483|REDD1|Rtp801|dig2	DNA-damage-inducible transcript 4	protein-coding
Merged-chr6-121066465-3	chr6	121062229	121068611	+	0	intron (NR_138098, intron 1 of 1)	956	NR_138098	100043793	Mm.448053	NR_138098		Gm4651	-	predicted gene 4651	ncRNA
Merged-chr6-37592810-3	chr6	37591188	37595703	+	0	(TG)n|Simple_repeat|Simple_repeat	63272	NM_145364	208665	Mm.262635	NM_145364	ENSMUSG00000038641	Akr1d1	-	aldo-keto reductase family 1, member D1	protein-coding
Merged-chr2-84481589-3	chr2	84480158	84482395	+	0	RMER10A|LTR|ERVL	-4501	NM_001355271	21788	Mm.124316	NM_011576	ENSMUSG00000027082	Tfpi	A630013F22Rik|AW552122|EPI|LACI	tissue factor pathway inhibitor	protein-coding
Merged-chr12-99378325-3	chr12	99376603	99381660	+	0	ID_B1|SINE|B4	70943	NM_183186	71375	Mm.341972	NM_183186	ENSMUSG00000033713	Foxn3	5430426H20Rik|AA589593|AW556347|Ches1|Ches1l|HTLFL1	forkhead box N3	protein-coding
Merged-chr12-117450146-4	chr12	117449172	117451525	+	0	Intergenic	-66131	NM_175930	217944	Mm.227642	NM_175930	ENSMUSG00000041992	Rapgef5	4932413M22|C86120|D030051B22Rik|GFR|Mrgef|mKIAA0277|mmr-gef	Rap guanine nucleotide exchange factor (GEF) 5	protein-coding
Merged-chr3-97555879-3	chr3	97554942	97557077	+	0	ORR1D2|LTR|ERVL-MaLR	54181	NM_026539	68058	Mm.31761	NM_026539	ENSMUSG00000028089	Chd1l	4432404A22Rik|Alc1|Snf2p	chromodomain helicase DNA binding protein 1-like	protein-coding
Merged-chr4-145254464-3	chr4	145253414	145255654	+	0	L1M5|LINE|L1	-7664	NM_011610	21938	Mm.235328	NM_011610	ENSMUSG00000028599	Tnfrsf1b	CD120b|TNF-R-II|TNF-R2|TNF-R75|TNF-alphaR2|TNFBR|TNFR80|TNFRII|TNFalpha-R2|Tnfr-1|Tnfr2|p75	tumor necrosis factor receptor superfamily, member 1b	protein-coding
Merged-chr5-111438336-3	chr5	111436465	111439919	+	0	intron (NM_001081235, intron 2 of 2)	20892	NM_001081235	433938	Mm.332576	NM_001081235	ENSMUSG00000070576	Mn1	AA003644|AA009236	meningioma 1	protein-coding
Merged-chr7-128583413-3	chr7	128582181	128584489	+	0	Intergenic	-28030	NM_178641	101490	Mm.490344	NM_178641	ENSMUSG00000042105	Inpp5f	5830435P03Rik|AI115354|AW561896|SAC2|cI-27|hSAC2|mKIAA0966	inositol polyphosphate-5-phosphatase F	protein-coding
Merged-chr5-137000095-3	chr5	136997763	137001774	+	0	Intergenic	8335	NR_030483	735283		NR_030483	ENSMUSG00000076240	Mir702	Mirn702|mir-702|mmu-mir-702	microRNA 702	ncRNA
Merged-chr2-49811717-3	chr2	49810145	49812861	+	0	MIR3|SINE|MIR	23817	NM_027990	71897	Mm.41381	NM_027990	ENSMUSG00000026765	Lypd6b	2310010M24Rik|AW049525	LY6/PLAUR domain containing 6B	protein-coding
Merged-chr1-93217296-3	chr1	93215687	93218572	+	0	intron (NM_001310428, intron 27 of 31)	-18768	NM_172463	208777	Mm.271897	NM_172463	ENSMUSG00000047793	Sned1	6720455I24Rik|AI197264|AI642697|D430044C15Rik|SST3|Snep	sushi, nidogen and EGF-like domains 1	protein-coding
Merged-chr13-23584359-4	chr13	23578855	23588458	+	0	TTS (NM_178194)	2088	NM_175654	319156	Mm.260530	NM_175654	ENSMUSG00000061482	Hist1h4d	-	histone cluster 1, H4d	protein-coding
Merged-chr4-134855753-4	chr4	134851506	134860072	+	0	Intergenic	-2444	NM_001355501	66146	Mm.99793	NM_025382	ENSMUSG00000028826	Maco1	1110007C24Rik|9230118A01Rik|AI317300|AI606104|C61|Tmem57	macoilin 1	protein-coding
Merged-chr17-87834771-3	chr17	87833799	87836115	+	0	Intergenic	-36963	NM_199251	210741	Mm.312046	NM_199251	ENSMUSG00000050138	Kcnk12	mntk1	potassium channel, subfamily K, member 12	protein-coding
Merged-chr2-31240510-3	chr2	31238330	31244000	+	0	B1_Mus2|SINE|Alu	-4758	NM_019681	14299	Mm.249318	NM_019681	ENSMUSG00000062661	Ncs1	9430075O15Rik|A730032G13Rik|AI836659|Freq|Mfreq|NCS-1	neuronal calcium sensor 1	protein-coding
Merged-chr8-106288324-3	chr8	106285904	106290169	+	0	intron (NR_126091, intron 1 of 2)	5807	NR_126091	75044	Mm.445896	NR_126090		4930506A18Rik	-	RIKEN cDNA 4930506A18 gene	ncRNA
Merged-chr6-47285717-3	chr6	47284829	47287790	+	0	RMER17A|LTR|ERVK	41913	NM_025771	66797	Mm.440084	NM_025771	ENSMUSG00000039419	Cntnap2	5430425M22Rik|Caspr2|mKIAA0868	contactin associated protein-like 2	protein-coding
Merged-chr13-21179828-3	chr13	21177448	21182121	+	0	promoter-TSS (NM_009054)	-147	NM_009054	19720	Mm.314056	NM_009054	ENSMUSG00000021326	Trim27	AW538890|Gm19403|Rfp	tripartite motif-containing 27	protein-coding
Merged-chr7-67998851-3	chr7	67997423	67999951	+	0	intron (NM_010513, intron 1 of 20)	46430	NM_010513	16001	Mm.275742	NM_010513	ENSMUSG00000005533	Igf1r	A330103N21Rik|CD221|D930020L01|IGF-1R|hyft	insulin-like growth factor I receptor	protein-coding
Merged-chr6-29435321-3	chr6	29430365	29438144	+	0	intron (NM_001081185, intron 1 of 47)	998	NM_001311074	68794	Mm.39046	NM_026839	ENSMUSG00000068699	Flnc	1110055E19Rik|ABP-280|ABPL|Fln2	filamin C, gamma	protein-coding
Merged-chr15-95652612-3	chr15	95650760	95654966	+	0	intron (NM_207533, intron 1 of 3)	1908	NM_207533	223843	Mm.152937	NM_207533	ENSMUSG00000045608	Dbx2	9430056A22Rik|9630005K15|AI846217|Gm1229	developing brain homeobox 2	protein-coding
Merged-chr8-64407121-4	chr8	64404702	64409214	+	0	Intergenic	107483	NR_030491	735270		NR_030491	ENSMUSG00000076042	Mir710	Mirn710|mmu-mir-710	microRNA 710	ncRNA
Merged-chr13-69718662-4	chr13	69717096	69722209	+	0	intron (NM_001145162, intron 1 of 1)	20245	NM_001145162	76980	Mm.23960	NM_001145162	ENSMUSG00000052981	Ube2ql1	3110006E14Rik	ubiquitin-conjugating enzyme E2Q family-like 1	protein-coding
Merged-chr8-91327797-3	chr8	91325864	91330610	+	0	intron (NM_011936, intron 1 of 8)	14712	NM_011936	26383	Mm.4375	NM_011936	ENSMUSG00000055932	Fto	AW743446|mKIAA1752	fat mass and obesity associated	protein-coding
Merged-chr2-146220018-3	chr2	146217062	146223904	+	0	Intergenic	-1514	NM_016889	53626	Mm.379070	NM_016889	ENSMUSG00000068154	Insm1	IA-1	insulinoma-associated 1	protein-coding
Merged-chr10-120708377-3	chr10	120706899	120710065	+	0	Intergenic	-57250	NR_038003	70874	Mm.427286	NR_038000	ENSMUSG00000044544	4921513I03Rik	-	RIKEN cDNA 4921513I03 gene	ncRNA
Merged-chr6-54842830-3	chr6	54841827	54845512	+	0	intron (NM_199143, intron 1 of 4)	26753	NM_199143	387524	Mm.286149	NM_199143	ENSMUSG00000058446	Znrf2	1190002C14Rik|AU044205|D6Ertd365e	zinc and ring finger 2	protein-coding
Merged-chr8-89021204-3	chr8	89018987	89023119	+	0	Intergenic	-3682	NR_106190	102465899		NR_106190	ENSMUSG00000099078	Mir8110	Gm27571|mmu-mir-8110	microRNA 8110	ncRNA
Merged-chr6-71007692-3	chr6	71006259	71009112	+	0	Intergenic	51079	NM_001101464	232077	Mm.297656	NM_001101464	ENSMUSG00000055874	Foxi3	-	forkhead box I3	protein-coding
Merged-chr5-37245469-3	chr5	37240068	37248271	+	0	intron (NM_001136058, intron 1 of 13)	-1595	NM_007765	12933	Mm.290995	NM_007765	ENSMUSG00000029121	Crmp1	CRMP-1|DRP-1|Dpysl1|ULIP-3|Ulip3	collapsin response mediator protein 1	protein-coding
Merged-chr16-30155764-3	chr16	30153081	30158925	+	0	Intergenic	90646	NM_008235	15205	Mm.390859	NM_008235	ENSMUSG00000022528	Hes1	Hry|bHLHb39	hes family bHLH transcription factor 1	protein-coding
Merged-chr17-45585040-3	chr17	45582812	45587100	+	0	TTS (NM_022880)	7437	NM_022880	63959	Mm.29744	NM_022880	ENSMUSG00000023942	Slc29a1	1200014D21Rik|AA407560|ENT1	solute carrier family 29 (nucleoside transporters), member 1	protein-coding
Merged-chr4-123014386-3	chr4	123012475	123018133	+	0	Intergenic	-1289	NM_025873	66966	Mm.235030	NM_025873	ENSMUSG00000028653	Trit1	2310075G14Rik|AI314189|AI314635|AV099619|IPPT|IPT|MOD5	tRNA isopentenyltransferase 1	protein-coding
Merged-chr7-114087569-3	chr7	114085850	114088562	+	0	G-rich|Low_complexity|Low_complexity	30575	NM_025846	66922	Mm.276572	NM_025846	ENSMUSG00000055723	Rras2	2610016H24Rik|C86394|TC21	related RAS viral (r-ras) oncogene 2	protein-coding
Merged-chr1-191086155-3	chr1	191084433	191088832	+	0	Intergenic	-11782	NM_030060	381319	Mm.6922	NM_030060	ENSMUSG00000026630	Batf3	9130211I03Rik|Snft	basic leucine zipper transcription factor, ATF-like 3	protein-coding
Merged-chr12-107971740-3	chr12	107968924	107974954	+	0	intron (NM_001079883, intron 2 of 3)	31475	NM_021399	58208	Mm.392694	NM_021399	ENSMUSG00000048251	Bcl11b	9130430L19Rik|AI604821|B630002E05Rik|BCL-11B|Ctip2|Rit1	B cell leukemia/lymphoma 11B	protein-coding
Merged-chr11-24286728-3	chr11	24285540	24287868	+	0	Intergenic	-195205	NR_045857	71316	Mm.79162	NR_045857	ENSMUSG00000086892	4933430M04Rik	-	RIKEN cDNA 4933430M04 gene	ncRNA
Merged-chr11-80518874-3	chr11	80517556	80520361	+	0	intron (NM_177390, intron 21 of 21)	-9852	NR_126552	77417	Mm.437510	NR_126552	ENSMUSG00000085078	C030013C21Rik	-	RIKEN cDNA C030013C21 gene	ncRNA
Merged-chr3-95905219-3	chr3	95901780	95907850	+	0	promoter-TSS (NM_001355750)	-130	NM_001355752	23831	Mm.489647	NM_011797	ENSMUSG00000038526	Car14	AW536446|CA-XIV|Ca14	carbonic anhydrase 14	protein-coding
Merged-chr7-100925417-3	chr7	100923404	100928327	+	0	intron (NM_001081116, intron 1 of 20)	6296	NM_001081116	207212	Mm.29954	NM_001081116	ENSMUSG00000032875	Arhgef17	8030463K16|AI428794|AW558066|BC035332|mKIAA0337	Rho guanine nucleotide exchange factor (GEF) 17	protein-coding
Merged-chr8-104374677-3	chr8	104373403	104376789	+	0	intron (NM_153582, intron 1 of 3)	20711	NM_153582	97487	Mm.29658	NM_153582	ENSMUSG00000096188	Cmtm4	Cklfsf4|D19397|Gm9853	CKLF-like MARVEL transmembrane domain containing 4	protein-coding
Merged-chr4-126983541-3	chr4	126981945	126984653	+	0	Intergenic	-15376	NM_001114399	67785	Mm.165401	NM_001114399	ENSMUSG00000042446	Zmym4	6330503C17Rik|AI480785|AW493829|CDIR|D630001M21|MYM|Zfp262|Znf262|mKIAA0425	zinc finger, MYM-type 4	protein-coding
Merged-chr7-30219551-3	chr7	30218501	30220611	+	0	B4A|SINE|B4	11835	NM_001360648	66411	Mm.27947	NM_025548	ENSMUSG00000006095	Tbcb	2410007D12Rik|AU041393|CG22|CKAPI|Ckap1	tubulin folding cofactor B	protein-coding
Merged-chr14-34541405-3	chr14	34540214	34543091	+	0	ID|SINE|ID	-18851	NM_030062	78243	Mm.117483	NM_030062	ENSMUSG00000021797	9230112D13Rik	-	RIKEN cDNA 9230112D13 gene	protein-coding
Merged-chr2-38783714-4	chr2	38779171	38788016	+	0	intron (NM_010264, intron 3 of 10)	922	NM_001159549	14536	Mm.439703	NM_010264	ENSMUSG00000063972	Nr6a1	1700113M01Rik|Gcnf|NCNF|RTR	nuclear receptor subfamily 6, group A, member 1	protein-coding

## Sheet: scRNAseq Clusters
Lists of transcripts enriched in naïve and instructed ESCs (scRNA-seq clusters)
gene	p_val	avg_log2FC	pct.1	pct.2	p_val_adj	cluster	gene
Spp1	0	2.35748	0.996	0.375	0	1	Spp1
Tfcp2l1	0	1.45289	0.972	0.22	0	1	Tfcp2l1
Tdh	0	1.44377	0.995	0.464	0	1	Tdh
Ckb	0	1.44059	0.998	0.722	0	1	Ckb
Zfp42	0	1.4229	0.996	0.513	0	1	Zfp42
Calcoco2	0	1.37004	0.94	0.267	0	1	Calcoco2
Klf2	0	1.33501	0.995	0.594	0	1	Klf2
2022-09-01	0	1.26831	0.975	0.401	0	1	2022-09-01
Cd9	0	1.19254	0.989	0.619	0	1	Cd9
Mylpf	0	1.18454	0.978	0.451	0	1	Mylpf
Gabarapl2	0	1.18162	0.995	0.736	0	1	Gabarapl2
Nanog	0	1.16106	0.963	0.298	0	1	Nanog
Fabp3	0	1.14364	0.951	0.362	0	1	Fabp3
Ldhb	0	1.14268	0.989	0.675	0	1	Ldhb
Stmn2	0	1.11768	0.988	0.769	0	1	Stmn2
Upp1	0	1.11317	0.992	0.738	0	1	Upp1
Asns	0	1.08817	0.99	0.71	0	1	Asns
Ccnd3	0	1.07499	0.974	0.624	0	1	Ccnd3
Jam2	0	1.0657	0.922	0.162	0	1	Jam2
Ifitm1	0	1.06291	0.987	0.646	0	1	Ifitm1
Klf4	0	1.04107	0.874	0.178	0	1	Klf4
Tbx3	0	1.02279	0.946	0.3	0	1	Tbx3
Lap3	0	0.97873	0.992	0.837	0	1	Lap3
Hspb1	0	0.9662	0.999	0.936	0	1	Hspb1
Sod2	0	0.961478	0.992	0.788	0	1	Sod2
Morc1	0	0.959043	0.962	0.417	0	1	Morc1
Cmtm7	0	0.951543	0.924	0.315	0	1	Cmtm7
Aes	0	0.95101	0.951	0.459	0	1	Aes
Tubb2b	0	0.938349	0.97	0.641	0	1	Tubb2b
Ifitm3	0	0.935898	0.965	0.653	0	1	Ifitm3
Apoe	0	0.92056	0.996	0.89	0	1	Apoe
Fbxo15	0	0.920185	0.927	0.265	0	1	Fbxo15
Anp32a	0	0.911546	0.991	0.737	0	1	Anp32a
Eif2s2	0	0.89571	1	0.993	0	1	Eif2s2
Fxyd6	0	0.871777	0.908	0.362	0	1	Fxyd6
Gjb3	0	0.859008	0.882	0.23	0	1	Gjb3
Cdc5l	0	0.853755	0.989	0.79	0	1	Cdc5l
Ooep	0	0.848797	0.961	0.567	0	1	Ooep
Fn1	0	0.845667	0.935	0.457	0	1	Fn1
Cobl	0	0.838036	0.863	0.236	0	1	Cobl
Pdgfa	0	0.836269	0.911	0.346	0	1	Pdgfa
Bcat1	0	0.815779	0.954	0.518	0	1	Bcat1
Kat6b	0	0.802006	0.908	0.443	0	1	Kat6b
Arid5b	0	0.795237	0.922	0.382	0	1	Arid5b
Pfkp	0	0.783415	0.833	0.223	0	1	Pfkp
Rnf7	0	0.776751	0.996	0.897	0	1	Rnf7
Tcl1	0	0.773287	0.802	0.131	0	1	Tcl1
Mybl2	0	0.766345	0.975	0.666	0	1	Mybl2
Chchd10	0	0.746148	1	0.978	0	1	Chchd10
Dppa5a	0	0.745232	1	1	0	1	Dppa5a
Fblim1	0	0.745081	0.845	0.241	0	1	Fblim1
Klf5	0	0.732452	0.921	0.402	0	1	Klf5
Ly75	0	0.709793	0.782	0.143	0	1	Ly75
Trpm1	0	0.708648	0.762	0.113	0	1	Trpm1
Rpp25	0	0.650696	0.851	0.308	0	1	Rpp25
Cox5a	0	0.639765	1	0.993	0	1	Cox5a
Mras	0	0.630981	0.716	0.101	0	1	Mras
Phf11d	0	0.598845	0.764	0.188	0	1	Phf11d
Pcolce	0	0.587106	0.708	0.143	0	1	Pcolce
Esrrb	0	0.569412	0.714	0.111	0	1	Esrrb
Ak4	0	0.555391	0.711	0.169	0	1	Ak4
Nid1	0	0.493886	0.591	0.071	0	1	Nid1
Gjb5	0	0.472774	0.606	0.098	0	1	Gjb5
Tet2	9.1558e-307	0.602628	0.76	0.215	1.67789e-302	1	Tet2
Ifitm2	1.28587e-305	0.639873	0.999	0.978	2.35649e-301	1	Ifitm2
Lrrc34	6.36202e-304	0.443595	0.607	0.094	1.1659e-299	1	Lrrc34
Sfrp1	2.64953e-302	0.564961	0.666	0.146	4.85552e-298	1	Sfrp1
Rps2	3.76801e-302	0.414503	1	1	6.90525e-298	1	Rps2
Aqp3	4.27909e-297	0.544956	0.577	0.087	7.84186e-293	1	Aqp3
Krt42	6.08702e-295	0.642163	0.624	0.121	1.11551e-290	1	Krt42
Vangl1	7.2688e-293	0.508898	0.698	0.173	1.33208e-288	1	Vangl1
Fam25c	1.64194e-291	0.746944	0.881	0.391	3.00902e-287	1	Fam25c
Rps15a	1.11978e-290	0.415606	1	1	2.05212e-286	1	Rps15a
Tmsb10	3.27982e-287	0.576759	1	0.983	6.01061e-283	1	Tmsb10
Mymx	5.73723e-284	0.654271	0.876	0.333	1.05141e-279	1	Mymx
Khdc3	1.77943e-282	0.564891	0.608	0.114	3.26098e-278	1	Khdc3
Rps24	1.48611e-279	0.341655	1	1	2.72345e-275	1	Rps24
Crxos	1.01646e-278	0.573035	0.585	0.101	1.86276e-274	1	Crxos
Nfatc2ip	3.21338e-278	0.594032	0.812	0.31	5.88884e-274	1	Nfatc2ip
Gpx4	6.54502e-276	0.602271	1	0.989	1.19944e-271	1	Gpx4
Ly6a	2.62844e-269	0.720715	0.463	0.046	4.81687e-265	1	Ly6a
Vdac1	3.64077e-268	0.557713	0.997	0.926	6.67207e-264	1	Vdac1
Sox2	3.71525e-268	0.742369	0.984	0.71	6.80857e-264	1	Sox2
Nr0b1	4.69031e-268	0.533812	0.687	0.172	8.59545e-264	1	Nr0b1
Sap30	4.10443e-266	0.640703	0.918	0.482	7.52179e-262	1	Sap30
Laptm5	4.57428e-266	0.456307	0.646	0.145	8.38283e-262	1	Laptm5
Eif4ebp1	2.18577e-265	0.568602	0.999	0.971	4.00564e-261	1	Eif4ebp1
Hebp1	8.06059e-264	0.538835	0.796	0.277	1.47718e-259	1	Hebp1
Rps20	5.99749e-263	0.419088	1	1	1.0991e-258	1	Rps20
H2afy	3.31206e-260	0.671013	0.925	0.494	6.06968e-256	1	H2afy
Fkbp3	4.65372e-260	0.513241	1	0.979	8.52842e-256	1	Fkbp3
Trap1a	6.90196e-260	0.660524	0.98	0.679	1.26485e-255	1	Trap1a
Socs3	4.31047e-259	0.409981	0.534	0.084	7.89937e-255	1	Socs3
Dpys	1.37371e-257	0.532106	0.746	0.232	2.51746e-253	1	Dpys
Kdm3a	2.41986e-257	0.544588	0.782	0.277	4.43463e-253	1	Kdm3a
H2-M5	3.30789e-251	0.424148	0.623	0.139	6.06203e-247	1	H2-M5
Chchd2	2.81782e-250	0.384217	1	1	5.16393e-246	1	Chchd2
Cox6b1	9.61306e-249	0.528933	0.996	0.943	1.76169e-244	1	Cox6b1
Nupr1	9.25548e-248	0.614616	0.658	0.18	1.69616e-243	1	Nupr1
Itpka	4.68001e-246	0.432534	0.597	0.135	8.57659e-242	1	Itpka
Gm46332	1.47501e-244	0.582364	0.722	0.233	2.70311e-240	1	Gm46332
Adprh	3.60075e-244	0.636209	0.926	0.584	6.59874e-240	1	Adprh
Agtrap	1.19485e-241	0.559228	0.847	0.397	2.18969e-237	1	Agtrap
Dlgap3	1.23144e-240	0.356018	0.527	0.092	2.25673e-236	1	Dlgap3
Timp1	9.17302e-238	0.490181	0.775	0.287	1.68105e-233	1	Timp1
Idh2	5.87203e-237	0.582913	0.906	0.513	1.07611e-232	1	Idh2
Ubxn2a	1.90807e-233	0.604383	0.885	0.476	3.49673e-229	1	Ubxn2a
Smarcd3	6.12351e-233	0.333438	0.44	0.05	1.12219e-228	1	Smarcd3
Cox8a	8.08302e-233	0.399707	1	0.995	1.48129e-228	1	Cox8a
Csrp2	4.0603e-232	0.619524	0.976	0.747	7.4409e-228	1	Csrp2
Gm13580	1.28284e-230	0.319825	0.485	0.074	2.35094e-226	1	Gm13580
Gsta3	3.8739e-228	0.324976	0.489	0.078	7.0993e-224	1	Gsta3
Bcl3	2.95512e-226	0.306088	0.447	0.06	5.41555e-222	1	Bcl3
Prr13	3.96303e-225	0.467465	0.716	0.243	7.26265e-221	1	Prr13
Tet1	1.36122e-224	0.624822	0.961	0.702	2.49457e-220	1	Tet1
Hspb8	1.58819e-224	0.335267	0.488	0.081	2.91052e-220	1	Hspb8
Ppp1r14d	1.85944e-224	0.36356	0.53	0.103	3.40761e-220	1	Ppp1r14d
Apod	2.04963e-223	0.308896	0.439	0.057	3.75614e-219	1	Apod
Gnai2	4.13528e-223	0.582733	0.977	0.758	7.57832e-219	1	Gnai2
Zfp57	4.04776e-222	0.575747	0.873	0.442	7.41793e-218	1	Zfp57
Ndufb4	9.8114e-222	0.544672	0.984	0.8	1.79804e-217	1	Ndufb4
Rpl10l	1.65783e-219	0.533179	0.855	0.409	3.03813e-215	1	Rpl10l
Eif4e2	4.31076e-219	0.525561	0.99	0.904	7.8999e-215	1	Eif4e2
Tfrc	7.11368e-219	0.586245	0.881	0.458	1.30365e-214	1	Tfrc
Rps18	1.37731e-217	0.328342	1	1	2.52405e-213	1	Rps18
Slc25a39	1.45481e-216	0.566058	0.958	0.728	2.66609e-212	1	Slc25a39
Rpl9	3.8598e-216	0.284435	1	1	7.07346e-212	1	Rpl9
Atp1b1	4.5693e-215	0.514379	0.863	0.4	8.3737e-211	1	Atp1b1
Etfb	4.46535e-214	0.55191	0.948	0.652	8.18321e-210	1	Etfb
Lgals1	4.98648e-214	0.6492	0.911	0.519	9.13821e-210	1	Lgals1
Kdm1a	3.25198e-213	0.547134	0.981	0.851	5.95958e-209	1	Kdm1a
Mtf2	1.16053e-212	0.574573	0.981	0.846	2.12678e-208	1	Mtf2
Fam81a	2.00389e-212	0.343465	0.52	0.106	3.67233e-208	1	Fam81a
1700097N02Rik	6.41596e-212	0.58219	0.865	0.421	1.17579e-207	1	1700097N02Rik
Gjc1	2.03515e-211	0.439637	0.739	0.265	3.72961e-207	1	Gjc1
Rpl32	4.81872e-211	0.259887	1	1	8.83079e-207	1	Rpl32
Yes1	1.92715e-210	0.372857	0.619	0.176	3.5317e-206	1	Yes1
Tdgf1	5.17405e-210	0.639517	0.988	0.745	9.48196e-206	1	Tdgf1
Mapt	7.13736e-210	0.329452	0.48	0.086	1.30799e-205	1	Mapt
Pou5f1	4.77452e-208	0.477021	0.999	0.963	8.74978e-204	1	Pou5f1
Uqcr10	7.01424e-208	0.447914	0.999	0.961	1.28543e-203	1	Uqcr10
Myo1f	7.10674e-208	0.353478	0.473	0.083	1.30238e-203	1	Myo1f
H2afz	7.35751e-207	0.386469	1	1	1.34834e-202	1	H2afz
Rpl17	1.15244e-205	0.281171	1	1	2.11196e-201	1	Rpl17
Cnn3	2.83006e-204	0.548478	0.96	0.7	5.18638e-200	1	Cnn3
Capns1	1.11031e-202	0.546829	0.979	0.777	2.03475e-198	1	Capns1
Aff1	1.73859e-202	0.35407	0.577	0.149	3.18614e-198	1	Aff1
Ulk1	5.89998e-201	0.353651	0.585	0.157	1.08123e-196	1	Ulk1
Nr5a2	7.32561e-200	0.296465	0.458	0.081	1.34249e-195	1	Nr5a2
Got1	7.99856e-200	0.529634	0.946	0.663	1.46582e-195	1	Got1
Trh	5.92742e-199	0.523196	0.668	0.226	1.08626e-194	1	Trh
Tubb3	9.6943e-199	0.394038	0.585	0.161	1.77658e-194	1	Tubb3
Map1lc3b	1.67367e-195	0.518328	0.987	0.847	3.06717e-191	1	Map1lc3b
2410137M14Rik	7.92018e-194	0.294139	0.451	0.082	1.45145e-189	1	2410137M14Rik
Triml1	1.04577e-193	0.375123	0.649	0.205	1.91647e-189	1	Triml1
Zfp296	1.37481e-193	0.407261	0.601	0.179	2.51948e-189	1	Zfp296
Pim3	4.14324e-192	0.482295	0.792	0.354	7.5929e-188	1	Pim3
Ubald2	2.30014e-191	0.527161	0.952	0.663	4.21523e-187	1	Ubald2
Elob	3.10868e-191	0.348116	1	0.994	5.69696e-187	1	Elob
Grsf1	2.2047e-190	0.484855	0.825	0.41	4.04033e-186	1	Grsf1
Wfdc2	2.87963e-189	0.567242	0.801	0.362	5.27721e-185	1	Wfdc2
Rps14	3.02533e-189	0.274076	1	1	5.54422e-185	1	Rps14
Arl14epl	2.50803e-188	0.324353	0.538	0.137	4.59622e-184	1	Arl14epl
Impa2	1.51912e-187	0.519758	0.898	0.545	2.78394e-183	1	Impa2
AC191865.2	3.75569e-187	0.315297	0.387	0.055	6.88268e-183	1	AC191865.2
Eed	1.34532e-186	0.509838	0.923	0.592	2.46544e-182	1	Eed
Myof	4.95559e-186	0.309356	0.489	0.107	9.08161e-182	1	Myof
Icam1	2.03427e-185	0.318582	0.526	0.132	3.728e-181	1	Icam1
Acaa2	3.83162e-185	0.355906	0.649	0.213	7.02182e-181	1	Acaa2
Cox6a1	1.07787e-184	0.490058	0.982	0.861	1.9753e-180	1	Cox6a1
Hk2	4.70261e-184	0.518406	0.895	0.513	8.618e-180	1	Hk2
Bhmt	9.80354e-184	0.375266	0.394	0.056	1.7966e-179	1	Bhmt
Syngr1	4.64061e-183	0.480643	0.834	0.429	8.50438e-179	1	Syngr1
Mfge8	7.58157e-183	0.37547	0.635	0.213	1.3894e-178	1	Mfge8
Sat1	9.64629e-181	0.370699	0.633	0.21	1.76778e-176	1	Sat1
Manba	5.28213e-180	0.349292	0.535	0.141	9.68004e-176	1	Manba
Ass1	5.33145e-180	0.538462	0.939	0.607	9.77041e-176	1	Ass1
Ptges	7.86141e-180	0.261571	0.378	0.053	1.44068e-175	1	Ptges
Rpl28	1.78754e-179	0.254343	1	1	3.27584e-175	1	Rpl28
Ndufb10	8.79458e-179	0.477863	0.983	0.824	1.6117e-174	1	Ndufb10
Tfeb	3.72529e-177	0.270566	0.43	0.081	6.82696e-173	1	Tfeb
Mme	5.34601e-176	0.272647	0.399	0.067	9.79711e-172	1	Mme
Smtnl2	2.36565e-175	0.269815	0.458	0.097	4.33529e-171	1	Smtnl2
Myh13	4.03015e-175	0.253169	0.34	0.038	7.38566e-171	1	Myh13
Tmem64	5.10857e-175	0.295711	0.533	0.141	9.36197e-171	1	Tmem64
Epp13	2.26458e-174	0.323581	0.513	0.131	4.15007e-170	1	Epp13
S100a13	2.58173e-174	0.463688	0.545	0.152	4.73129e-170	1	S100a13
Hk1	3.9232e-174	0.326966	0.558	0.162	7.18966e-170	1	Hk1
Ildr1	1.05523e-173	0.275021	0.432	0.085	1.93382e-169	1	Ildr1
Smad7	2.93753e-173	0.517794	0.891	0.517	5.38331e-169	1	Smad7
Dnah8	1.51371e-172	0.381017	0.602	0.203	2.77403e-168	1	Dnah8
Apoc1	3.22898e-171	0.477189	0.871	0.474	5.91742e-167	1	Apoc1
Kit	1.97399e-170	0.330659	0.538	0.156	3.61753e-166	1	Kit
Sh3gl2	5.17654e-170	0.298674	0.538	0.15	9.48652e-166	1	Sh3gl2
Ahnak	7.77592e-170	0.305468	0.512	0.136	1.42501e-165	1	Ahnak
Cox20	2.33245e-167	0.314421	0.61	0.196	4.27445e-163	1	Cox20
Wdr5	9.90409e-167	0.456095	0.898	0.56	1.81502e-162	1	Wdr5
Dcp2	2.19767e-166	0.424566	0.782	0.385	4.02746e-162	1	Dcp2
Aldoa	1.43676e-165	0.45225	1	0.987	2.63301e-161	1	Aldoa
Cenpm	6.9056e-165	0.517515	0.942	0.694	1.26552e-160	1	Cenpm
Acot9	1.4959e-164	0.340331	0.665	0.247	2.74139e-160	1	Acot9
Ankrd35	1.23476e-163	0.263536	0.432	0.093	2.26283e-159	1	Ankrd35
Cltb	2.75184e-163	0.38725	0.708	0.292	5.04302e-159	1	Cltb
Itpk1	5.89721e-163	0.35372	0.654	0.244	1.08072e-158	1	Itpk1
AU018091	6.98548e-163	0.268299	0.512	0.137	1.28016e-158	1	AU018091
Lrrc2	1.18203e-162	0.273114	0.46	0.109	2.16618e-158	1	Lrrc2
Lgals3	5.45067e-162	0.350772	0.572	0.182	9.9889e-158	1	Lgals3
Lactb2	2.34281e-161	0.448221	0.888	0.525	4.29344e-157	1	Lactb2
Gapdh	5.39361e-161	0.328258	1	1	9.88433e-157	1	Gapdh
Sh3bp1	1.95207e-160	0.266289	0.483	0.124	3.57736e-156	1	Sh3bp1
Epb41l4a	2.59038e-160	0.423629	0.719	0.315	4.74714e-156	1	Epb41l4a
Nfkbia	5.63605e-160	0.36621	0.69	0.267	1.03286e-155	1	Nfkbia
Sec14l1	6.1624e-159	0.336797	0.623	0.224	1.12932e-154	1	Sec14l1
Atp5j2	1.1038e-158	0.372036	0.998	0.973	2.02283e-154	1	Atp5j2
Fbxo6	1.91734e-158	0.282826	0.5	0.139	3.51372e-154	1	Fbxo6
Chmp4c	3.29781e-157	0.274045	0.546	0.163	6.04356e-153	1	Chmp4c
Sgk1	1.13956e-156	0.525695	0.863	0.492	2.08835e-152	1	Sgk1
Tdrd12	4.6827e-156	0.425892	0.718	0.32	8.58152e-152	1	Tdrd12
Rpl36al	5.79087e-155	0.391883	0.989	0.923	1.06124e-150	1	Rpl36al
Ubxn1	8.48008e-155	0.393188	0.996	0.956	1.55406e-150	1	Ubxn1
Baz2b	4.32041e-154	0.339444	0.585	0.198	7.91758e-150	1	Baz2b
Ttn	2.86698e-153	0.389924	0.673	0.271	5.25403e-149	1	Ttn
Hmces	7.07092e-152	0.383582	0.723	0.325	1.29582e-147	1	Hmces
Slc6a8	8.80761e-152	0.284231	0.549	0.174	1.61408e-147	1	Slc6a8
Kdm5b	1.02001e-151	0.494291	0.983	0.869	1.86928e-147	1	Kdm5b
Stat3	1.09439e-150	0.270311	0.479	0.133	2.00558e-146	1	Stat3
Ccdc43	2.25045e-150	0.427444	0.808	0.451	4.12417e-146	1	Ccdc43
Acadm	2.49487e-150	0.457787	0.906	0.596	4.5721e-146	1	Acadm
Zfhx2	1.49227e-149	0.354935	0.674	0.273	2.73473e-145	1	Zfhx2
Gadd45b	2.44694e-149	0.283049	0.528	0.157	4.48427e-145	1	Gadd45b
H2afx	1.38174e-147	0.475365	0.991	0.924	2.53218e-143	1	H2afx
Triml2	3.81693e-147	0.384162	0.807	0.398	6.9949e-143	1	Triml2
Atp5g1	2.58629e-146	0.320577	1	0.995	4.73964e-142	1	Atp5g1
Renbp	6.49724e-146	0.311874	0.588	0.206	1.19068e-141	1	Renbp
Dnajc21	5.76385e-145	0.438688	0.97	0.805	1.05628e-140	1	Dnajc21
Sugt1	5.01766e-144	0.417983	0.979	0.851	9.19537e-140	1	Sugt1
Fxr1	5.71141e-144	0.422516	0.985	0.87	1.04667e-139	1	Fxr1
Rps4x	1.99334e-143	0.266049	1	1	3.65299e-139	1	Rps4x
Ech1	7.65133e-143	0.380714	0.806	0.421	1.40218e-138	1	Ech1
Tuba1c	1.03018e-141	0.453864	0.873	0.584	1.8879e-137	1	Tuba1c
2410015M20Rik	1.10502e-140	0.40505	0.97	0.825	2.02506e-136	1	2410015M20Rik
Hmg20b	1.16642e-140	0.397022	0.858	0.485	2.13759e-136	1	Hmg20b
Aard	1.67588e-140	0.31188	0.689	0.289	3.07122e-136	1	Aard
Slc25a20	1.7659e-140	0.259551	0.463	0.129	3.2362e-136	1	Slc25a20
Cep55	1.80712e-140	0.301497	0.617	0.23	3.31173e-136	1	Cep55
Npc2	1.90025e-140	0.426802	0.969	0.78	3.4824e-136	1	Npc2
Jup	2.01401e-140	0.316617	0.646	0.26	3.69087e-136	1	Jup
Adat2	2.11405e-140	0.377069	0.784	0.402	3.87421e-136	1	Adat2
Ticrr	2.66664e-139	0.304212	0.607	0.232	4.88689e-135	1	Ticrr
Slc2a3	3.19849e-138	0.257161	0.96	0.64	5.86155e-134	1	Slc2a3
Cd63	4.88216e-138	0.373337	0.933	0.638	8.94704e-134	1	Cd63
Dusp27	5.54883e-138	0.263808	0.484	0.145	1.01688e-133	1	Dusp27
Ndufv3	5.16429e-137	0.438402	0.953	0.706	9.46407e-133	1	Ndufv3
Zfp706	1.96655e-136	0.424651	0.984	0.897	3.60389e-132	1	Zfp706
Zbtb44	5.61213e-136	0.287526	0.595	0.22	1.02848e-131	1	Zbtb44
Ywhaq	2.23092e-135	0.384	0.991	0.934	4.08838e-131	1	Ywhaq
Grtp1	3.59152e-135	0.340128	0.734	0.348	6.58181e-131	1	Grtp1
Hsf2bp	9.51722e-135	0.345133	0.744	0.349	1.74413e-130	1	Hsf2bp
Med19	9.91212e-135	0.40176	0.913	0.61	1.8165e-130	1	Med19
Dlc1	1.93369e-134	0.253824	0.537	0.182	3.54369e-130	1	Dlc1
Pgm1	3.19894e-134	0.281185	0.55	0.194	5.86239e-130	1	Pgm1
Ucp2	4.29543e-134	0.394597	0.871	0.529	7.8718e-130	1	Ucp2
Qk	3.41411e-133	0.397523	0.855	0.513	6.2567e-129	1	Qk
Tmem256	3.95659e-133	0.388485	0.927	0.642	7.25085e-129	1	Tmem256
Hint2	4.11029e-133	0.37295	0.844	0.486	7.53252e-129	1	Hint2
Polr2e	1.53612e-132	0.355953	0.997	0.961	2.81508e-128	1	Polr2e
Atp5j	2.49892e-132	0.331974	0.997	0.969	4.57952e-128	1	Atp5j
Ddc	2.01067e-131	0.269945	0.549	0.194	3.68476e-127	1	Ddc
Bcas2	1.25427e-130	0.356183	0.99	0.916	2.29857e-126	1	Bcas2
Eif2b5	1.27363e-130	0.424696	0.943	0.721	2.33406e-126	1	Eif2b5
Mcf2	3.60076e-130	0.288136	0.592	0.226	6.59876e-126	1	Mcf2
Trim25	1.28523e-129	0.325841	0.659	0.286	2.35532e-125	1	Trim25
Acp6	3.17693e-129	0.337056	0.751	0.366	5.82204e-125	1	Acp6
Rcn1	3.3523e-129	0.37748	0.791	0.434	6.14342e-125	1	Rcn1
Stmn3	1.45188e-128	0.27917	0.507	0.169	2.66071e-124	1	Stmn3
Snhg6	1.67866e-128	0.337088	0.73	0.346	3.0763e-124	1	Snhg6
Ctsa	4.64087e-128	0.254547	0.591	0.221	8.50486e-124	1	Ctsa
Pgam1	2.27284e-127	0.332149	1	0.989	4.1652e-123	1	Pgam1
Tada3	2.28604e-126	0.332171	0.764	0.384	4.18939e-122	1	Tada3
Sdhb	2.94424e-126	0.398509	0.933	0.673	5.39562e-122	1	Sdhb
Epha4	1.10954e-125	0.268854	0.431	0.126	2.03335e-121	1	Epha4
Cdca3	1.40363e-124	0.41002	0.935	0.684	2.57229e-120	1	Cdca3
Arih2	4.33215e-124	0.320694	0.689	0.315	7.9391e-120	1	Arih2
Gss	8.30334e-124	0.347448	0.74	0.372	1.52167e-119	1	Gss
Acads	1.42555e-123	0.328661	0.769	0.4	2.61246e-119	1	Acads
Ralb	3.531e-122	0.264121	0.629	0.255	6.4709e-118	1	Ralb
Uqcrb	3.99308e-122	0.35006	0.996	0.965	7.31772e-118	1	Uqcrb
Utp3	1.6155e-121	0.386376	0.973	0.844	2.96057e-117	1	Utp3
Slc6a6	2.54723e-121	0.305895	0.677	0.306	4.66806e-117	1	Slc6a6
Fgf4	1.50078e-120	0.3376	0.799	0.402	2.75033e-116	1	Fgf4
Apopt1	2.71534e-119	0.261827	0.615	0.25	4.97614e-115	1	Apopt1
Pole4	4.83952e-119	0.401424	0.939	0.718	8.86891e-115	1	Pole4
Dnajb6	6.63258e-119	0.395264	0.978	0.864	1.21549e-114	1	Dnajb6
Gpx1	1.63127e-118	0.420318	0.994	0.958	2.98946e-114	1	Gpx1
Ptms	5.68787e-118	0.396767	0.925	0.651	1.04236e-113	1	Ptms
Setdb1	5.85765e-118	0.368965	0.826	0.492	1.07347e-113	1	Setdb1
Msh6	5.5713e-117	0.43584	0.968	0.797	1.021e-112	1	Msh6
Rdm1	1.0556e-116	0.32689	0.706	0.349	1.93449e-112	1	Rdm1
Zfp704	1.94656e-116	0.255468	0.535	0.202	3.56727e-112	1	Zfp704
Apobec3	2.09177e-116	0.342428	0.766	0.416	3.83338e-112	1	Apobec3
Rnf181	2.84964e-116	0.300904	0.724	0.349	5.22225e-112	1	Rnf181
Rpl27	4.20901e-116	0.332227	0.996	0.935	7.71343e-112	1	Rpl27
Pycard	6.61112e-116	0.376986	0.908	0.619	1.21155e-111	1	Pycard
Pfdn1	8.32204e-116	0.339333	0.988	0.92	1.5251e-111	1	Pfdn1
Cenpx	1.54938e-115	0.366019	0.934	0.694	2.8394e-111	1	Cenpx
Pmepa1	7.89171e-114	0.283902	0.648	0.285	1.44623e-109	1	Pmepa1
Twf1	2.32126e-113	0.335908	0.817	0.457	4.25393e-109	1	Twf1
Ap1s1	1.13026e-112	0.311291	0.77	0.409	2.07132e-108	1	Ap1s1
Ncor1	1.73609e-112	0.378061	0.972	0.828	3.18155e-108	1	Ncor1
Rab12	2.8628e-112	0.260308	0.58	0.237	5.24636e-108	1	Rab12
Hexb	3.35061e-112	0.26282	0.583	0.24	6.14034e-108	1	Hexb
Rpl39l	6.94846e-112	0.531166	0.895	0.663	1.27338e-107	1	Rpl39l
Helb	3.12165e-111	0.279476	0.643	0.294	5.72074e-107	1	Helb
Kdm3b	5.10716e-111	0.270133	0.588	0.249	9.35938e-107	1	Kdm3b
Ndufa6	8.10158e-111	0.359333	0.978	0.835	1.4847e-106	1	Ndufa6
Snx17	9.43429e-111	0.29404	0.696	0.341	1.72893e-106	1	Snx17
Fancm	2.45454e-110	0.292393	0.673	0.323	4.49819e-106	1	Fancm
Pgk1	2.18096e-109	0.480698	0.987	0.909	3.99682e-105	1	Pgk1
Avpi1	4.32793e-109	0.340942	0.923	0.637	7.93137e-105	1	Avpi1
Cst3	7.98254e-109	0.301259	0.941	0.68	1.46288e-104	1	Cst3
Emc2	8.49927e-108	0.339817	0.838	0.525	1.55758e-103	1	Emc2
Tuba3a	1.01101e-107	0.425903	0.64	0.33	1.85277e-103	1	Tuba3a
Xpnpep1	2.28765e-107	0.343283	0.864	0.545	4.19234e-103	1	Xpnpep1
Tagln2	4.75544e-107	0.369418	0.929	0.678	8.71482e-103	1	Tagln2
Tigar	7.17863e-107	0.284457	0.685	0.334	1.31556e-102	1	Tigar
Mrpl52	5.51309e-106	0.346056	0.96	0.815	1.01033e-101	1	Mrpl52
Nid2	5.74151e-106	0.269636	0.661	0.313	1.05219e-101	1	Nid2
Arpc1b	2.58606e-105	0.382515	0.919	0.658	4.73921e-101	1	Arpc1b
Impdh2	2.86912e-105	0.329995	0.987	0.923	5.25795e-101	1	Impdh2
Ddah2	9.05203e-105	0.305497	0.73	0.382	1.65888e-100	1	Ddah2
Uqcrq	6.06125e-104	0.302566	0.992	0.966	1.11078e-99	1	Uqcrq
Anapc10	6.97839e-104	0.327706	0.755	0.421	1.27886e-99	1	Anapc10
Cstb	1.55541e-103	0.426573	0.973	0.837	2.85045e-99	1	Cstb
Slc25a36	2.66816e-103	0.298843	0.722	0.365	4.88967e-99	1	Slc25a36
Pnkd	5.44926e-103	0.32929	0.892	0.583	9.9863e-99	1	Pnkd
Cacybp	6.65492e-103	0.314614	0.998	0.981	1.21958e-98	1	Cacybp
Cdk2ap2	1.8707e-102	0.300653	0.745	0.398	3.42825e-98	1	Cdk2ap2
Cd81	4.75011e-102	0.372365	0.973	0.85	8.70505e-98	1	Cd81
Nucks1	5.20191e-102	0.287314	0.997	0.981	9.53302e-98	1	Nucks1
Cox7b	1.48724e-101	0.300239	0.993	0.927	2.72552e-97	1	Cox7b
Rbmxl2	4.37647e-101	0.345491	0.974	0.865	8.02032e-97	1	Rbmxl2
Tuba1b	8.67465e-101	0.28079	0.997	0.99	1.58972e-96	1	Tuba1b
Marcksl1	1.25345e-100	0.373341	0.967	0.845	2.29707e-96	1	Marcksl1
Hsd17b14	1.48266e-100	0.303647	0.726	0.373	2.71713e-96	1	Hsd17b14
Phf20	1.8829e-100	0.334499	0.884	0.585	3.4506e-96	1	Phf20
Ralbp1	4.56827e-100	0.3345	0.914	0.661	8.37181e-96	1	Ralbp1
Mpp6	5.78886e-100	0.352011	0.906	0.667	1.06087e-95	1	Mpp6
Irf2bpl	7.75137e-100	0.286931	0.711	0.361	1.42052e-95	1	Irf2bpl
Cebpzos	9.83326e-100	0.325235	0.863	0.549	1.80204e-95	1	Cebpzos
Zfp428	1.18323e-99	0.377804	0.925	0.692	2.16839e-95	1	Zfp428
Atp5h	3.91279e-99	0.281935	0.997	0.973	7.17057e-95	1	Atp5h
Nubp1	8.9564e-99	0.334642	0.9	0.629	1.64135e-94	1	Nubp1
Saal1	1.34856e-98	0.268936	0.658	0.325	2.47138e-94	1	Saal1
Eid2	3.53525e-98	0.269757	0.74	0.386	6.47869e-94	1	Eid2
Ebp	4.27476e-98	0.271433	0.759	0.404	7.83392e-94	1	Ebp
0610012G03Rik	1.75646e-97	0.335703	0.917	0.667	3.21889e-93	1	0610012G03Rik
Rab18	2.81115e-97	0.304556	0.838	0.503	5.15171e-93	1	Rab18
Atad2b	7.68358e-97	0.271482	0.72	0.37	1.40809e-92	1	Atad2b
Tcf4	2.06911e-96	0.265451	0.609	0.286	3.79185e-92	1	Tcf4
Chd2	3.25596e-96	0.278379	0.652	0.322	5.96687e-92	1	Chd2
Csnk1a1	7.98706e-96	0.320709	0.983	0.875	1.46371e-91	1	Csnk1a1
Clta	9.92522e-96	0.27761	0.997	0.965	1.8189e-91	1	Clta
Wdr76	1.49629e-95	0.294033	0.751	0.418	2.7421e-91	1	Wdr76
Mcm3	1.99788e-94	0.314513	0.982	0.885	3.66132e-90	1	Mcm3
Gcat	7.44827e-94	0.286928	0.833	0.505	1.36497e-89	1	Gcat
Zmat5	8.72e-94	0.275073	0.746	0.405	1.59803e-89	1	Zmat5
Gm10036	3.68466e-93	0.312756	0.956	0.774	6.75251e-89	1	Gm10036
Myl12b	2.17788e-92	0.337878	0.951	0.744	3.99118e-88	1	Myl12b
Usp48	3.71228e-92	0.320547	0.833	0.536	6.80312e-88	1	Usp48
Brwd1	4.22294e-92	0.26287	0.685	0.354	7.73895e-88	1	Brwd1
Ostf1	1.42223e-91	0.312981	0.84	0.511	2.60637e-87	1	Ostf1
Ddt	1.17979e-90	0.300426	0.974	0.834	2.16209e-86	1	Ddt
Klf3	2.8479e-90	0.291537	0.747	0.431	5.21907e-86	1	Klf3
Dhx16	2.96002e-90	0.353358	0.916	0.642	5.42453e-86	1	Dhx16
Rbpj	8.08839e-90	0.323986	0.858	0.567	1.48228e-85	1	Rbpj
Ndufc1	1.17771e-89	0.293186	0.975	0.863	2.15828e-85	1	Ndufc1
Stk38	1.5026e-89	0.287208	0.779	0.454	2.75367e-85	1	Stk38
Spc24	1.8067e-88	0.31451	0.969	0.859	3.31095e-84	1	Spc24
Rcc2	6.22083e-88	0.303595	0.986	0.925	1.14003e-83	1	Rcc2
Tcea3	1.8282e-87	0.320798	0.822	0.502	3.35036e-83	1	Tcea3
Ssbp4	2.50829e-86	0.287942	0.835	0.512	4.59669e-82	1	Ssbp4
Fermt2	1.92065e-85	0.295416	0.85	0.56	3.51979e-81	1	Fermt2
Baz2a	2.04208e-85	0.326754	0.87	0.605	3.74232e-81	1	Baz2a
Nars	3.07412e-85	0.328879	0.955	0.821	5.63363e-81	1	Nars
Brca2	4.58501e-85	0.276024	0.749	0.428	8.4025e-81	1	Brca2
Ccs	7.6647e-85	0.285285	0.795	0.474	1.40463e-80	1	Ccs
Cth	9.3224e-84	0.281697	0.692	0.376	1.70842e-79	1	Cth
Rhoa	9.33547e-84	0.282273	0.981	0.891	1.71082e-79	1	Rhoa
Fscn1	1.33676e-83	0.331089	0.923	0.712	2.44975e-79	1	Fscn1
Aspscr1	4.54056e-82	0.272594	0.765	0.455	8.32104e-78	1	Aspscr1
Ndufv2	1.03513e-81	0.289312	0.965	0.829	1.89698e-77	1	Ndufv2
Parp1	1.15618e-81	0.288866	0.995	0.944	2.11882e-77	1	Parp1
Mrpl45	2.56128e-81	0.318493	0.939	0.74	4.69379e-77	1	Mrpl45
Mcts2	1.08935e-80	0.29153	0.855	0.572	1.99635e-76	1	Mcts2
1810058I24Rik	9.57383e-80	0.307555	0.953	0.776	1.7545e-75	1	1810058I24Rik
Sdhc	1.43832e-79	0.280277	0.829	0.534	2.63586e-75	1	Sdhc
Akap12	1.91538e-79	0.322935	0.991	0.924	3.51012e-75	1	Akap12
Smarcad1	2.15066e-79	0.308727	0.916	0.679	3.94129e-75	1	Smarcad1
Psat1	3.4949e-77	0.312816	0.834	0.585	6.40475e-73	1	Psat1
Atp6v1g1	3.79042e-77	0.276568	0.972	0.833	6.94632e-73	1	Atp6v1g1
Dst	6.93005e-77	0.312407	0.855	0.573	1.27e-72	1	Dst
Gsta4	8.33018e-76	0.271143	0.997	0.968	1.52659e-71	1	Gsta4
Taf7	8.43388e-76	0.286565	0.979	0.875	1.54559e-71	1	Taf7
Ndufb6	1.99751e-74	0.29613	0.97	0.824	3.66063e-70	1	Ndufb6
Gadd45gip1	3.31518e-74	0.296132	0.883	0.649	6.0754e-70	1	Gadd45gip1
Rpl7l1	1.0641e-73	0.281851	0.967	0.866	1.95007e-69	1	Rpl7l1
Lima1	1.76254e-72	0.264847	0.71	0.403	3.23004e-68	1	Lima1
Myl6	7.31071e-72	0.254383	0.995	0.967	1.33976e-67	1	Myl6
Grb2	1.86492e-71	0.252359	0.831	0.536	3.41765e-67	1	Grb2
Cald1	1.9626e-70	0.282598	0.814	0.532	3.59666e-66	1	Cald1
Sephs2	1.61127e-69	0.269413	0.841	0.557	2.95282e-65	1	Sephs2
Nfu1	2.47822e-69	0.277406	0.901	0.679	4.54158e-65	1	Nfu1
Rrm2	6.84052e-69	0.30131	0.96	0.835	1.25359e-64	1	Rrm2
Brd1	1.0322e-68	0.265866	0.846	0.563	1.89162e-64	1	Brd1
Aars	1.11924e-67	0.26512	0.845	0.587	2.05113e-63	1	Aars
Pdha1	1.44033e-67	0.285326	0.881	0.638	2.63954e-63	1	Pdha1
Sgo2a	3.92864e-67	0.286246	0.819	0.548	7.19963e-63	1	Sgo2a
N4bp1	1.19501e-66	0.266642	0.86	0.598	2.18998e-62	1	N4bp1
Hspa4	4.38054e-66	0.256149	0.997	0.979	8.02778e-62	1	Hspa4
Ago2	4.79042e-66	0.258755	0.813	0.534	8.77893e-62	1	Ago2
Lamtor2	1.68113e-65	0.266045	0.963	0.796	3.08085e-61	1	Lamtor2
Mrpl17	4.54064e-65	0.26292	0.982	0.911	8.32118e-61	1	Mrpl17
Calm3	2.24108e-64	0.257508	0.948	0.791	4.107e-60	1	Calm3
Smarca5	1.17033e-61	0.251125	0.993	0.96	2.14475e-57	1	Smarca5
Paics	2.81398e-61	0.260394	0.976	0.866	5.1569e-57	1	Paics
Epop	1.23916e-60	0.275559	0.927	0.726	2.27088e-56	1	Epop
Rasgrp2	1.49632e-60	0.273031	0.798	0.536	2.74216e-56	1	Rasgrp2
Usp7	7.00141e-58	0.261307	0.957	0.814	1.28308e-53	1	Usp7
Bex1	2.99431e-47	0.263002	0.99	0.954	5.48737e-43	1	Bex1
Ldha	1.08715e-29	0.257706	0.995	0.981	1.99231e-25	1	Ldha
Hist1h1b	9.90323e-17	0.300541	0.907	0.851	1.81487e-12	1	Hist1h1b
Eif2s21	2.03752e-173	1.05541	1	0.996	3.73396e-169	3	Eif2s2
Rpl26	4.14353e-131	0.439404	1	1	7.59343e-127	3	Rpl26
Rpl13	7.9621e-125	0.35872	1	1	1.45913e-120	3	Rpl13
Rps241	3.38887e-120	0.428646	1	1	6.21043e-116	3	Rps24
Rpl3	7.82418e-119	0.397332	1	1	1.43386e-114	3	Rpl3
Rps181	2.35734e-118	0.442354	1	1	4.32006e-114	3	Rps18
Rps27a	1.92664e-116	0.344838	1	1	3.53076e-112	3	Rps27a
Rpl22	1.47118e-114	0.461801	1	1	2.69609e-110	3	Rpl22
Rps10	9.89597e-113	0.385962	1	1	1.81354e-108	3	Rps10
Rpl27a	1.06988e-112	0.350064	1	1	1.96066e-108	3	Rpl27a
Chchd101	4.77877e-111	0.745084	1	0.987	8.75758e-107	3	Chchd10
Rpl24	5.45742e-109	0.387952	1	1	1.00013e-104	3	Rpl24
Rpl19	5.58401e-109	0.333703	1	1	1.02333e-104	3	Rpl19
Rplp2	1.23198e-104	0.44182	1	1	2.25773e-100	3	Rplp2
Rpl15	3.98349e-104	0.347624	1	1	7.30014e-100	3	Rpl15
Rps7	2.16891e-103	0.378396	1	1	3.97474e-99	3	Rps7
Rpl23	1.34277e-102	0.327518	1	1	2.46076e-98	3	Rpl23
Fau	2.56475e-99	0.401997	1	1	4.70017e-95	3	Fau
Rps201	1.4474e-98	0.426557	1	1	2.6525e-94	3	Rps20
Cox7b1	5.29373e-98	0.717563	0.993	0.954	9.7013e-94	3	Cox7b
Fkbp31	7.13852e-98	0.637083	1	0.988	1.30821e-93	3	Fkbp3
Npm1	1.42195e-94	0.313744	1	1	2.60587e-90	3	Npm1
Rpl30	4.80681e-94	0.355663	1	1	8.80896e-90	3	Rpl30
Sub1	3.00184e-93	0.556881	1	0.997	5.50118e-89	3	Sub1
Dppa5a1	5.74327e-92	0.547679	1	1	1.05251e-87	3	Dppa5a
Rpl37a	2.24691e-91	0.375947	1	1	4.11768e-87	3	Rpl37a
Rps3a1	2.29019e-89	0.405953	1	1	4.197e-85	3	Rps3a1
Rpl37	6.44071e-88	0.353157	1	1	1.18032e-83	3	Rpl37
Rpl34	5.25449e-87	0.366677	1	1	9.62939e-83	3	Rpl34
Rpl7	1.52051e-84	0.34525	1	1	2.78649e-80	3	Rpl7
Zfp421	7.03463e-84	0.887312	0.99	0.709	1.28917e-79	3	Zfp42
Rpl14	3.91451e-78	0.300374	1	1	7.17373e-74	3	Rpl14
Fabp31	5.05973e-78	0.778474	0.952	0.6	9.27246e-74	3	Fabp3
Rpl321	1.66481e-77	0.30085	1	1	3.05093e-73	3	Rpl32
Rpl8	1.81026e-77	0.294325	1	1	3.31748e-73	3	Rpl8
Rpl35a	1.26779e-76	0.324964	1	1	2.32335e-72	3	Rpl35a
Rpl91	1.30048e-76	0.316448	1	1	2.38325e-72	3	Rpl9
Rpl39	2.72713e-76	0.362281	1	1	4.99775e-72	3	Rpl39
Rpl36a	3.06256e-76	0.455918	1	0.997	5.61245e-72	3	Rpl36a
Rps8	1.38564e-75	0.25643	1	1	2.53932e-71	3	Rps8
Rps25	1.45886e-75	0.388221	1	1	2.6735e-71	3	Rps25
H2afz1	4.52719e-74	0.385803	1	1	8.29652e-70	3	H2afz
Hsp90aa1	3.26977e-73	0.329622	1	1	5.99218e-69	3	Hsp90aa1
Chchd21	5.1225e-73	0.402092	1	1	9.3875e-69	3	Chchd2
Rpl6	9.90339e-73	0.306372	1	1	1.8149e-68	3	Rpl6
Rps17	6.06641e-72	0.352641	1	0.999	1.11173e-67	3	Rps17
Ldhb1	1.0106e-71	0.739612	0.988	0.802	1.85203e-67	3	Ldhb
Rpl281	3.02436e-70	0.310602	1	1	5.54244e-66	3	Rpl28
Cox8a1	4.32502e-69	0.446072	1	0.997	7.92603e-65	3	Cox8a
Sod21	2.53471e-68	0.690743	0.981	0.872	4.64511e-64	3	Sod2
Rpl5	4.70613e-68	0.334152	1	1	8.62446e-64	3	Rpl5
Naca	2.43662e-64	0.332902	1	1	4.46535e-60	3	Naca
Rpl36	4.25841e-64	0.320314	1	1	7.80396e-60	3	Rpl36
Upp11	4.58011e-64	0.658196	0.985	0.841	8.39351e-60	3	Upp1
Cox5a1	4.66644e-64	0.482904	1	0.996	8.55172e-60	3	Cox5a
Uqcrb1	1.12128e-63	0.538538	0.99	0.978	2.05486e-59	3	Uqcrb
Ckb1	1.38541e-63	0.716195	0.998	0.834	2.53889e-59	3	Ckb
Calcoco21	1.42697e-63	0.655885	0.932	0.54	2.61506e-59	3	Calcoco2
Rps23	1.11292e-62	0.255221	1	1	2.03954e-58	3	Rps23
Rps15a1	4.0325e-60	0.340723	1	1	7.38995e-56	3	Rps15a
Rpl171	5.05604e-60	0.27464	1	1	9.26569e-56	3	Rpl17
Cox4i1	6.05983e-60	0.416463	1	0.999	1.11052e-55	3	Cox4i1
Rps4x1	7.14374e-59	0.300898	1	1	1.30916e-54	3	Rps4x
Anp32a1	9.88865e-59	0.686114	0.966	0.842	1.81219e-54	3	Anp32a
Cox6b11	1.74989e-57	0.550166	0.99	0.965	3.20685e-53	3	Cox6b1
Cox7c	2.1487e-57	0.365289	1	0.999	3.9377e-53	3	Cox7c
Mylpf1	2.33704e-54	0.66028	0.939	0.668	4.28287e-50	3	Mylpf
Ifitm11	4.67192e-53	0.628756	0.954	0.787	8.56176e-49	3	Ifitm1
Atp5o.1	7.67011e-53	0.521759	0.978	0.962	1.40563e-48	3	Atp5o.1
Ndufb101	1.38826e-52	0.579951	0.942	0.892	2.54413e-48	3	Ndufb10
S100a131	1.73e-51	0.601078	0.586	0.307	3.17039e-47	3	S100a13
Atp5j21	2.23957e-51	0.431696	0.998	0.983	4.10424e-47	3	Atp5j2
Gabarapl21	4.5587e-51	0.615827	0.969	0.843	8.35428e-47	3	Gabarapl2
Ooep1	2.74017e-50	0.618749	0.925	0.73	5.02163e-46	3	Ooep
Tdh1	8.81814e-50	0.658413	0.983	0.68	1.61601e-45	3	Tdh
Asns1	1.90001e-49	0.60697	0.961	0.826	3.48196e-45	3	Asns
Morc11	2.86097e-48	0.621466	0.889	0.644	5.24302e-44	3	Morc1
Rps141	1.25788e-47	0.251893	1	1	2.30519e-43	3	Rps14
Rpl23a	4.43892e-46	0.287675	1	1	8.13476e-42	3	Rpl23a
Uqcr101	7.43789e-46	0.461396	0.995	0.977	1.36307e-41	3	Uqcr10
Pgk11	8.00707e-46	0.473869	0.983	0.941	1.46738e-41	3	Pgk1
Ndufb41	8.52327e-46	0.531367	0.935	0.879	1.56197e-41	3	Ndufb4
Map1lc3b1	1.49126e-44	0.512708	0.959	0.906	2.73288e-40	3	Map1lc3b
Stmn21	1.49593e-44	0.584188	0.978	0.859	2.74144e-40	3	Stmn2
Cox6c	2.48041e-44	0.395941	0.995	0.996	4.54561e-40	3	Cox6c
Atp5g11	5.85778e-44	0.344814	0.998	0.997	1.0735e-39	3	Atp5g1
Vdac11	1.16611e-42	0.46349	0.985	0.956	2.13702e-38	3	Vdac1
Klf21	9.54309e-42	0.571512	0.973	0.758	1.74887e-37	3	Klf2
Sec61g	2.0121e-41	0.385051	0.995	0.99	3.68738e-37	3	Sec61g
Rpl36al1	2.2396e-41	0.493635	0.971	0.952	4.1043e-37	3	Rpl36al
Tmsb101	2.68341e-40	0.379484	0.998	0.99	4.91762e-36	3	Tmsb10
Bex11	3.77449e-39	0.41534	0.993	0.969	6.91714e-35	3	Bex1
Rpl10	5.90298e-39	0.273796	1	0.999	1.08178e-34	3	Rpl10
Ifitm31	6.74548e-39	0.522263	0.935	0.782	1.23618e-34	3	Ifitm3
Polr2e1	2.73052e-38	0.417913	0.981	0.977	5.00395e-34	3	Polr2e
Higd1a	5.44272e-38	0.464176	0.939	0.915	9.97432e-34	3	Higd1a
Ndufc11	1.07039e-37	0.512369	0.937	0.912	1.96159e-33	3	Ndufc1
Atp5h1	3.66183e-37	0.383914	0.993	0.983	6.71068e-33	3	Atp5h
Ndufa7	4.40496e-37	0.398845	0.964	0.972	8.07254e-33	3	Ndufa7
Rpl38	6.77772e-37	0.257524	1	1	1.24209e-32	3	Rpl38
Ndufs5	7.15265e-37	0.480478	0.935	0.925	1.31079e-32	3	Ndufs5
2022-09-11	1.27604e-36	0.527863	0.913	0.639	2.33847e-32	3	2022-09-01
Serf2	2.48912e-36	0.306984	1	0.996	4.56156e-32	3	Serf2
Ifitm21	5.00576e-36	0.382436	0.998	0.987	9.17355e-32	3	Ifitm2
Rnf71	5.5792e-36	0.421572	0.983	0.938	1.02244e-31	3	Rnf7
Cox7a2	8.74755e-36	0.381399	0.976	0.986	1.60308e-31	3	Cox7a2
Pfkp1	5.31608e-35	0.503387	0.695	0.482	9.74224e-31	3	Pfkp
Atpif1	7.31666e-35	0.31358	0.993	0.993	1.34085e-30	3	Atpif1
Fam25c1	1.14634e-34	0.551016	0.758	0.6	2.10079e-30	3	Fam25c
Rps28	2.59144e-33	0.259042	1	1	4.74907e-29	3	Rps28
Mt1	2.93378e-33	0.337854	0.995	0.981	5.37644e-29	3	Mt1
Snrpe	3.28277e-32	0.311874	1	0.995	6.016e-28	3	Snrpe
Lap31	3.42475e-32	0.440332	0.971	0.902	6.27619e-28	3	Lap3
Sugt11	6.77569e-32	0.472403	0.935	0.907	1.24171e-27	3	Sugt1
Rpl271	1.95302e-31	0.381149	0.971	0.962	3.5791e-27	3	Rpl27
Ndufa61	3.96511e-31	0.44166	0.91	0.898	7.26646e-27	3	Ndufa6
Nupr11	8.61678e-31	0.503212	0.591	0.379	1.57911e-26	3	Nupr1
Cdc5l1	2.01219e-30	0.458611	0.947	0.874	3.68754e-26	3	Cdc5l
Gpx41	1.23448e-29	0.317971	1	0.993	2.26231e-25	3	Gpx4
Lgals11	4.86094e-29	0.481087	0.818	0.686	8.90816e-25	3	Lgals1
Tpm3	1.18768e-27	0.401222	0.966	0.949	2.17654e-23	3	Tpm3
Tmem2561	1.33105e-27	0.488419	0.799	0.769	2.43928e-23	3	Tmem256
Ndufa4l2	1.76822e-27	0.402371	0.334	0.154	3.24045e-23	3	Ndufa4l2
Pfdn11	2.29529e-27	0.393953	0.956	0.95	4.20635e-23	3	Pfdn1
Mymx1	2.17217e-26	0.502395	0.722	0.566	3.98072e-22	3	Mymx
Atp5l	4.45123e-26	0.322446	0.993	0.984	8.15733e-22	3	Atp5l
H2afx1	7.2514e-26	0.333888	0.983	0.952	1.32889e-21	3	H2afx
Sarnp	9.69304e-26	0.404597	0.857	0.874	1.77635e-21	3	Sarnp
U2af1	1.12535e-25	0.323634	0.988	0.985	2.06232e-21	3	U2af1
Pgam11	2.54932e-25	0.288435	1	0.993	4.67189e-21	3	Pgam1
Atp5f1	6.41873e-25	0.302437	0.993	0.984	1.1763e-20	3	Atp5f1
Tubb2b1	9.57375e-25	0.42027	0.893	0.781	1.75449e-20	3	Tubb2b
Ube2c	1.69906e-24	0.306303	0.993	0.956	3.11369e-20	3	Ube2c
Ddt1	9.21873e-24	0.423575	0.893	0.897	1.68942e-19	3	Ddt
Spc241	1.31675e-23	0.388297	0.932	0.906	2.41307e-19	3	Spc24
Myl61	2.27887e-23	0.31299	0.985	0.979	4.17625e-19	3	Myl6
Psmd4	3.22189e-23	0.33874	0.966	0.955	5.90444e-19	3	Psmd4
Atp6v1g11	4.65378e-23	0.347517	0.906	0.895	8.52851e-19	3	Atp6v1g1
Pou5f11	1.70715e-22	0.312531	0.998	0.978	3.12853e-18	3	Pou5f1
Crxos1	6.94855e-22	0.410307	0.479	0.306	1.27339e-17	3	Crxos
Ubxn11	1.35312e-21	0.296512	0.983	0.973	2.47973e-17	3	Ubxn1
Dnajc8	2.39324e-21	0.342605	0.964	0.97	4.38585e-17	3	Dnajc8
Snrpd2	4.42654e-21	0.25478	0.993	0.993	8.11208e-17	3	Snrpd2
Etfb1	6.26095e-21	0.43531	0.814	0.783	1.14738e-16	3	Etfb
Cstb1	8.64747e-21	0.333804	0.913	0.897	1.58473e-16	3	Cstb
Uqcrh	1.10783e-20	0.290545	0.983	0.986	2.0302e-16	3	Uqcrh
Atp5j1	2.69158e-20	0.279303	0.978	0.982	4.93258e-16	3	Atp5j
Psmb1	2.72733e-20	0.30886	0.981	0.977	4.99811e-16	3	Psmb1
Fxr11	3.14907e-20	0.35683	0.944	0.92	5.77098e-16	3	Fxr1
Mrpl521	1.30332e-19	0.371287	0.869	0.882	2.38846e-15	3	Mrpl52
Dpys1	1.635e-19	0.421357	0.576	0.455	2.9963e-15	3	Dpys
Eif4ebp11	1.6961e-19	0.265516	0.995	0.983	3.10827e-15	3	Eif4ebp1
AY036118	2.35043e-19	0.407548	0.678	0.625	4.30741e-15	3	AY036118
Gm100361	3.26068e-19	0.382213	0.84	0.858	5.97553e-15	3	Gm10036
2410015M20Rik1	4.2994e-19	0.358947	0.881	0.891	7.87907e-15	3	2410015M20Rik
Pycard1	7.28912e-19	0.374058	0.77	0.748	1.3358e-14	3	Pycard
Tbca	8.69832e-19	0.322224	0.893	0.921	1.59405e-14	3	Tbca
Cenpx1	1.77968e-18	0.397178	0.794	0.803	3.26144e-14	3	Cenpx
Eif4e21	1.90164e-18	0.309766	0.969	0.941	3.48495e-14	3	Eif4e2
Ndufab1	2.86762e-18	0.286824	0.976	0.981	5.2552e-14	3	Ndufab1
Uqcr11	1.06665e-17	0.31155	0.947	0.972	1.95475e-13	3	Uqcr11
Got11	3.22528e-17	0.401082	0.801	0.79	5.91065e-13	3	Got1
Bcas21	6.99317e-17	0.30387	0.961	0.948	1.28157e-12	3	Bcas2
Csrp21	8.75519e-17	0.333497	0.893	0.847	1.60448e-12	3	Csrp2
Llph	1.47691e-16	0.300977	0.942	0.945	2.70659e-12	3	Llph
Slc25a4	1.61812e-16	0.259831	0.947	0.952	2.96536e-12	3	Slc25a4
Gadd45b1	2.46122e-16	0.39005	0.433	0.316	4.51042e-12	3	Gadd45b
Ndufv31	3.59771e-16	0.33196	0.801	0.819	6.59317e-12	3	Ndufv3
H2afy1	4.44758e-16	0.363994	0.763	0.683	8.15064e-12	3	H2afy
Fam162a	6.76239e-16	0.309996	0.816	0.82	1.23928e-11	3	Fam162a
0610012G03Rik1	7.81707e-16	0.379931	0.76	0.782	1.43256e-11	3	0610012G03Rik
Psmb4	8.06134e-16	0.26377	0.969	0.971	1.47732e-11	3	Psmb4
Birc5	8.44739e-16	0.296287	0.949	0.961	1.54807e-11	3	Birc5
2010107E04Rik	9.92194e-16	0.309016	0.898	0.909	1.81829e-11	3	2010107E04Rik
Ass11	2.1368e-15	0.328019	0.814	0.752	3.9159e-11	3	Ass1
1810037I17Rik	5.28494e-15	0.309635	0.913	0.912	9.68519e-11	3	1810037I17Rik
Rbm8a	1.06272e-14	0.269653	0.949	0.967	1.94755e-10	3	Rbm8a
Lamtor21	1.11251e-14	0.311454	0.835	0.875	2.03878e-10	3	Lamtor2
Emc21	1.13667e-14	0.417437	0.656	0.667	2.08307e-10	3	Emc2
Mphosph8	1.38705e-14	0.325703	0.906	0.935	2.5419e-10	3	Mphosph8
Bex4	1.39777e-14	0.276392	0.927	0.938	2.56156e-10	3	Bex4
Cbx3	1.48328e-14	0.303876	0.872	0.929	2.71826e-10	3	Cbx3
Tfcp2l11	2.45741e-14	0.279783	0.799	0.539	4.50346e-10	3	Tfcp2l1
Cfdp1	2.51198e-14	0.292325	0.915	0.937	4.60346e-10	3	Cfdp1
Suclg1	4.072e-14	0.329438	0.86	0.88	7.46235e-10	3	Suclg1
Rpl39l1	4.11494e-14	0.277769	0.845	0.761	7.54105e-10	3	Rpl39l
Tcl11	4.3348e-14	0.382677	0.542	0.425	7.94395e-10	3	Tcl1
Psmc6	5.55224e-14	0.278603	0.893	0.923	1.0175e-09	3	Psmc6
Sem1	5.76168e-14	0.269456	0.935	0.964	1.05588e-09	3	Sem1
Trpm11	6.13817e-14	0.368502	0.511	0.397	1.12488e-09	3	Trpm1
St13	6.54702e-14	0.293482	0.969	0.975	1.19981e-09	3	St13
Bhmt1	7.57449e-14	0.330849	0.324	0.199	1.3881e-09	3	Bhmt
Cox17	9.66594e-14	0.319941	0.702	0.759	1.77138e-09	3	Cox17
Aes1	1.07746e-13	0.304926	0.787	0.672	1.97456e-09	3	Aes
Sap301	5.02516e-13	0.333488	0.717	0.676	9.20911e-09	3	Sap30
Gmnn	7.39879e-13	0.29814	0.925	0.928	1.3559e-08	3	Gmnn
Mrps24	9.02436e-13	0.291421	0.886	0.916	1.6538e-08	3	Mrps24
Apoc11	9.71177e-13	0.321825	0.678	0.651	1.77978e-08	3	Apoc1
Jam21	9.83136e-13	0.290481	0.651	0.493	1.8017e-08	3	Jam2
Cdk1	1.01279e-12	0.289299	0.881	0.873	1.85605e-08	3	Cdk1
Commd4	1.151e-12	0.304754	0.748	0.752	2.10933e-08	3	Commd4
Nr0b11	1.37195e-12	0.312308	0.506	0.396	2.51423e-08	3	Nr0b1
Bcat11	1.94675e-12	0.312569	0.777	0.71	3.56761e-08	3	Bcat1
Ccnd31	2.31531e-12	0.277188	0.867	0.775	4.24304e-08	3	Ccnd3
Adh5	2.75499e-12	0.272126	0.935	0.943	5.0488e-08	3	Adh5
Fbxo151	7.08485e-12	0.313627	0.688	0.554	1.29837e-07	3	Fbxo15
Pfdn5	7.195e-12	0.266519	0.903	0.932	1.31856e-07	3	Pfdn5
Cdca31	9.63231e-12	0.313228	0.78	0.799	1.76522e-07	3	Cdca3
Snhg61	1.49596e-11	0.361351	0.552	0.517	2.7415e-07	3	Snhg6
Fxyd61	2.95808e-11	0.309524	0.68	0.603	5.42097e-07	3	Fxyd6
Krt421	4.49554e-11	0.25208	0.46	0.339	8.23852e-07	3	Krt42
Phf11d1	4.65738e-11	0.327263	0.523	0.442	8.53511e-07	3	Phf11d
Idh21	4.71725e-11	0.334655	0.695	0.69	8.64483e-07	3	Idh2
Use1	6.72325e-11	0.27418	0.814	0.817	1.2321e-06	3	Use1
Gcat1	6.94598e-11	0.35204	0.644	0.654	1.27292e-06	3	Gcat
Nanog1	7.05434e-11	0.256223	0.775	0.584	1.29278e-06	3	Nanog
Slirp	9.02834e-11	0.29756	0.751	0.827	1.65453e-06	3	Slirp
Gm463321	1.09786e-10	0.305016	0.542	0.447	2.01194e-06	3	Gm46332
Arid5b1	2.20925e-10	0.309971	0.685	0.621	4.04867e-06	3	Arid5b
Khdc31	2.23914e-10	0.276014	0.433	0.329	4.10345e-06	3	Khdc3
Zfp4281	2.26494e-10	0.282403	0.78	0.799	4.15073e-06	3	Zfp428
Hist1h3c	2.29694e-10	0.363431	0.429	0.363	4.20936e-06	3	Hist1h3c
Rpl7l11	2.3603e-10	0.25496	0.884	0.914	4.32549e-06	3	Rpl7l1
Mrps16	2.94025e-10	0.263185	0.915	0.917	5.3883e-06	3	Mrps16
Mrpl35	3.58052e-10	0.301282	0.826	0.854	6.56165e-06	3	Mrpl35
Rsrc2	3.63358e-10	0.295444	0.843	0.879	6.65889e-06	3	Rsrc2
Hk21	6.28118e-10	0.296077	0.688	0.685	1.15109e-05	3	Hk2
Cebpzos1	8.17012e-10	0.324934	0.668	0.693	1.49726e-05	3	Cebpzos
Rpl10l1	1.13332e-09	0.32212	0.63	0.609	2.07692e-05	3	Rpl10l
Polr2g	1.15349e-09	0.266576	0.806	0.844	2.11389e-05	3	Polr2g
Lig1	1.49293e-09	0.301833	0.874	0.906	2.73594e-05	3	Lig1
Prelid2	2.24267e-09	0.309434	0.383	0.308	4.10992e-05	3	Prelid2
Tagln21	4.47288e-09	0.267727	0.787	0.792	8.197e-05	3	Tagln2
Mcts21	5.37173e-09	0.311639	0.666	0.702	9.84424e-05	3	Mcts2
Ndufb3	5.77795e-09	0.284738	0.775	0.839	0.000105887	3	Ndufb3
Ostf11	7.11681e-09	0.317861	0.637	0.661	0.000130423	3	Ostf1
Adat21	7.96946e-09	0.325825	0.571	0.575	0.000146048	3	Adat2
Tuba3a1	8.85462e-09	0.275442	0.528	0.465	0.00016227	3	Tuba3a
1700097N02Rik1	1.30979e-08	0.304193	0.656	0.619	0.000240031	3	1700097N02Rik
Lrrc341	1.3375e-08	0.297982	0.385	0.321	0.00024511	3	Lrrc34
Wdr51	1.4127e-08	0.289912	0.69	0.715	0.000258891	3	Wdr5
Ubl5	2.13422e-08	0.254886	0.843	0.905	0.000391118	3	Ubl5
Mrps14	2.28087e-08	0.261841	0.891	0.918	0.000417993	3	Mrps14
Uqcc2	4.55804e-08	0.259303	0.751	0.809	0.000835307	3	Uqcc2
Frg1	5.49441e-08	0.289612	0.637	0.7	0.00100691	3	Frg1
Xrn2	8.57824e-08	0.28872	0.826	0.861	0.00157205	3	Xrn2
Cobl1	1.3137e-07	0.275395	0.581	0.513	0.00240749	3	Cobl
Lactb21	1.35946e-07	0.288758	0.666	0.691	0.00249134	3	Lactb2
Wdr89	2.35596e-07	0.268153	0.663	0.725	0.00431753	3	Wdr89
Cox7a1	2.72722e-07	0.273282	0.337	0.281	0.0049979	3	Cox7a1
Mrps31	6.12431e-07	0.284519	0.654	0.706	0.0112234	3	Mrps31
Cth1	8.81911e-07	0.287391	0.521	0.518	0.0161619	3	Cth
Gm9493	1.05423e-06	0.319948	0.615	0.676	0.0193198	3	Gm9493
Hint21	1.05849e-06	0.305922	0.605	0.652	0.019398	3	Hint2
Med191	1.48376e-06	0.255681	0.685	0.752	0.0271914	3	Med19
Impa21	3.37476e-06	0.262996	0.673	0.707	0.0618458	3	Impa2
Ech11	7.46767e-06	0.302105	0.569	0.598	0.136852	3	Ech1
Nsmce2	1.34199e-05	0.26004	0.564	0.594	0.245933	3	Nsmce2
Sephs21	1.55292e-05	0.252343	0.622	0.69	0.284588	3	Sephs2
Ak41	2.21679e-05	0.251579	0.438	0.411	0.406248	3	Ak4
Cisd3	9.46834e-05	0.258262	0.421	0.424	1	3	Cisd3
Mpc2	0.000307618	0.257936	0.53	0.595	1	3	Mpc2
Sat11	0.000664624	0.254207	0.397	0.401	1	3	Sat1
Apopt11	0.00771625	0.251794	0.385	0.417	1	3	Apopt1
Amt	0.00862402	0.274054	0.416	0.454	1	3	Amt
Eef1b2	2.25323e-89	0.793802	1	1	4.12927e-85	5	Eef1b2
Rps16	6.84471e-84	0.549904	1	1	1.25436e-79	5	Rps16
Rps5	1.55552e-83	0.63427	1	1	2.85065e-79	5	Rps5
Rps26	1.70669e-79	0.640743	1	1	3.12768e-75	5	Rps26
Rplp1	4.4618e-77	0.452339	1	1	8.17669e-73	5	Rplp1
Eef1a1	5.22838e-77	0.697849	1	1	9.58154e-73	5	Eef1a1
Rps4x2	2.44833e-76	0.649965	1	1	4.4868e-72	5	Rps4x
Rpl18a	1.43385e-75	0.570833	1	1	2.62766e-71	5	Rpl18a
Rps81	5.03266e-75	0.432999	1	1	9.22285e-71	5	Rps8
Rack1	1.8688e-73	0.576359	1	1	3.42477e-69	5	Rack1
Rpl81	3.285e-73	0.478513	1	1	6.02009e-69	5	Rpl8
Rps22	2.90066e-72	0.592847	1	1	5.31574e-68	5	Rps2
Rpl101	7.81078e-72	0.622039	1	0.999	1.4314e-67	5	Rpl10
Rps27a1	1.08199e-70	0.466743	1	1	1.98285e-66	5	Rps27a
Rps101	1.62878e-70	0.514174	1	1	2.98491e-66	5	Rps10
Rps142	3.14617e-70	0.486991	1	1	5.76568e-66	5	Rps14
Ass12	4.44796e-69	1.24054	0.988	0.75	8.15133e-65	5	Ass1
Rps182	7.21736e-68	0.522862	1	1	1.32265e-63	5	Rps18
Rps3a11	7.60458e-68	0.530315	1	1	1.39362e-63	5	Rps3a1
Rps19	1.58995e-67	0.453346	1	1	2.91374e-63	5	Rps19
Rps12	4.9506e-65	0.552004	1	1	9.07247e-61	5	Rps12
Rps3	5.50807e-65	0.5531	1	1	1.00941e-60	5	Rps3
Rps6	1.52662e-63	0.465086	1	1	2.79767e-59	5	Rps6
Rps202	1.1938e-62	0.542321	1	1	2.18777e-58	5	Rps20
Rplp21	1.55058e-61	0.478095	1	1	2.84159e-57	5	Rplp2
Rpl231	1.30265e-59	0.390507	1	1	2.38724e-55	5	Rpl23
Rpl71	6.95016e-59	0.425524	1	1	1.27369e-54	5	Rpl7
Rpl282	1.02505e-58	0.466573	1	1	1.87851e-54	5	Rpl28
Rpl191	4.34952e-58	0.367132	1	1	7.97093e-54	5	Rpl19
Rpl221	1.16413e-57	0.456214	1	1	2.13339e-53	5	Rpl22
Rpl18	5.03457e-57	0.382008	1	1	9.22635e-53	5	Rpl18
Dppa5a2	6.62053e-57	0.749301	1	1	1.21328e-52	5	Dppa5a
Rpl172	5.07472e-55	0.420353	1	1	9.29993e-51	5	Rpl17
Fau1	1.09104e-54	0.431267	1	1	1.99944e-50	5	Fau
Rpl322	6.64735e-54	0.383595	1	1	1.21819e-49	5	Rpl32
Rpl131	3.44916e-53	0.366963	1	1	6.32094e-49	5	Rpl13
Rpsa	3.49093e-53	0.371526	1	1	6.39747e-49	5	Rpsa
Rpl12	7.96885e-53	0.500871	1	1	1.46037e-48	5	Rpl12
Rpl27a1	4.13003e-52	0.361477	1	1	7.5687e-48	5	Rpl27a
Rpl301	5.84039e-50	0.372536	1	1	1.07031e-45	5	Rpl30
Rpl261	1.78088e-49	0.367517	1	1	3.26365e-45	5	Rpl26
Rpl37a1	4.54861e-49	0.381861	1	1	8.33579e-45	5	Rpl37a
Rps9	4.60675e-49	0.401887	1	1	8.44234e-45	5	Rps9
Rps242	8.86073e-49	0.391369	1	1	1.62382e-44	5	Rps24
Ddah1	1.06705e-48	0.394357	0.578	0.154	1.95547e-44	5	Ddah1
Rps71	9.80843e-48	0.3661	1	1	1.79749e-43	5	Rps7
Rps15a2	6.63942e-47	0.450627	1	1	1.21674e-42	5	Rps15a
Eif3f	4.00312e-46	0.589409	1	0.971	7.33612e-42	5	Eif3f
Rpl141	4.8558e-46	0.346895	1	1	8.89873e-42	5	Rpl14
Rps13	6.41976e-45	0.310495	1	1	1.17649e-40	5	Rps13
Rps15	1.05219e-44	0.390577	1	1	1.92825e-40	5	Rps15
Rpl7a	1.79343e-43	0.400211	1	1	3.28665e-39	5	Rpl7a
Rpl11	2.22053e-43	0.359419	1	1	4.06935e-39	5	Rpl11
Laptm51	1.7537e-42	0.559631	0.837	0.356	3.21383e-38	5	Laptm5
Rpl10a	1.91998e-42	0.416243	1	1	3.51855e-38	5	Rpl10a
Rpl36a1	3.16706e-42	0.444752	1	0.997	5.80396e-38	5	Rpl36a
Rps231	1.09474e-41	0.323936	1	1	2.00623e-37	5	Rps23
Rpl391	5.38889e-41	0.370468	1	1	9.87569e-37	5	Rpl39
Nanog2	6.32468e-40	0.837449	0.976	0.586	1.15906e-35	5	Nanog
Rpl341	6.90323e-40	0.316757	1	1	1.26509e-35	5	Rpl34
Rps11	4.76281e-38	0.2689	1	1	8.72832e-34	5	Rps11
Trp53	6.00737e-37	0.59705	0.988	0.933	1.10091e-32	5	Trp53
Rpl41	1.02091e-36	0.26298	1	1	1.87092e-32	5	Rpl41
Rps171	2.99579e-36	0.37027	1	0.999	5.49008e-32	5	Rps17
Rpl241	1.2441e-35	0.272517	1	1	2.27994e-31	5	Rpl24
Cox7a2l	3.54697e-35	0.554708	0.994	0.931	6.50019e-31	5	Cox7a2l
Rpl151	3.96584e-35	0.277815	1	1	7.2678e-31	5	Rpl15
Rpl35a1	1.61707e-34	0.271316	1	1	2.96344e-30	5	Rpl35a
Dhx161	6.78376e-34	0.625568	0.988	0.759	1.24319e-29	5	Dhx16
Neat1	4.42783e-33	0.376508	0.56	0.185	8.11444e-29	5	Neat1
Rpl371	1.06563e-32	0.300712	1	1	1.95287e-28	5	Rpl37
Rpl361	7.69331e-31	0.28744	1	1	1.40988e-26	5	Rpl36
Malat1	3.25727e-30	0.824004	1	1	5.96927e-26	5	Malat1
Npm11	7.6223e-30	0.277353	1	1	1.39686e-25	5	Npm1
Rps27	7.71815e-30	0.324418	1	1	1.41443e-25	5	Rps27
Mylpf2	1.0132e-29	0.767365	0.976	0.68	1.85679e-25	5	Mylpf
Rpl23a1	1.45973e-29	0.359869	1	1	2.6751e-25	5	Rpl23a
Rps21	2.88847e-29	0.271585	1	1	5.29341e-25	5	Rps21
Vwa3b	4.02803e-27	0.253371	0.572	0.208	7.38177e-23	5	Vwa3b
H2afx2	5.26109e-27	0.605588	0.982	0.953	9.64148e-23	5	H2afx
Psmb3	2.23147e-26	0.445182	0.994	0.972	4.08939e-22	5	Psmb3
Ybx1	4.22541e-26	0.288883	1	1	7.74349e-22	5	Ybx1
Rps251	5.877e-26	0.27457	1	1	1.07702e-21	5	Rps25
Hint1	7.13736e-26	0.327807	1	0.997	1.30799e-21	5	Hint1
Ak1	8.30285e-26	0.324124	0.705	0.294	1.52158e-21	5	Ak1
Rpl13a	9.40846e-26	0.415952	0.988	0.974	1.72419e-21	5	Rpl13a
Calml4	2.52729e-25	0.325232	0.608	0.24	4.63152e-21	5	Calml4
Eef2	1.50779e-24	0.374588	1	0.995	2.76317e-20	5	Eef2
H2afy2	2.6873e-24	0.512009	0.958	0.68	4.92474e-20	5	H2afy
Myof1	4.65135e-24	0.301948	0.633	0.268	8.52407e-20	5	Myof
Zfp571	5.8056e-24	0.487062	0.964	0.626	1.06393e-19	5	Zfp57
Nr0b12	6.70937e-24	0.439787	0.783	0.392	1.22956e-19	5	Nr0b1
Sod22	9.1541e-24	0.567994	0.994	0.877	1.67758e-19	5	Sod2
Anp32a2	5.26522e-23	0.516775	0.994	0.847	9.64904e-19	5	Anp32a
Triml21	5.93804e-23	0.436654	0.916	0.572	1.0882e-18	5	Triml2
Btg2	8.75184e-23	0.286563	0.633	0.259	1.60386e-18	5	Btg2
Hmces1	2.25212e-22	0.413921	0.867	0.493	4.12724e-18	5	Hmces
Tmsb102	4.88265e-22	0.394517	1	0.99	8.94795e-18	5	Tmsb10
Capns11	1.20697e-21	0.457478	0.994	0.864	2.2119e-17	5	Capns1
Prrc1	1.8432e-21	0.467958	0.819	0.463	3.37784e-17	5	Prrc1
Csrp1	3.98996e-21	0.323116	0.711	0.347	7.312e-17	5	Csrp1
Rpl35	4.30925e-21	0.256948	1	0.999	7.89713e-17	5	Rpl35
Impdh21	5.41535e-21	0.417948	0.994	0.95	9.92418e-17	5	Impdh2
Ifitm22	1.49634e-20	0.415485	1	0.987	2.74219e-16	5	Ifitm2
Tex19.1	1.19331e-19	0.369102	0.747	0.403	2.18685e-15	5	Tex19.1
Mymx2	1.84341e-19	0.431995	0.928	0.567	3.37824e-15	5	Mymx
Ndufb42	2.32149e-19	0.37558	0.988	0.88	4.25436e-15	5	Ndufb4
Phlda3	4.33574e-19	0.443293	0.898	0.615	7.94567e-15	5	Phlda3
Zfhx21	7.19966e-19	0.429935	0.759	0.444	1.31941e-14	5	Zfhx2
Gm463322	1.66403e-18	0.385642	0.801	0.443	3.04951e-14	5	Gm46332
Aqp31	2.74047e-18	0.299534	0.633	0.298	5.02218e-14	5	Aqp3
1700097N02Rik2	2.9582e-18	0.474376	0.904	0.612	5.42119e-14	5	1700097N02Rik
Cdkn1a	1.51569e-17	0.387491	0.892	0.575	2.77766e-13	5	Cdkn1a
Esrrb1	1.86778e-17	0.259848	0.747	0.371	3.4229e-13	5	Esrrb
Tdh2	1.98097e-17	0.56044	1	0.694	3.63032e-13	5	Tdh
Npc21	3.65831e-17	0.407801	0.994	0.861	6.70422e-13	5	Npc2
Klf41	4.63832e-17	0.379174	0.855	0.48	8.50018e-13	5	Klf4
Gm100362	7.25987e-17	0.370239	0.97	0.852	1.33044e-12	5	Gm10036
Cox6b2	1.12067e-16	0.389119	0.88	0.546	2.05374e-12	5	Cox6b2
Psrc1	1.16485e-16	0.37895	0.904	0.658	2.13471e-12	5	Psrc1
Pou5f12	1.31797e-16	0.333615	1	0.979	2.4153e-12	5	Pou5f1
Sugt12	2.03038e-16	0.365336	0.982	0.906	3.72087e-12	5	Sugt1
H2-M51	2.42038e-16	0.287261	0.669	0.347	4.43559e-12	5	H2-M5
Dyrk3	2.74513e-16	0.307199	0.801	0.478	5.03072e-12	5	Dyrk3
Smad71	3.30916e-16	0.382635	0.952	0.677	6.06436e-12	5	Smad7
Cox5a2	3.84413e-16	0.322665	1	0.996	7.04475e-12	5	Cox5a
Ifrd1	4.61797e-16	0.347342	0.873	0.6	8.46289e-12	5	Ifrd1
Dstn	5.5599e-16	0.432696	0.988	0.947	1.01891e-11	5	Dstn
Snrpd21	6.5948e-16	0.27466	1	0.993	1.20856e-11	5	Snrpd2
Snhg20	1.05407e-15	0.288426	0.669	0.337	1.93169e-11	5	Snhg20
Pabpc1	1.14173e-15	0.272797	0.994	0.996	2.09233e-11	5	Pabpc1
2010107E04Rik1	2.21258e-15	0.345812	0.994	0.905	4.05477e-11	5	2010107E04Rik
Fbxo152	2.28564e-15	0.390717	0.904	0.553	4.18866e-11	5	Fbxo15
Cox7b2	2.35104e-15	0.310846	1	0.956	4.30851e-11	5	Cox7b
Atp5h2	2.4791e-15	0.282575	1	0.983	4.5432e-11	5	Atp5h
Rnf1811	2.73898e-15	0.307482	0.831	0.508	5.01945e-11	5	Rnf181
Zfp422	3.36036e-15	0.506755	0.994	0.723	6.1582e-11	5	Zfp42
Gabarapl22	5.79796e-15	0.445884	0.994	0.849	1.06253e-10	5	Gabarapl2
Gjc11	7.00984e-14	0.269861	0.795	0.468	1.28462e-09	5	Gjc1
Gsta41	1.22801e-13	0.298375	0.994	0.981	2.25045e-09	5	Gsta4
Klf22	3.05881e-13	0.444094	1	0.768	5.60558e-09	5	Klf2
Elf3	3.47419e-13	0.257437	0.62	0.328	6.36679e-09	5	Elf3
Msn	4.06991e-13	0.255823	0.825	0.537	7.45853e-09	5	Msn
Aes2	4.78075e-13	0.339183	0.97	0.672	8.7612e-09	5	Aes
Cald11	6.26609e-13	0.38158	0.873	0.653	1.14832e-08	5	Cald1
Mrpl23	7.03159e-13	0.305834	0.922	0.728	1.28861e-08	5	Mrpl23
Eif3k	1.12351e-12	0.254274	1	0.987	2.05894e-08	5	Eif3k
Cmtm71	1.16532e-12	0.289442	0.934	0.579	2.13557e-08	5	Cmtm7
Rpl272	1.20269e-12	0.282158	1	0.961	2.20404e-08	5	Rpl27
Sdc4	1.46958e-12	0.327703	0.741	0.456	2.69316e-08	5	Sdc4
Cd631	2.00609e-12	0.312452	0.964	0.765	3.67636e-08	5	Cd63
Sox21	2.57466e-12	0.363988	0.988	0.829	4.71832e-08	5	Sox2
Mpc1	3.12504e-12	0.325414	0.88	0.631	5.72696e-08	5	Mpc1
Prr131	4.04502e-12	0.267035	0.729	0.448	7.4129e-08	5	Prr13
Wfdc21	4.58279e-12	0.320224	0.849	0.551	8.39843e-08	5	Wfdc2
Sap302	5.85123e-12	0.318815	0.922	0.671	1.0723e-07	5	Sap30
Eif3i	8.86513e-12	0.293201	0.988	0.935	1.62462e-07	5	Eif3i
Lgals12	1.07193e-11	0.441759	0.916	0.689	1.96443e-07	5	Lgals1
Gss1	1.48126e-11	0.308016	0.819	0.529	2.71456e-07	5	Gss
Zfp553	1.55291e-11	0.291291	0.759	0.504	2.84586e-07	5	Zfp553
Pfdn51	1.95495e-11	0.287962	0.988	0.928	3.58264e-07	5	Pfdn5
Psmb41	2.63014e-11	0.250475	0.994	0.97	4.81999e-07	5	Psmb4
Utp14a	3.70242e-11	0.307151	0.928	0.798	6.78506e-07	5	Utp14a
Vim	3.96326e-11	0.30621	0.946	0.794	7.26307e-07	5	Vim
Klf9	4.96652e-11	0.267171	0.904	0.714	9.10164e-07	5	Klf9
Cth2	5.8315e-11	0.321012	0.753	0.511	1.06868e-06	5	Cth
Csrp22	8.96578e-11	0.306948	0.988	0.846	1.64307e-06	5	Csrp2
2022-09-12	1.11397e-10	0.352354	0.952	0.651	2.04145e-06	5	2022-09-01
Pdha11	1.18438e-10	0.285014	0.922	0.742	2.1705e-06	5	Pdha1
Apoe1	1.60686e-10	0.319182	1	0.936	2.94473e-06	5	Apoe
Txnip	2.09717e-10	0.27233	0.801	0.528	3.84327e-06	5	Txnip
Slc25a361	3.07863e-10	0.278739	0.789	0.517	5.6419e-06	5	Slc25a36
Kat6b1	3.96273e-10	0.282306	0.892	0.645	7.2621e-06	5	Kat6b
Upp12	5.67898e-10	0.373728	0.988	0.848	1.04073e-05	5	Upp1
Bclaf3	5.92389e-10	0.273354	0.873	0.617	1.08561e-05	5	Bclaf3
Ckb2	6.19254e-10	0.369953	0.994	0.842	1.13484e-05	5	Ckb
Gpi1	7.21019e-10	0.299255	0.994	0.929	1.32134e-05	5	Gpi1
Zfp4282	7.3513e-10	0.285389	0.958	0.792	1.3472e-05	5	Zfp428
Tdgf11	9.87357e-10	0.29965	0.982	0.851	1.80943e-05	5	Tdgf1
Ndufa11	1.44329e-09	0.255525	0.982	0.953	2.64497e-05	5	Ndufa11
Tagln22	2.10842e-09	0.294391	0.958	0.786	3.8639e-05	5	Tagln2
Pim31	3.50067e-09	0.259139	0.813	0.544	6.41533e-05	5	Pim3
Cd811	3.70934e-09	0.262802	0.988	0.903	6.79773e-05	5	Cd81
Gm94931	3.92589e-09	0.255052	0.91	0.664	7.19458e-05	5	Gm9493
Bex12	5.21121e-09	0.262072	0.994	0.97	9.55006e-05	5	Bex1
Mdm2	5.4426e-09	0.319097	0.819	0.6	9.97411e-05	5	Mdm2
Gnai21	1.50055e-08	0.260825	0.976	0.853	0.00027499	5	Gnai2
Tgif1	2.16124e-08	0.251131	0.873	0.656	0.000396069	5	Tgif1
Eif4a2	9.24424e-08	0.259277	0.958	0.825	0.0016941	5	Eif4a2
Epop1	1.20419e-07	0.285297	0.928	0.813	0.00220681	5	Epop
Avpi11	4.29648e-07	0.274031	0.916	0.761	0.00787372	5	Avpi1
Ifitm32	5.00743e-07	0.497698	0.892	0.791	0.00917661	5	Ifitm3
Sgk11	6.86963e-06	0.289613	0.837	0.654	0.125893	5	Sgk1
Pgk12	6.51029e-05	0.318783	1	0.942	1	5	Pgk1
Basp1	0	2.08449	0.974	0.547	0	2	Basp1
Epcam	0	1.92653	0.97	0.456	0	2	Epcam
Dnmt3b	0	1.60057	0.929	0.557	0	2	Dnmt3b
Cdkn1c	0	1.59545	0.707	0.106	0	2	Cdkn1c
Gm42418	0	1.50304	1	1	0	2	Gm42418
AC160336.1	0	1.4824	1	0.995	0	2	AC160336.1
Pou3f1	0	1.41158	0.664	0.078	0	2	Pou3f1
Mdk	0	1.34821	0.994	0.938	0	2	Mdk
Pim2	0	1.27366	0.727	0.111	0	2	Pim2
Car2	0	1.2645	0.856	0.479	0	2	Car2
Col18a1	0	1.19948	0.873	0.513	0	2	Col18a1
Dusp9	0	1.19447	0.847	0.458	0	2	Dusp9
Cbr3	0	1.19317	0.743	0.312	0	2	Cbr3
mt-Atp6	0	1.15354	1	1	0	2	mt-Atp6
mt-Cytb	0	1.10613	1	1	0	2	mt-Cytb
Utf1	0	1.09446	0.939	0.793	0	2	Utf1
Gclm	0	1.08439	0.942	0.833	0	2	Gclm
Dnmt3a	0	1.08265	0.757	0.315	0	2	Dnmt3a
Bst2	0	1.07529	0.787	0.36	0	2	Bst2
mt-Nd3	0	1.05161	0.986	0.931	0	2	mt-Nd3
mt-Nd2	0	1.03859	1	1	0	2	mt-Nd2
Tuba1a	0	0.98408	0.947	0.874	0	2	Tuba1a
Txnrd1	0	0.968698	0.942	0.863	0	2	Txnrd1
Foxp1	0	0.966199	0.654	0.124	0	2	Foxp1
mt-Nd1	0	0.923385	1	0.999	0	2	mt-Nd1
Odc1	0	0.885204	0.98	0.962	0	2	Odc1
mt-Co3	0	0.871125	1	1	0	2	mt-Co3
Cbx1	0	0.824677	0.979	0.975	0	2	Cbx1
Emb	0	0.807297	0.824	0.27	0	2	Emb
Prtg	0	0.803709	0.59	0.142	0	2	Prtg
Fth1	0	0.709871	1	1	0	2	Fth1
Sox11	0	0.613603	0.436	0.026	0	2	Sox11
Tmem54	0	0.610023	0.438	0.009	0	2	Tmem54
Id2	2.97848e-303	0.904324	0.523	0.079	5.45835e-299	2	Id2
Kcnk1	1.15201e-299	0.690537	0.553	0.101	2.11118e-295	2	Kcnk1
Kras	2.79712e-297	0.921939	0.892	0.777	5.126e-293	2	Kras
Nt5dc2	1.91566e-295	0.899681	0.862	0.68	3.51064e-291	2	Nt5dc2
Ina	4.08773e-294	0.805608	0.624	0.194	7.49117e-290	2	Ina
Fdps	1.42047e-280	0.888965	0.917	0.834	2.60316e-276	2	Fdps
Gja1	2.92094e-279	0.821806	0.589	0.156	5.35291e-275	2	Gja1
Phlda2	3.20775e-276	1.23706	0.709	0.318	5.87852e-272	2	Phlda2
Lef1	4.27412e-273	0.602391	0.382	0.018	7.83276e-269	2	Lef1
Lin28a	4.17001e-263	0.810128	0.754	0.405	7.64195e-259	2	Lin28a
Sox4	5.42847e-263	0.684912	0.522	0.115	9.94821e-259	2	Sox4
Tcfl5	3.02655e-259	0.701199	0.633	0.229	5.54645e-255	2	Tcfl5
Cntfr	7.05781e-259	0.514123	0.366	0.018	1.29341e-254	2	Cntfr
Sssca1	4.99666e-258	0.74503	0.957	0.921	9.15687e-254	2	Sssca1
Akr1b3	1.05275e-256	0.828075	0.943	0.915	1.92927e-252	2	Akr1b3
Mt3	7.96271e-254	0.573337	0.444	0.065	1.45925e-249	2	Mt3
Fabp5	2.42052e-249	0.940028	0.814	0.57	4.43584e-245	2	Fabp5
Ptprf	3.04434e-245	0.803047	0.718	0.397	5.57906e-241	2	Ptprf
Mest	5.87948e-245	0.806764	0.578	0.194	1.07747e-240	2	Mest
Cyb5a	3.11074e-244	0.790798	0.917	0.874	5.70075e-240	2	Cyb5a
Skil	6.26249e-241	0.758187	0.663	0.296	1.14766e-236	2	Skil
Id1	6.02196e-232	1.52861	0.756	0.487	1.10358e-227	2	Id1
Prdx6	8.77728e-231	0.793512	0.95	0.932	1.60853e-226	2	Prdx6
Soat1	6.303e-229	0.738919	0.586	0.194	1.15509e-224	2	Soat1
Slc16a3	7.24657e-226	0.95107	0.69	0.338	1.32801e-221	2	Slc16a3
Snrpb	6.60815e-220	0.494694	0.989	0.99	1.21101e-215	2	Snrpb
Adgrl2	9.00765e-220	0.514176	0.382	0.049	1.65074e-215	2	Adgrl2
Slc7a7	2.38054e-214	0.584168	0.59	0.19	4.36258e-210	2	Slc7a7
Pla2g12a	2.46864e-214	0.728724	0.647	0.316	4.52403e-210	2	Pla2g12a
Id3	4.45746e-212	1.36512	0.701	0.433	8.16875e-208	2	Id3
Sigmar1	6.31869e-211	0.80835	0.802	0.587	1.15796e-206	2	Sigmar1
mt-Nd4	5.94029e-206	0.658498	1	0.999	1.08862e-201	2	mt-Nd4
Meg3	2.55093e-205	0.986258	0.895	0.761	4.67484e-201	2	Meg3
Ssbp3	2.80615e-203	0.708417	0.673	0.391	5.14255e-199	2	Ssbp3
Ptn	3.39941e-201	0.400982	0.273	0.005	6.22975e-197	2	Ptn
Chd7	1.41171e-200	0.658621	0.593	0.269	2.58709e-196	2	Chd7
Prdx1	2.33265e-200	0.386861	1	1	4.27481e-196	2	Prdx1
Pbx1	1.22979e-199	0.630588	0.509	0.17	2.25371e-195	2	Pbx1
Cthrc1	9.86389e-195	0.38481	0.29	0.015	1.80766e-190	2	Cthrc1
Zfhx3	1.35399e-193	0.643656	0.546	0.214	2.48132e-189	2	Zfhx3
Ebna1bp2	4.04778e-193	0.585315	0.945	0.931	7.41796e-189	2	Ebna1bp2
Grhl2	1.03593e-191	0.354587	0.284	0.014	1.89844e-187	2	Grhl2
Lyar	2.20871e-188	0.564592	0.964	0.966	4.04768e-184	2	Lyar
Gadd45g	8.23042e-188	0.568597	0.365	0.057	1.50831e-183	2	Gadd45g
Pclaf	5.80517e-187	0.717983	0.911	0.85	1.06386e-182	2	Pclaf
Lsm6	8.22025e-187	0.600347	0.903	0.872	1.50644e-182	2	Lsm6
Cldn7	1.27449e-186	0.508968	0.436	0.093	2.33563e-182	2	Cldn7
Prmt1	4.24643e-182	0.468734	0.985	0.987	7.78201e-178	2	Prmt1
Dnmt3l	2.95838e-179	0.739749	0.614	0.281	5.42153e-175	2	Dnmt3l
Crip2	2.78786e-176	0.674748	0.67	0.394	5.10903e-172	2	Crip2
Rps271	4.45045e-176	0.321583	1	0.999	8.1559e-172	2	Rps27
Stra8	5.77614e-176	0.768547	0.469	0.148	1.05854e-171	2	Stra8
2610528J11Rik	9.9372e-176	0.386973	0.348	0.048	1.82109e-171	2	2610528J11Rik
Crabp2	1.77787e-173	0.420328	0.318	0.042	3.25813e-169	2	Crabp2
Pla2g10	1.35464e-172	0.558177	0.466	0.156	2.48251e-168	2	Pla2g10
Arl4c	1.70611e-172	0.435646	0.388	0.083	3.12662e-168	2	Arl4c
Mat2a	7.56523e-172	0.580432	0.951	0.923	1.3864e-167	2	Mat2a
Cldn6	6.99149e-171	0.403948	0.402	0.075	1.28126e-166	2	Cldn6
Esrp1	1.47579e-169	0.298859	0.255	0.013	2.70453e-165	2	Esrp1
Isyna1	1.78727e-169	0.736739	0.769	0.643	3.27536e-165	2	Isyna1
Eef1akmt1	3.98341e-168	0.636494	0.759	0.588	7.30001e-164	2	Eef1akmt1
Zmynd8	4.19816e-166	0.652375	0.772	0.629	7.69356e-162	2	Zmynd8
Khdrbs1	3.75316e-165	0.667968	0.882	0.831	6.87805e-161	2	Khdrbs1
Eif1ax	3.2304e-164	0.520645	0.945	0.924	5.92003e-160	2	Eif1ax
Gm10076	4.41388e-162	0.517575	0.931	0.921	8.08887e-158	2	Gm10076
Kcnq1ot1	5.46814e-162	0.885229	0.868	0.738	1.00209e-157	2	Kcnq1ot1
Nap1l1	1.7482e-161	0.390701	0.998	0.997	3.20374e-157	2	Nap1l1
Tkt	2.55866e-160	0.570478	0.963	0.956	4.68899e-156	2	Tkt
Smarcc1	8.13968e-160	0.553412	0.932	0.923	1.49168e-155	2	Smarcc1
Car4	5.05664e-159	0.28448	0.382	0.066	9.26679e-155	2	Car4
Mrto4	2.59868e-158	0.517878	0.954	0.931	4.76235e-154	2	Mrto4
mt-Atp8	6.26409e-157	0.688364	0.696	0.473	1.14796e-152	2	mt-Atp8
Prss50	1.33623e-156	0.394408	0.29	0.038	2.44878e-152	2	Prss50
Ccnd1	3.49387e-155	0.699043	0.793	0.652	6.40287e-151	2	Ccnd1
Arhgdig	8.37448e-154	0.494789	0.462	0.166	1.53471e-149	2	Arhgdig
Pdzd4	5.52052e-153	0.444494	0.384	0.103	1.01169e-148	2	Pdzd4
Slc38a2	2.72628e-151	0.759922	0.691	0.481	4.99619e-147	2	Slc38a2
Selenoh	9.06079e-148	0.433485	0.986	0.985	1.66048e-143	2	Selenoh
Chd4	1.43943e-146	0.564992	0.953	0.951	2.63789e-142	2	Chd4
Canx	9.11239e-146	0.615763	0.957	0.903	1.66994e-141	2	Canx
Trio	1.46706e-145	0.408647	0.359	0.086	2.68853e-141	2	Trio
Exosc2	8.84032e-145	0.726639	0.823	0.723	1.62008e-140	2	Exosc2
B3gnt7	1.28819e-143	0.500758	0.434	0.156	2.36073e-139	2	B3gnt7
Dhcr24	1.54238e-143	0.609637	0.664	0.433	2.82656e-139	2	Dhcr24
Snrpn	2.49779e-143	0.648766	0.73	0.591	4.57745e-139	2	Snrpn
Tomm5	2.6981e-142	0.481469	0.969	0.974	4.94454e-138	2	Tomm5
Phf5a	4.95354e-141	0.467597	0.968	0.961	9.07785e-137	2	Phf5a
Naf1	8.46147e-141	0.589118	0.711	0.546	1.55065e-136	2	Naf1
Jmjd1c	1.40019e-139	0.635916	0.759	0.611	2.56599e-135	2	Jmjd1c
Zyx	2.70632e-139	0.354735	0.314	0.062	4.9596e-135	2	Zyx
Stox2	3.57049e-139	0.372197	0.302	0.056	6.54328e-135	2	Stox2
mt-Co1	9.47142e-139	0.475526	1	1	1.73573e-134	2	mt-Co1
Igsf9	1.71777e-138	0.328008	0.273	0.04	3.14798e-134	2	Igsf9
4930447C04Rik	4.72167e-137	0.486525	0.429	0.157	8.65294e-133	2	4930447C04Rik
Braf	1.62685e-136	0.484816	0.447	0.176	2.98136e-132	2	Braf
Tor3a	6.51015e-136	0.388621	0.323	0.072	1.19305e-131	2	Tor3a
Spred1	3.90831e-133	0.443836	0.416	0.15	7.16236e-129	2	Spred1
mt-Co2	5.40981e-133	0.576468	1	1	9.91402e-129	2	mt-Co2
Dag1	5.95625e-133	0.607847	0.692	0.514	1.09154e-128	2	Dag1
Nav2	1.53044e-132	0.487643	0.445	0.183	2.80468e-128	2	Nav2
Romo1	1.62829e-132	0.574454	0.798	0.709	2.98401e-128	2	Romo1
Lsr	3.35535e-132	0.458682	0.456	0.178	6.14901e-128	2	Lsr
Krt18	2.73159e-129	0.66449	0.364	0.099	5.00592e-125	2	Krt18
Zcrb1	1.61974e-126	0.569345	0.75	0.618	2.96833e-122	2	Zcrb1
Mcl1	3.40732e-126	0.482189	0.946	0.957	6.24425e-122	2	Mcl1
Lefty1	9.87186e-126	1.33582	0.435	0.173	1.80912e-121	2	Lefty1
Rps27l	1.79864e-125	0.333395	1	1	3.29619e-121	2	Rps27l
Slc1a3	2.79827e-125	0.373078	0.314	0.074	5.1281e-121	2	Slc1a3
Lmo4	9.20309e-125	0.416722	0.374	0.12	1.68656e-120	2	Lmo4
Hacd2	1.62916e-124	0.616305	0.748	0.635	2.9856e-120	2	Hacd2
Fat1	2.73441e-124	0.534946	0.528	0.283	5.01107e-120	2	Fat1
G2e3	9.09646e-124	0.532597	0.564	0.327	1.66702e-119	2	G2e3
Kif21a	1.88164e-123	0.31126	0.276	0.05	3.4483e-119	2	Kif21a
Calca	3.28299e-122	0.416364	0.364	0.116	6.01641e-118	2	Calca
Hmgcs1	5.12023e-122	0.603813	0.88	0.825	9.38334e-118	2	Hmgcs1
Nedd4	1.53747e-121	0.408377	0.981	0.988	2.81757e-117	2	Nedd4
Fzd2	1.51441e-120	0.376838	0.321	0.085	2.7753e-116	2	Fzd2
Phc1	1.96054e-120	0.566534	0.786	0.704	3.59289e-116	2	Phc1
Sqle	3.12887e-119	0.606173	0.768	0.651	5.73396e-115	2	Sqle
Peg10	6.60364e-119	0.485925	0.349	0.104	1.21018e-114	2	Peg10
Fkbp1a	9.13885e-119	0.425558	0.943	0.946	1.67479e-114	2	Fkbp1a
Ube2k	1.77563e-118	0.476098	0.92	0.902	3.25402e-114	2	Ube2k
Crmp1	2.07608e-116	0.280062	0.25	0.041	3.80462e-112	2	Crmp1
Polr1d	3.77508e-116	0.413165	0.962	0.97	6.91821e-112	2	Polr1d
Adk	5.29403e-115	0.524446	0.676	0.518	9.70184e-111	2	Adk
Tmem167	5.82463e-115	0.447928	0.941	0.924	1.06742e-110	2	Tmem167
Zfp644	8.67437e-115	0.561772	0.731	0.62	1.58966e-110	2	Zfp644
Tmem57	3.65751e-113	0.553078	0.612	0.419	6.70274e-109	2	Tmem57
Chd9	4.47803e-113	0.562401	0.61	0.419	8.20644e-109	2	Chd9
Sulf1	7.52596e-113	0.441891	0.414	0.171	1.37921e-108	2	Sulf1
Arid1a	1.1988e-112	0.526936	0.76	0.68	2.19693e-108	2	Arid1a
Actn4	4.58511e-112	0.513782	0.891	0.855	8.40267e-108	2	Actn4
Lbr	5.84163e-111	0.580798	0.772	0.67	1.07054e-106	2	Lbr
Pgrmc1	8.85908e-111	0.563638	0.67	0.488	1.62352e-106	2	Pgrmc1
Nudc	1.50845e-110	0.375017	0.982	0.977	2.76439e-106	2	Nudc
Pten	1.7913e-110	0.531972	0.72	0.602	3.28273e-106	2	Pten
Rragd	2.07277e-110	0.492896	0.543	0.318	3.79856e-106	2	Rragd
Cgn	7.67654e-109	0.313462	0.262	0.054	1.4068e-104	2	Cgn
Gldc	2.76623e-108	0.451061	0.518	0.27	5.0694e-104	2	Gldc
Mbd3	7.49723e-108	0.433551	0.903	0.904	1.37394e-103	2	Mbd3
Vcp	3.95399e-107	0.395667	0.949	0.948	7.24609e-103	2	Vcp
Gstt2	5.7711e-106	0.419088	0.404	0.172	1.05761e-101	2	Gstt2
Fam60a	5.97359e-106	0.522681	0.876	0.879	1.09472e-101	2	Fam60a
Hdgf	2.37252e-104	0.345635	0.976	0.984	4.34789e-100	2	Hdgf
Erh	2.62123e-104	0.419914	0.909	0.922	4.80366e-100	2	Erh
Acsl5	1.05971e-103	0.302162	0.272	0.064	1.94203e-99	2	Acsl5
Snhg11	1.5943e-103	0.568084	0.596	0.389	2.92172e-99	2	Snhg11
Qser1	2.0207e-103	0.450493	0.456	0.234	3.70313e-99	2	Qser1
Tomm20	2.224e-103	0.345464	0.998	0.997	4.07571e-99	2	Tomm20
Lamb1	1.01127e-102	0.277872	0.394	0.137	1.85325e-98	2	Lamb1
Dph3	3.37085e-102	0.453232	0.87	0.853	6.17742e-98	2	Dph3
Psmb10	4.44615e-102	0.52828	0.612	0.446	8.14802e-98	2	Psmb10
Pak1	1.07143e-100	0.43248	0.523	0.312	1.9635e-96	2	Pak1
Aldh2	1.38269e-100	0.476783	0.909	0.895	2.53391e-96	2	Aldh2
Dctpp1	2.29382e-99	0.346942	0.971	0.979	4.20366e-95	2	Dctpp1
Spop	1.43801e-98	0.463645	0.606	0.436	2.6353e-94	2	Spop
Tpm2	5.37774e-98	0.350561	0.369	0.144	9.85525e-94	2	Tpm2
Tspan4	2.14482e-97	0.449973	0.47	0.255	3.9306e-93	2	Tspan4
Pdlim7	4.76023e-97	0.442173	0.526	0.318	8.7236e-93	2	Pdlim7
Hnrnph1	8.02164e-97	0.450432	0.868	0.841	1.47005e-92	2	Hnrnph1
Pdcd11	1.17607e-96	0.503079	0.819	0.766	2.15526e-92	2	Pdcd11
Ube2e1	1.28376e-95	0.459631	0.564	0.372	2.35262e-91	2	Ube2e1
Limd2	1.97653e-95	0.413606	0.446	0.223	3.62218e-91	2	Limd2
Hells	3.0261e-95	0.436333	0.96	0.951	5.54564e-91	2	Hells
Rhox5	5.79715e-95	1.01726	0.364	0.135	1.06239e-90	2	Rhox5
Dusp6	8.6386e-95	0.319243	0.292	0.087	1.58311e-90	2	Dusp6
Timm21	1.0525e-94	0.416403	0.451	0.234	1.92881e-90	2	Timm21
Prdx4	2.7067e-94	0.54897	0.797	0.712	4.96031e-90	2	Prdx4
Hmgn1	2.73881e-94	0.268279	0.994	0.998	5.01915e-90	2	Hmgn1
Fus	6.60921e-92	0.416489	0.947	0.942	1.2112e-87	2	Fus
Hes6	1.845e-91	0.378011	0.368	0.152	3.38115e-87	2	Hes6
Ptprs	6.64013e-91	0.388893	0.397	0.182	1.21687e-86	2	Ptprs
Cdk2ap1	6.75354e-91	0.46067	0.755	0.68	1.23765e-86	2	Cdk2ap1
Psmd7	1.34679e-90	0.381096	0.962	0.964	2.46812e-86	2	Psmd7
Nectin2	1.54588e-90	0.493988	0.702	0.581	2.83297e-86	2	Nectin2
Ptk7	7.25865e-90	0.419312	0.439	0.227	1.33022e-85	2	Ptk7
Hmgcr	7.53207e-90	0.615785	0.79	0.703	1.38033e-85	2	Hmgcr
Cdh1	1.58945e-89	0.523384	0.67	0.538	2.91282e-85	2	Cdh1
Itgb1	1.65001e-89	0.524741	0.645	0.505	3.02381e-85	2	Itgb1
Hook1	2.03604e-88	0.385819	0.439	0.224	3.73124e-84	2	Hook1
Ssbp1	8.06153e-88	0.383785	0.929	0.939	1.47736e-83	2	Ssbp1
Dennd5b	2.12774e-87	0.534176	0.587	0.405	3.89929e-83	2	Dennd5b
Gspt1	1.31215e-86	0.348789	0.947	0.966	2.40464e-82	2	Gspt1
Foxn3	1.82105e-86	0.416406	0.458	0.258	3.33726e-82	2	Foxn3
Ddx3x	1.85791e-86	0.461549	0.814	0.788	3.4048e-82	2	Ddx3x
Fam208b	2.51714e-86	0.340139	0.33	0.127	4.61292e-82	2	Fam208b
Lin28b	2.82346e-85	0.283905	0.255	0.071	5.17427e-81	2	Lin28b
Peg3	6.56451e-85	0.603803	0.508	0.309	1.20301e-80	2	Peg3
Cks1b	9.99287e-85	0.361179	0.951	0.953	1.83129e-80	2	Cks1b
Siva1	2.22712e-84	0.374084	0.957	0.963	4.08142e-80	2	Siva1
Cad	4.93449e-83	0.436354	0.692	0.602	9.04295e-79	2	Cad
Map1b	1.02784e-81	0.518958	0.667	0.55	1.88363e-77	2	Map1b
H2-K1	1.03389e-81	0.362292	0.343	0.142	1.89471e-77	2	H2-K1
Cul1	1.68443e-81	0.424632	0.824	0.79	3.08689e-77	2	Cul1
Myef2	5.84055e-81	0.47843	0.63	0.497	1.07034e-76	2	Myef2
Mdn1	5.02241e-80	0.460543	0.78	0.742	9.20407e-76	2	Mdn1
Plk4	7.35818e-80	0.526569	0.776	0.721	1.34846e-75	2	Plk4
mt-Nd4l	1.1021e-79	0.58125	0.977	0.954	2.01972e-75	2	mt-Nd4l
Lrrfip1	4.98429e-79	0.288909	0.306	0.111	9.1342e-75	2	Lrrfip1
Ybx3	3.4229e-78	0.360946	0.945	0.95	6.2728e-74	2	Ybx3
Bok	4.13538e-78	0.319063	0.321	0.132	7.57849e-74	2	Bok
Pdap1	7.4573e-78	0.307096	0.978	0.987	1.36662e-73	2	Pdap1
Gadd45a	1.13864e-77	0.427727	0.446	0.257	2.08667e-73	2	Gadd45a
Eif4g2	1.43441e-77	0.327382	0.985	0.988	2.6287e-73	2	Eif4g2
Tmem238	2.33875e-77	0.456354	0.678	0.585	4.286e-73	2	Tmem238
Mrpl34	7.35694e-77	0.388874	0.918	0.93	1.34823e-72	2	Mrpl34
Rdx	9.98992e-77	0.351139	0.923	0.899	1.83075e-72	2	Rdx
Naa15	2.27908e-76	0.393733	0.826	0.802	4.17665e-72	2	Naa15
Pcbp4	8.65256e-76	0.433698	0.692	0.604	1.58567e-71	2	Pcbp4
Psma7	1.87604e-75	0.280007	0.99	0.995	3.43802e-71	2	Psma7
Mycbp2	2.36558e-74	0.429709	0.545	0.38	4.33516e-70	2	Mycbp2
Bin1	6.4888e-74	0.302751	0.336	0.147	1.18914e-69	2	Bin1
Psip1	7.5115e-74	0.339338	0.943	0.964	1.37656e-69	2	Psip1
Gclc	1.07123e-73	0.381225	0.483	0.301	1.96314e-69	2	Gclc
Fasn	3.04975e-73	0.420486	0.756	0.711	5.58896e-69	2	Fasn
Tnfrsf19	3.25483e-73	0.302752	0.295	0.113	5.9648e-69	2	Tnfrsf19
Eif4g1	4.94575e-73	0.345958	0.925	0.934	9.06357e-69	2	Eif4g1
Ydjc	7.72853e-73	0.439846	0.57	0.429	1.41633e-68	2	Ydjc
Gpx2	1.87483e-72	0.350035	0.368	0.168	3.43581e-68	2	Gpx2
Hist1h2ap	1.04878e-71	0.627038	0.733	0.683	1.92199e-67	2	Hist1h2ap
Atad1	1.09187e-71	0.423588	0.472	0.303	2.00097e-67	2	Atad1
Zfp326	1.75604e-71	0.416146	0.614	0.486	3.21811e-67	2	Zfp326
Top1	2.2107e-71	0.349138	0.945	0.953	4.05132e-67	2	Top1
Pi4k2b	3.98192e-71	0.298136	0.321	0.138	7.29727e-67	2	Pi4k2b
Plekha1	1.12129e-70	0.367723	0.435	0.259	2.05488e-66	2	Plekha1
Unc5b	4.08983e-70	0.307859	0.304	0.125	7.49502e-66	2	Unc5b
Fkbp11	6.65492e-70	0.392442	0.591	0.431	1.21958e-65	2	Fkbp11
Rsl1d1	9.44918e-70	0.301717	0.982	0.987	1.73166e-65	2	Rsl1d1
Gart	1.42279e-69	0.35517	0.867	0.878	2.6074e-65	2	Gart
Acsl4	1.76688e-69	0.343198	0.389	0.196	3.23799e-65	2	Acsl4
Nop56	2.03361e-69	0.345631	0.981	0.975	3.72679e-65	2	Nop56
Fgfr1	2.25511e-69	0.403384	0.503	0.344	4.13271e-65	2	Fgfr1
Dek	2.96346e-69	0.301203	0.972	0.976	5.43083e-65	2	Dek
Bclaf1	3.29271e-69	0.355803	0.916	0.921	6.03421e-65	2	Bclaf1
Stag2	7.84619e-69	0.39299	0.521	0.37	1.43789e-64	2	Stag2
Tecr	1.37334e-68	0.434069	0.915	0.881	2.51677e-64	2	Tecr
Nisch	1.5295e-68	0.394059	0.79	0.741	2.80296e-64	2	Nisch
Dut	1.7171e-68	0.326205	0.969	0.977	3.14675e-64	2	Dut
Pphln1	2.90133e-68	0.337224	0.408	0.231	5.31698e-64	2	Pphln1
Ptgr1	3.26932e-68	0.384533	0.408	0.223	5.99136e-64	2	Ptgr1
Knop1	1.79035e-67	0.352143	0.921	0.922	3.281e-63	2	Knop1
Eif3b	1.92619e-67	0.340193	0.901	0.912	3.52993e-63	2	Eif3b
Acot1	3.42283e-67	0.299943	0.293	0.118	6.27267e-63	2	Acot1
Dcakd	7.25255e-67	0.408619	0.709	0.67	1.3291e-62	2	Dcakd
Dtd1	1.38424e-66	0.397217	0.609	0.496	2.53675e-62	2	Dtd1
Rcbtb2	2.75083e-66	0.26947	0.327	0.145	5.04118e-62	2	Rcbtb2
Bcl2l11	3.56033e-66	0.253204	0.255	0.09	6.52465e-62	2	Bcl2l11
Zdbf2	8.45915e-66	0.471789	0.747	0.692	1.55022e-61	2	Zdbf2
Ftsj3	1.10989e-65	0.362841	0.889	0.898	2.03398e-61	2	Ftsj3
Ptbp2	2.09995e-65	0.270633	0.3	0.128	3.84838e-61	2	Ptbp2
Ipo5	2.12744e-65	0.379511	0.827	0.832	3.89875e-61	2	Ipo5
Phf21a	3.01152e-65	0.295449	0.303	0.132	5.51892e-61	2	Phf21a
Chchd1	9.91401e-65	0.318936	0.931	0.949	1.81684e-60	2	Chchd1
Tnrc6a	1.8137e-64	0.422759	0.6	0.496	3.32378e-60	2	Tnrc6a
Ubc	2.08831e-64	0.409213	0.809	0.808	3.82703e-60	2	Ubc
Gm26917	3.97017e-64	0.53943	0.837	0.796	7.27574e-60	2	Gm26917
Sumo3	1.03033e-63	0.34157	0.843	0.863	1.88818e-59	2	Sumo3
Cgnl1	1.44966e-63	0.274135	0.308	0.13	2.65665e-59	2	Cgnl1
Gmps	3.05801e-62	0.344435	0.847	0.857	5.60411e-58	2	Gmps
Exosc7	2.07112e-61	0.36362	0.797	0.784	3.79554e-57	2	Exosc7
Ehmt1	2.0978e-61	0.383597	0.621	0.531	3.84443e-57	2	Ehmt1
Smco4	1.08839e-60	0.32609	0.443	0.271	1.99458e-56	2	Smco4
Msmo1	4.75853e-60	0.504258	0.765	0.701	8.72048e-56	2	Msmo1
Plcg2	5.03693e-60	0.317093	0.365	0.201	9.23068e-56	2	Plcg2
Pde7a	5.8844e-60	0.293397	0.336	0.17	1.07838e-55	2	Pde7a
Bptf	1.06315e-59	0.358775	0.857	0.856	1.94833e-55	2	Bptf
Atic	1.07527e-59	0.373644	0.817	0.818	1.97054e-55	2	Atic
Plk2	1.48725e-59	0.307243	0.296	0.127	2.72553e-55	2	Plk2
Gtf3a	1.65639e-59	0.376535	0.698	0.653	3.03551e-55	2	Gtf3a
Gpd2	6.26474e-59	0.405462	0.539	0.412	1.14808e-54	2	Gpd2
Ptpn13	8.38116e-59	0.259679	0.275	0.112	1.53593e-54	2	Ptpn13
Reep5	2.44009e-58	0.403611	0.681	0.596	4.47172e-54	2	Reep5
Tulp4	3.5321e-58	0.312805	0.397	0.227	6.47292e-54	2	Tulp4
Gnas	6.62841e-58	0.381333	0.787	0.765	1.21472e-53	2	Gnas
Ddx18	8.204e-58	0.336558	0.902	0.92	1.50346e-53	2	Ddx18
Gnl3	1.37397e-57	0.306568	0.96	0.968	2.51794e-53	2	Gnl3
Hpf1	2.861e-57	0.342576	0.775	0.765	5.24308e-53	2	Hpf1
Xpo4	3.75108e-57	0.397842	0.564	0.451	6.87422e-53	2	Xpo4
Gm13075	1.96107e-56	0.472285	0.402	0.229	3.59385e-52	2	Gm13075
Pcbp2	2.83676e-55	0.269328	0.959	0.972	5.19864e-51	2	Pcbp2
Gar1	3.19779e-55	0.314327	0.861	0.888	5.86028e-51	2	Gar1
Adgrl1	3.49298e-55	0.361595	0.46	0.317	6.40124e-51	2	Adgrl1
Ebpl	5.04359e-55	0.425466	0.645	0.569	9.24288e-51	2	Ebpl
Uchl1	5.5582e-55	0.374901	0.64	0.56	1.0186e-50	2	Uchl1
Atp1a1	9.44478e-55	0.387029	0.799	0.742	1.73085e-50	2	Atp1a1
Vps36	9.84903e-55	0.357616	0.745	0.725	1.80493e-50	2	Vps36
Krtcap2	1.07339e-54	0.3674	0.9	0.885	1.96709e-50	2	Krtcap2
Rtn3	8.60687e-54	0.421173	0.725	0.673	1.57729e-49	2	Rtn3
Six4	1.07031e-53	0.287288	0.359	0.204	1.96145e-49	2	Six4
Taf1d	5.10249e-53	0.39763	0.941	0.941	9.35083e-49	2	Taf1d
Ssrp1	1.00448e-52	0.318139	0.878	0.901	1.84082e-48	2	Ssrp1
Timm50	1.20538e-52	0.352775	0.76	0.737	2.20898e-48	2	Timm50
Por	2.26533e-52	0.394824	0.501	0.378	4.15145e-48	2	Por
Tmsb4x	2.44645e-52	0.430676	0.95	0.95	4.48336e-48	2	Tmsb4x
Trp53bp1	3.04367e-52	0.29821	0.373	0.224	5.57782e-48	2	Trp53bp1
Srsf1	4.32308e-52	0.360077	0.817	0.823	7.92247e-48	2	Srsf1
Kpnb1	5.62769e-52	0.327065	0.881	0.904	1.03133e-47	2	Kpnb1
Pom121	5.83514e-52	0.394613	0.511	0.389	1.06935e-47	2	Pom121
Adsl	6.46052e-52	0.347313	0.658	0.606	1.18396e-47	2	Adsl
Bbx	8.99825e-52	0.367799	0.441	0.297	1.64902e-47	2	Bbx
Mkrn1	1.15481e-51	0.289865	0.986	0.992	2.11631e-47	2	Mkrn1
Ccne1	1.3659e-51	0.348458	0.883	0.875	2.50315e-47	2	Ccne1
Mrpl20	1.43918e-51	0.288642	0.939	0.946	2.63744e-47	2	Mrpl20
1110008F13Rik	1.7052e-51	0.314319	0.903	0.913	3.12495e-47	2	1110008F13Rik
Blmh	2.38641e-51	0.326493	0.756	0.74	4.37333e-47	2	Blmh
Supt16	2.68733e-51	0.274116	0.964	0.982	4.92479e-47	2	Supt16
Hsd17b11	3.47002e-51	0.387239	0.445	0.316	6.35916e-47	2	Hsd17b11
Riox2	4.88052e-51	0.315138	0.46	0.324	8.94404e-47	2	Riox2
Pdia3	7.8366e-51	0.385465	0.929	0.91	1.43614e-46	2	Pdia3
Cyp51	1.1353e-50	0.428054	0.684	0.598	2.08055e-46	2	Cyp51
Zfp532	1.53105e-50	0.302201	0.346	0.199	2.80581e-46	2	Zfp532
Spint2	1.83674e-50	0.385396	0.672	0.598	3.36601e-46	2	Spint2
Aen	2.71391e-50	0.340321	0.742	0.74	4.9735e-46	2	Aen
Tmem208	3.14262e-50	0.376137	0.781	0.745	5.75917e-46	2	Tmem208
Pum3	4.03332e-50	0.319516	0.815	0.84	7.39146e-46	2	Pum3
Paip2	4.03639e-50	0.282685	0.898	0.924	7.39708e-46	2	Paip2
Spcs2	4.72203e-50	0.34188	0.926	0.907	8.6536e-46	2	Spcs2
Pcmt1	5.68967e-50	0.382591	0.711	0.669	1.04269e-45	2	Pcmt1
Ube3c	7.43244e-50	0.35333	0.489	0.371	1.36207e-45	2	Ube3c
Ankrd17	1.72316e-49	0.370833	0.732	0.701	3.15786e-45	2	Ankrd17
2022-03-05	2.83896e-49	0.336224	0.796	0.793	5.20268e-45	2	2022-03-05
Chd1	5.4194e-49	0.353799	0.746	0.734	9.9316e-45	2	Chd1
Rnft1	1.02043e-48	0.318944	0.399	0.26	1.87003e-44	2	Rnft1
Smarca4	1.25732e-48	0.313423	0.816	0.841	2.30417e-44	2	Smarca4
Fdft1	1.42605e-48	0.383598	0.714	0.686	2.61337e-44	2	Fdft1
Ciapin1	2.81726e-48	0.297187	0.841	0.85	5.16291e-44	2	Ciapin1
Comt	3.25048e-48	0.508862	0.659	0.595	5.95683e-44	2	Comt
Idi1	8.80973e-48	0.369748	0.786	0.79	1.61447e-43	2	Idi1
Smn1	9.69555e-48	0.320642	0.822	0.839	1.77681e-43	2	Smn1
Denr	1.21996e-47	0.28272	0.893	0.905	2.2357e-43	2	Denr
Mns1	1.6448e-47	0.328189	0.469	0.346	3.01426e-43	2	Mns1
Fam169a	1.78449e-47	0.355459	0.533	0.436	3.27026e-43	2	Fam169a
Slc39a10	8.92033e-47	0.385141	0.528	0.424	1.63474e-42	2	Slc39a10
Arid2	9.08468e-47	0.320885	0.393	0.26	1.66486e-42	2	Arid2
P4hb	1.28229e-46	0.345618	0.815	0.778	2.34993e-42	2	P4hb
Zcchc3	3.32679e-46	0.331048	0.501	0.39	6.09667e-42	2	Zcchc3
Slc3a2	4.90963e-46	0.362892	0.844	0.817	8.99739e-42	2	Slc3a2
Bzw1	6.69692e-46	0.268203	0.949	0.972	1.22728e-41	2	Bzw1
Ddit4l	8.45356e-46	0.277975	0.313	0.162	1.5492e-41	2	Ddit4l
Tfdp2	1.62039e-45	0.371959	0.646	0.605	2.96952e-41	2	Tfdp2
Eif4h	2.09406e-45	0.298194	0.843	0.866	3.83758e-41	2	Eif4h
Tfdp1	3.57636e-45	0.339074	0.692	0.652	6.55404e-41	2	Tfdp1
Clspn	4.22816e-45	0.361217	0.649	0.601	7.74853e-41	2	Clspn
Nsun2	6.84194e-45	0.290468	0.894	0.913	1.25385e-40	2	Nsun2
Hras	9.59187e-45	0.286799	0.856	0.895	1.75781e-40	2	Hras
Slc20a2	1.32367e-44	0.287557	0.372	0.238	2.42576e-40	2	Slc20a2
Nr6a1	1.34376e-44	0.268629	0.35	0.212	2.46258e-40	2	Nr6a1
Dgkz	1.37565e-44	0.285322	0.412	0.283	2.52101e-40	2	Dgkz
Gemin5	1.38723e-44	0.338867	0.6	0.548	2.54223e-40	2	Gemin5
Ermp1	3.3769e-44	0.296279	0.323	0.184	6.1885e-40	2	Ermp1
Jund	7.51287e-44	0.360076	0.786	0.805	1.37681e-39	2	Jund
Txndc5	1.63777e-43	0.338013	0.489	0.373	3.00137e-39	2	Txndc5
Mrpl33	1.84958e-43	0.299764	0.841	0.836	3.38953e-39	2	Mrpl33
Chd8	2.02928e-43	0.340164	0.671	0.629	3.71886e-39	2	Chd8
Rlim	2.42837e-43	0.39027	0.5	0.403	4.45024e-39	2	Rlim
Abhd14a	3.58216e-43	0.329335	0.494	0.392	6.56466e-39	2	Abhd14a
Zcchc11	6.80359e-43	0.357144	0.642	0.592	1.24683e-38	2	Zcchc11
Dppa4	7.37721e-43	0.345822	0.68	0.651	1.35195e-38	2	Dppa4
Tmem5	7.6937e-43	0.356353	0.525	0.436	1.40995e-38	2	Tmem5
Utp20	9.22917e-43	0.344097	0.685	0.643	1.69134e-38	2	Utp20
Rexo2	1.31996e-42	0.281404	0.855	0.88	2.41896e-38	2	Rexo2
Scand1	1.81289e-42	0.298835	0.779	0.759	3.32231e-38	2	Scand1
Ezr	2.70198e-42	0.324706	0.865	0.885	4.95165e-38	2	Ezr
Lama5	2.24807e-41	0.279633	0.324	0.195	4.11982e-37	2	Lama5
Psmg2	5.34595e-41	0.337997	0.636	0.589	9.79699e-37	2	Psmg2
Eno1	6.09075e-41	0.250828	0.965	0.991	1.11619e-36	2	Eno1
AC149090.1	6.24465e-41	0.402653	0.643	0.6	1.1444e-36	2	AC149090.1
Tpm1	1.0883e-40	0.426374	0.707	0.709	1.99443e-36	2	Tpm1
Flna	1.13962e-40	0.355212	0.543	0.466	2.08848e-36	2	Flna
9130401M01Rik	1.3509e-40	0.296899	0.721	0.709	2.47566e-36	2	9130401M01Rik
Kars	1.39051e-40	0.317263	0.724	0.721	2.54825e-36	2	Kars
Laptm4b	1.44406e-40	0.272603	0.348	0.221	2.64638e-36	2	Laptm4b
Mtdh	1.56773e-40	0.363253	0.914	0.901	2.87302e-36	2	Mtdh
Manf	3.45412e-40	0.278697	0.934	0.91	6.33002e-36	2	Manf
Usp50	7.35045e-40	0.310057	0.536	0.46	1.34704e-35	2	Usp50
Rnf149	7.95631e-40	0.337758	0.533	0.457	1.45807e-35	2	Rnf149
Sesn3	9.38796e-40	0.27047	0.319	0.191	1.72044e-35	2	Sesn3
Gm48168	1.13631e-39	0.298703	0.446	0.324	2.0824e-35	2	Gm48168
Gtf2i	1.49796e-39	0.329283	0.623	0.571	2.74517e-35	2	Gtf2i
Ldlr	2.59469e-39	0.376246	0.526	0.439	4.75503e-35	2	Ldlr
Scd2	7.37672e-39	0.439674	0.871	0.881	1.35186e-34	2	Scd2
Celf1	8.77073e-39	0.309729	0.73	0.733	1.60732e-34	2	Celf1
Pabpc4	1.05352e-38	0.298547	0.785	0.807	1.93069e-34	2	Pabpc4
Casp3	1.12307e-38	0.336074	0.517	0.437	2.05815e-34	2	Casp3
Gcn1l1	1.32654e-38	0.322308	0.583	0.522	2.43102e-34	2	Gcn1l1
Enc1	1.4709e-38	0.322512	0.458	0.356	2.69558e-34	2	Enc1
Cenps	1.79966e-38	0.309507	0.663	0.645	3.29805e-34	2	Cenps
Ddx1	2.39203e-38	0.269425	0.823	0.858	4.38363e-34	2	Ddx1
Nme4	2.69984e-38	0.325618	0.674	0.648	4.94773e-34	2	Nme4
Klhdc2	4.46579e-38	0.315961	0.547	0.479	8.18401e-34	2	Klhdc2
Hnrnpdl	6.28002e-38	0.252398	0.927	0.951	1.15088e-33	2	Hnrnpdl
Clns1a	1.00211e-37	0.255916	0.868	0.891	1.83647e-33	2	Clns1a
Trnt1	1.06255e-37	0.333773	0.629	0.601	1.94723e-33	2	Trnt1
Cyb5b	1.18879e-37	0.292474	0.754	0.773	2.17858e-33	2	Cyb5b
Fundc2	2.74898e-37	0.310281	0.658	0.631	5.03779e-33	2	Fundc2
Aqr	3.88612e-37	0.321843	0.659	0.642	7.12171e-33	2	Aqr
Nenf	5.57936e-37	0.257998	0.354	0.23	1.02247e-32	2	Nenf
Magohb	8.00516e-37	0.297308	0.438	0.331	1.46702e-32	2	Magohb
Luc7l2	8.03927e-37	0.294978	0.884	0.881	1.47328e-32	2	Luc7l2
Minpp1	1.20603e-36	0.285533	0.414	0.305	2.21016e-32	2	Minpp1
Wipi2	1.28844e-36	0.318543	0.559	0.503	2.3612e-32	2	Wipi2
Tsr1	1.52011e-36	0.308738	0.656	0.638	2.78575e-32	2	Tsr1
Laptm4a	1.65625e-36	0.325804	0.756	0.758	3.03524e-32	2	Laptm4a
Tfe3	2.4959e-36	0.313756	0.451	0.357	4.57398e-32	2	Tfe3
Pir	2.52576e-36	0.295684	0.451	0.351	4.62871e-32	2	Pir
Rcn2	3.88294e-36	0.320206	0.43	0.328	7.11588e-32	2	Rcn2
Xpo7	4.97032e-36	0.286087	0.444	0.347	9.10861e-32	2	Xpo7
Crip1	5.45373e-36	0.339013	0.55	0.465	9.99451e-32	2	Crip1
Ankrd11	6.51716e-36	0.278623	0.935	0.941	1.19433e-31	2	Ankrd11
Ube4b	6.88161e-36	0.336116	0.575	0.534	1.26112e-31	2	Ube4b
Dhps	8.93405e-36	0.31105	0.663	0.649	1.63725e-31	2	Dhps
Ifrd11	1.02809e-35	0.308115	0.643	0.587	1.88408e-31	2	Ifrd1
Ddx24	1.06338e-35	0.267857	0.896	0.925	1.94875e-31	2	Ddx24
Phf14	1.60711e-35	0.295063	0.612	0.568	2.94518e-31	2	Phf14
Gtf2a2	2.04578e-35	0.265567	0.756	0.771	3.74909e-31	2	Gtf2a2
Zfp280d	2.30747e-35	0.298314	0.457	0.362	4.22866e-31	2	Zfp280d
Ppp5c	2.60816e-35	0.303066	0.651	0.635	4.77972e-31	2	Ppp5c
Etnk1	3.39882e-35	0.382855	0.588	0.538	6.22867e-31	2	Etnk1
Gtf2h5	3.85478e-35	0.252626	0.88	0.901	7.06427e-31	2	Gtf2h5
D10Wsu102e	5.13353e-35	0.340399	0.697	0.682	9.4077e-31	2	D10Wsu102e
Mbtd1	5.37475e-35	0.294276	0.499	0.411	9.84977e-31	2	Mbtd1
Igf2bp1	6.98276e-35	0.260723	0.931	0.933	1.27966e-30	2	Igf2bp1
Rps6ka6	7.4999e-35	0.300738	0.354	0.244	1.37443e-30	2	Rps6ka6
Loxl2	8.61345e-35	0.267665	0.273	0.153	1.5785e-30	2	Loxl2
Dhcr7	1.01583e-34	0.315601	0.406	0.298	1.86161e-30	2	Dhcr7
Bmyc	2.44131e-34	0.301815	0.477	0.385	4.47394e-30	2	Bmyc
2810004N23Rik	4.26155e-34	0.26778	0.845	0.87	7.80972e-30	2	2810004N23Rik
Bsg	5.79682e-34	0.297734	0.98	0.975	1.06233e-29	2	Bsg
Ubap2	7.81119e-34	0.261456	0.784	0.792	1.43148e-29	2	Ubap2
AU020206	1.03305e-33	0.254154	0.317	0.205	1.89317e-29	2	AU020206
Supt6	1.16786e-33	0.294523	0.773	0.795	2.14022e-29	2	Supt6
Dstn1	1.20612e-33	0.265359	0.927	0.962	2.21034e-29	2	Dstn
Got2	1.57744e-33	0.258779	0.797	0.825	2.89082e-29	2	Got2
Trim71	1.62104e-33	0.285187	0.826	0.84	2.97073e-29	2	Trim71
Snap47	1.6231e-33	0.280501	0.492	0.413	2.9745e-29	2	Snap47
Dhx15	1.82418e-33	0.272642	0.773	0.789	3.343e-29	2	Dhx15
Xpo1	2.00169e-33	0.294458	0.82	0.83	3.66829e-29	2	Xpo1
Fxn	2.19223e-33	0.288674	0.508	0.43	4.01748e-29	2	Fxn
Etl4	2.3181e-33	0.323193	0.536	0.463	4.24815e-29	2	Etl4
Ccng1	2.76008e-33	0.310243	0.721	0.698	5.05813e-29	2	Ccng1
Sf3b3	4.4381e-33	0.262326	0.855	0.86	8.13326e-29	2	Sf3b3
Ppib	8.1232e-33	0.277547	0.982	0.972	1.48866e-28	2	Ppib
Snhg9	9.42812e-33	0.257634	0.338	0.225	1.7278e-28	2	Snhg9
Naa20	9.8196e-33	0.289584	0.74	0.763	1.79954e-28	2	Naa20
Lsm1	1.17469e-32	0.275183	0.723	0.73	2.15274e-28	2	Lsm1
Rad50	2.13554e-32	0.305744	0.703	0.685	3.91359e-28	2	Rad50
Parl	3.14238e-32	0.261279	0.83	0.859	5.75872e-28	2	Parl
Tnpo3	3.28945e-32	0.285286	0.682	0.686	6.02825e-28	2	Tnpo3
Phip	4.65355e-32	0.311804	0.638	0.609	8.52809e-28	2	Phip
Abcg2	6.51737e-32	0.316239	0.521	0.452	1.19437e-27	2	Abcg2
Gpatch4	7.95199e-32	0.271483	0.763	0.797	1.45728e-27	2	Gpatch4
Pnisr	8.36918e-32	0.283899	0.779	0.8	1.53374e-27	2	Pnisr
Aplp2	1.26476e-31	0.333222	0.825	0.805	2.3178e-27	2	Aplp2
Huwe1	1.78238e-31	0.270841	0.814	0.845	3.2664e-27	2	Huwe1
Tmem131	2.39301e-31	0.330921	0.515	0.462	4.38542e-27	2	Tmem131
Traf4	2.69721e-31	0.296719	0.622	0.598	4.94291e-27	2	Traf4
Rev1	4.8562e-31	0.260287	0.4	0.296	8.89948e-27	2	Rev1
Ctbp1	5.13923e-31	0.265921	0.502	0.428	9.41815e-27	2	Ctbp1
Acsl3	8.10189e-31	0.355558	0.659	0.635	1.48475e-26	2	Acsl3
Utp14b	1.01739e-30	0.310142	0.494	0.419	1.86448e-26	2	Utp14b
Clpb	1.04174e-30	0.303173	0.566	0.52	1.90909e-26	2	Clpb
Nrip1	1.8044e-30	0.261233	0.303	0.196	3.30675e-26	2	Nrip1
U2af2	2.11609e-30	0.258228	0.776	0.817	3.87794e-26	2	U2af2
Cyb5r1	2.1889e-30	0.313885	0.59	0.556	4.01137e-26	2	Cyb5r1
Ctr9	2.4353e-30	0.330488	0.451	0.379	4.46293e-26	2	Ctr9
Ctnnal1	3.99547e-30	0.268941	0.488	0.411	7.3221e-26	2	Ctnnal1
Thop1	4.16895e-30	0.263373	0.739	0.763	7.64002e-26	2	Thop1
Pcgf6	4.49132e-30	0.282135	0.623	0.603	8.23078e-26	2	Pcgf6
Hspa5	5.21557e-30	0.271767	0.967	0.932	9.55805e-26	2	Hspa5
Nqo1	8.73445e-30	0.31246	0.44	0.356	1.60068e-25	2	Nqo1
Iqgap1	9.78851e-30	0.325414	0.822	0.82	1.79384e-25	2	Iqgap1
Atl2	1.10624e-29	0.293473	0.361	0.268	2.02729e-25	2	Atl2
Larp1	1.12461e-29	0.268212	0.748	0.739	2.06097e-25	2	Larp1
Pgd	1.2236e-29	0.262504	0.754	0.776	2.24237e-25	2	Pgd
Sec62	1.51133e-29	0.327921	0.829	0.818	2.76967e-25	2	Sec62
Tnks2	2.06463e-29	0.294818	0.748	0.75	3.78365e-25	2	Tnks2
Rbck1	2.31204e-29	0.272174	0.543	0.496	4.23705e-25	2	Rbck1
Sf3b4	2.4982e-29	0.289307	0.692	0.7	4.5782e-25	2	Sf3b4
Tmed9	3.66325e-29	0.298995	0.91	0.898	6.71327e-25	2	Tmed9
Trim44	4.41433e-29	0.300618	0.442	0.353	8.0897e-25	2	Trim44
Zfp462	5.96897e-29	0.277429	0.43	0.349	1.09387e-24	2	Zfp462
Stx16	7.48589e-29	0.296943	0.459	0.386	1.37186e-24	2	Stx16
Tiparp	1.09103e-28	0.289974	0.443	0.362	1.99941e-24	2	Tiparp
Nectin3	1.62901e-28	0.270589	0.387	0.298	2.98532e-24	2	Nectin3
Larp7	3.839e-28	0.259039	0.704	0.705	7.03536e-24	2	Larp7
Abcc4	4.53365e-28	0.288295	0.311	0.216	8.30837e-24	2	Abcc4
Marcks	5.2044e-28	0.296879	0.438	0.355	9.53758e-24	2	Marcks
Twf2	6.21453e-28	0.322582	0.615	0.612	1.13887e-23	2	Twf2
Tardbp	9.86528e-28	0.251705	0.873	0.888	1.80791e-23	2	Tardbp
Nfyb	1.43425e-27	0.26074	0.737	0.761	2.6284e-23	2	Nfyb
Halr1	2.17512e-27	0.293911	0.331	0.238	3.98612e-23	2	Halr1
Maz	2.98487e-27	0.250597	0.765	0.796	5.47006e-23	2	Maz
Tex30	3.01253e-27	0.260366	0.525	0.475	5.52076e-23	2	Tex30
Faf2	4.06555e-27	0.298415	0.572	0.534	7.45052e-23	2	Faf2
Hadhb	7.37588e-27	0.275562	0.551	0.506	1.3517e-22	2	Hadhb
Acaca	7.72454e-27	0.273693	0.42	0.346	1.4156e-22	2	Acaca
Polr1a	1.60619e-26	0.269552	0.604	0.585	2.9435e-22	2	Polr1a
Insig1	2.15002e-26	0.282179	0.499	0.422	3.94012e-22	2	Insig1
F11r	2.63013e-26	0.281027	0.393	0.313	4.81997e-22	2	F11r
Tmed2	2.64773e-26	0.278303	0.8	0.804	4.85223e-22	2	Tmed2
Rbbp6	2.97628e-26	0.272872	0.676	0.677	5.45433e-22	2	Rbbp6
Fkbp2	3.27236e-26	0.290718	0.676	0.663	5.99693e-22	2	Fkbp2
Mdm21	5.05023e-26	0.415804	0.62	0.599	9.25505e-22	2	Mdm2
Apela	5.49778e-26	0.422655	0.494	0.459	1.00752e-21	2	Apela
Platr17	6.37424e-26	0.282464	0.59	0.56	1.16814e-21	2	Platr17
Ppif	6.48208e-26	0.259944	0.573	0.539	1.18791e-21	2	Ppif
Scaf11	7.08788e-26	0.25206	0.883	0.906	1.29893e-21	2	Scaf11
Dpy19l1	9.83729e-26	0.261561	0.345	0.256	1.80278e-21	2	Dpy19l1
Sar1b	9.96153e-26	0.298874	0.648	0.645	1.82555e-21	2	Sar1b
Dhfr	1.24152e-25	0.255523	0.71	0.736	2.27521e-21	2	Dhfr
Asxl1	1.43897e-25	0.263046	0.57	0.542	2.63706e-21	2	Asxl1
Yars2	1.44756e-25	0.283039	0.503	0.451	2.65279e-21	2	Yars2
Sfxn1	2.20954e-25	0.287956	0.76	0.784	4.0492e-21	2	Sfxn1
Nr2f6	2.28768e-25	0.256475	0.427	0.358	4.1924e-21	2	Nr2f6
Lpcat1	2.44992e-25	0.25962	0.373	0.289	4.48972e-21	2	Lpcat1
Gfod2	2.54887e-25	0.356085	0.305	0.203	4.67107e-21	2	Gfod2
Utp4	3.06633e-25	0.263821	0.572	0.547	5.61936e-21	2	Utp4
Pspc1	3.83118e-25	0.26509	0.609	0.584	7.02102e-21	2	Pspc1
Pbrm1	4.01456e-25	0.278707	0.703	0.712	7.35709e-21	2	Pbrm1
Nabp2	6.28556e-25	0.268387	0.565	0.538	1.15189e-20	2	Nabp2
Gnpat	8.9418e-25	0.252321	0.463	0.403	1.63867e-20	2	Gnpat
Elovl6	1.02954e-24	0.313224	0.693	0.688	1.88673e-20	2	Elovl6
Vmp1	1.08893e-24	0.283836	0.55	0.516	1.99557e-20	2	Vmp1
Nfx1	1.21026e-24	0.262074	0.657	0.668	2.21792e-20	2	Nfx1
Smyd2	1.21964e-24	0.259801	0.472	0.415	2.23511e-20	2	Smyd2
Rps6kb1	1.58574e-24	0.275494	0.552	0.526	2.90603e-20	2	Rps6kb1
Trim59	1.69761e-24	0.272961	0.64	0.626	3.11104e-20	2	Trim59
Otud4	2.39903e-24	0.251708	0.538	0.495	4.39647e-20	2	Otud4
Acvr2b	2.50732e-24	0.257485	0.413	0.343	4.59491e-20	2	Acvr2b
Gnl2	3.21751e-24	0.253315	0.664	0.673	5.8964e-20	2	Gnl2
Mafg	4.26853e-24	0.274269	0.611	0.602	7.82251e-20	2	Mafg
2610524H06Rik	5.06176e-24	0.314177	0.52	0.475	9.27619e-20	2	2610524H06Rik
Bscl2	5.33307e-24	0.263843	0.416	0.347	9.77338e-20	2	Bscl2
Platr10	6.35305e-24	0.277733	0.624	0.618	1.16426e-19	2	Platr10
Trp53inp1	7.80684e-24	0.279736	0.432	0.349	1.43068e-19	2	Trp53inp1
Supt5	9.93788e-24	0.25264	0.661	0.672	1.82122e-19	2	Supt5
Ino80e	1.04483e-23	0.258752	0.725	0.745	1.91475e-19	2	Ino80e
Pum2	2.13477e-23	0.255375	0.555	0.525	3.91218e-19	2	Pum2
Pigx	2.36031e-23	0.284027	0.546	0.515	4.3255e-19	2	Pigx
Ube2r2	3.07323e-23	0.25062	0.707	0.736	5.63199e-19	2	Ube2r2
Mgea5	3.88846e-23	0.263994	0.595	0.587	7.12599e-19	2	Mgea5
Rpn1	4.66711e-23	0.274299	0.741	0.741	8.55294e-19	2	Rpn1
AC158554.1	5.64418e-23	0.254535	0.722	0.733	1.03435e-18	2	AC158554.1
Ssr1	5.83131e-23	0.268059	0.672	0.662	1.06865e-18	2	Ssr1
Ctps	6.91555e-23	0.254335	0.649	0.657	1.26734e-18	2	Ctps
Zfp981	6.96897e-23	0.290832	0.394	0.321	1.27713e-18	2	Zfp981
Ergic3	8.63008e-23	0.273641	0.611	0.597	1.58155e-18	2	Ergic3
Slc38a1	8.78113e-23	0.281941	0.621	0.605	1.60923e-18	2	Slc38a1
Map1s	8.9689e-23	0.257885	0.455	0.4	1.64364e-18	2	Map1s
Sptbn1	1.48579e-22	0.321737	0.816	0.823	2.72285e-18	2	Sptbn1
Jarid2	1.50043e-22	0.32397	0.8	0.836	2.74969e-18	2	Jarid2
Abcd4	2.26371e-22	0.280635	0.401	0.336	4.14847e-18	2	Abcd4
Dse	3.20018e-22	0.258807	0.394	0.323	5.86465e-18	2	Dse
Ttc14	3.89635e-22	0.287481	0.637	0.647	7.14044e-18	2	Ttc14
Meis2	4.63678e-22	0.308818	0.305	0.225	8.49736e-18	2	Meis2
Abracl	1.10882e-21	0.257882	0.653	0.647	2.03202e-17	2	Abracl
Tmem209	1.64983e-21	0.276526	0.388	0.324	3.02347e-17	2	Tmem209
Rbm5	2.392e-21	0.255991	0.576	0.564	4.38358e-17	2	Rbm5
Ythdc1	4.87743e-21	0.259548	0.733	0.765	8.93838e-17	2	Ythdc1
AY0361181	5.06402e-21	0.407749	0.644	0.62	9.28031e-17	2	AY036118
Zfp266	6.12176e-21	0.264037	0.452	0.401	1.12187e-16	2	Zfp266
Igfbp2	6.60776e-21	0.292364	0.924	0.908	1.21094e-16	2	Igfbp2
Krt8	9.88418e-21	0.520337	0.284	0.198	1.81137e-16	2	Krt8
Akap9	1.05179e-20	0.263212	0.652	0.647	1.92751e-16	2	Akap9
Rfc3	1.27566e-20	0.252221	0.664	0.678	2.33778e-16	2	Rfc3
Hsd17b12	1.57935e-20	0.276902	0.662	0.668	2.89431e-16	2	Hsd17b12
Tia1	1.7192e-20	0.258151	0.441	0.388	3.15061e-16	2	Tia1
Srebf2	1.94047e-20	0.271846	0.601	0.6	3.5561e-16	2	Srebf2
Yae1d1	2.02935e-20	0.280963	0.658	0.663	3.71899e-16	2	Yae1d1
Dync1h1	2.21582e-20	0.283743	0.66	0.668	4.06072e-16	2	Dync1h1
Ccdc47	2.67892e-20	0.275355	0.564	0.538	4.90939e-16	2	Ccdc47
Tmem97	3.4556e-20	0.268397	0.765	0.756	6.33273e-16	2	Tmem97
Nufip2	6.6978e-20	0.256055	0.777	0.804	1.22744e-15	2	Nufip2
Nudcd3	7.49524e-20	0.252653	0.595	0.591	1.37358e-15	2	Nudcd3
Rarg	1.43328e-19	0.251601	0.457	0.41	2.62663e-15	2	Rarg
Agl	2.70967e-18	0.308871	0.331	0.253	4.96575e-14	2	Agl
Myh10	8.09738e-18	0.254167	0.508	0.489	1.48393e-13	2	Myh10
Kdm2a	2.939e-17	0.251164	0.484	0.456	5.38601e-13	2	Kdm2a
Zfp985	3.10252e-17	0.250786	0.651	0.665	5.68567e-13	2	Zfp985
Mfsd10	2.94537e-16	0.267232	0.54	0.535	5.39769e-12	2	Mfsd10
S100a6	4.71269e-16	0.329585	0.332	0.266	8.63647e-12	2	S100a6
Ranbp2	6.71456e-16	0.263648	0.673	0.7	1.23051e-11	2	Ranbp2
Dtl	1.92052e-15	0.264084	0.59	0.596	3.51954e-11	2	Dtl
Pigf	4.24194e-15	0.250483	0.448	0.42	7.77378e-11	2	Pigf
Lars2	6.88939e-15	0.250035	0.494	0.471	1.26255e-10	2	Lars2
Zdhhc12	1.24823e-14	0.274394	0.619	0.638	2.28751e-10	2	Zdhhc12
Degs1	2.99891e-14	0.316072	0.649	0.684	5.4958e-10	2	Degs1
Ptch1	1.38104e-13	0.281573	0.316	0.264	2.5309e-09	2	Ptch1
Golga3	5.34137e-13	0.337077	0.472	0.444	9.7886e-09	2	Golga3
Slc7a3	4.15453e-11	0.292023	0.476	0.48	7.61359e-07	2	Slc7a3
Alkbh1	1.34748e-10	0.251566	0.666	0.683	2.4694e-06	2	Alkbh1
Tcf15	2.32292e-10	0.364283	0.542	0.575	4.25699e-06	2	Tcf15
Pycr2	1.68487e-08	0.29897	0.667	0.75	0.00030877	2	Pycr2
Dab2	0	3.42282	0.926	0.032	0	4	Dab2
Spink1	0	3.03707	0.91	0.061	0	4	Spink1
Cubn	0	2.80496	0.873	0.018	0	4	Cubn
Col4a1	0	2.61391	0.947	0.087	0	4	Col4a1
Cited1	0	2.27326	0.742	0.059	0	4	Cited1
Amot	0	2.12179	0.885	0.023	0	4	Amot
Amn	0	2.10431	0.84	0.022	0	4	Amn
Srgn	0	2.08656	0.84	0.019	0	4	Srgn
Ttr	0	2.02409	0.566	0.003	0	4	Ttr
Gata6	0	1.77898	0.877	0.018	0	4	Gata6
Col4a2	0	1.5761	0.852	0.034	0	4	Col4a2
Bend5	0	1.52715	0.877	0.076	0	4	Bend5
Foxq1	0	1.34877	0.656	0.006	0	4	Foxq1
Flrt3	0	1.26456	0.775	0.035	0	4	Flrt3
Phlda1	0	1.26276	0.803	0.068	0	4	Phlda1
Nrg1	0	1.16052	0.721	0.049	0	4	Nrg1
Cpn1	0	1.08277	0.754	0.041	0	4	Cpn1
Cyp26a1	0	1.07215	0.615	0.021	0	4	Cyp26a1
Tfec	0	1.02676	0.586	0.002	0	4	Tfec
Apob	0	0.976558	0.377	0.006	0	4	Apob
Pth1r	0	0.967211	0.598	0.017	0	4	Pth1r
Dkk1	0	0.929965	0.525	0.009	0	4	Dkk1
Arhgap18	0	0.85131	0.615	0.023	0	4	Arhgap18
Sox17	0	0.828561	0.537	0.005	0	4	Sox17
Gata4	0	0.806265	0.664	0.005	0	4	Gata4
Hnf1b	0	0.800085	0.664	0.004	0	4	Hnf1b
Slc39a8	0	0.778545	0.582	0.004	0	4	Slc39a8
Lhx1	0	0.753475	0.467	0.003	0	4	Lhx1
Pdgfra	0	0.742442	0.566	0.005	0	4	Pdgfra
Foxa2	0	0.709349	0.566	0.008	0	4	Foxa2
Ctsh	0	0.698811	0.426	0.006	0	4	Ctsh
Pla2g12b	0	0.677115	0.434	0.008	0	4	Pla2g12b
Slc7a8	0	0.641173	0.5	0.013	0	4	Slc7a8
Nxf7	0	0.610251	0.447	0.007	0	4	Nxf7
Ubash3b	0	0.566243	0.488	0.01	0	4	Ubash3b
Plac1	0	0.548302	0.451	0.003	0	4	Plac1
Lgals2	0	0.541729	0.32	0.001	0	4	Lgals2
Clic6	0	0.520292	0.398	0.003	0	4	Clic6
Dgkk	0	0.482835	0.41	0.008	0	4	Dgkk
Hnf4a	0	0.430755	0.365	0.005	0	4	Hnf4a
Sox7	0	0.424612	0.389	0.003	0	4	Sox7
Maf	0	0.35029	0.311	0.001	0	4	Maf
AA986860	3.79673e-300	0.354314	0.34	0.004	6.95789e-296	4	AA986860
Cfc1	1.95384e-293	0.488451	0.385	0.008	3.58061e-289	4	Cfc1
Myo5b	3.07256e-288	0.283394	0.324	0.004	5.63077e-284	4	Myo5b
Gdpd5	5.0779e-273	0.569384	0.459	0.018	9.30577e-269	4	Gdpd5
Gas6	3.624e-271	1.02339	0.656	0.052	6.64134e-267	4	Gas6
Fbp2	3.28703e-270	1.4448	0.803	0.091	6.0238e-266	4	Fbp2
Slc40a1	7.0936e-270	0.712904	0.586	0.035	1.29997e-265	4	Slc40a1
Podxl	7.38385e-257	0.951707	0.689	0.063	1.35317e-252	4	Podxl
Rab3il1	2.4734e-250	0.6406	0.57	0.039	4.53275e-246	4	Rab3il1
Slc7a9	2.38574e-248	0.457523	0.373	0.011	4.37211e-244	4	Slc7a9
Eml1	4.39334e-238	0.367387	0.361	0.011	8.05124e-234	4	Eml1
Lama1	2.10597e-235	1.31288	0.717	0.083	3.85941e-231	4	Lama1
Kdelr3	3.4294e-221	0.907054	0.652	0.069	6.28471e-217	4	Kdelr3
Plat	4.93464e-218	0.342532	0.279	0.005	9.04323e-214	4	Plat
Pcbd1	5.37067e-218	1.36538	0.861	0.155	9.8423e-214	4	Pcbd1
Rbm47	2.3603e-216	0.908357	0.738	0.096	4.32548e-212	4	Rbm47
Myo6	1.15535e-209	1.29973	0.734	0.104	2.11729e-205	4	Myo6
Cobll1	1.30683e-208	0.321701	0.328	0.011	2.3949e-204	4	Cobll1
Tmem144	9.15615e-208	0.5113	0.471	0.031	1.67796e-203	4	Tmem144
Car41	1.57409e-202	1.78885	0.861	0.157	2.88467e-198	4	Car4
Npl	7.10095e-199	1.58644	0.775	0.132	1.30132e-194	4	Npl
Bag2	1.9959e-196	1.01127	0.717	0.1	3.65769e-192	4	Bag2
Fam46a	2.17054e-195	0.427755	0.373	0.018	3.97773e-191	4	Fam46a
Serpinh1	1.4594e-193	2.74707	0.967	0.304	2.67449e-189	4	Serpinh1
Has2	2.01502e-191	0.593196	0.434	0.028	3.69272e-187	4	Has2
Runx1	1.98195e-186	0.394068	0.352	0.017	3.63212e-182	4	Runx1
Soat2	4.9759e-183	0.518206	0.377	0.021	9.11884e-179	4	Soat2
Apom	3.86921e-180	1.3423	0.619	0.08	7.09071e-176	4	Apom
Tm4sf5	5.55725e-178	0.635206	0.516	0.049	1.01842e-173	4	Tm4sf5
Epb41l3	2.36381e-175	0.597204	0.512	0.05	4.33192e-171	4	Epb41l3
Eepd1	3.70377e-174	0.306747	0.348	0.018	6.78752e-170	4	Eepd1
Lamb11	2.29296e-170	1.48008	0.877	0.206	4.20207e-166	4	Lamb1
Mum1l1	5.93372e-169	0.700623	0.492	0.048	1.08741e-164	4	Mum1l1
Il33	7.00665e-169	0.266425	0.262	0.008	1.28404e-164	4	Il33
Lrp2	1.27662e-168	2.24653	0.877	0.224	2.33953e-164	4	Lrp2
Zfpm1	1.5828e-168	0.771896	0.635	0.09	2.90064e-164	4	Zfpm1
Lgmn	7.18726e-168	2.79646	0.898	0.272	1.31714e-163	4	Lgmn
Slc26a2	4.85805e-166	0.889899	0.668	0.104	8.90287e-162	4	Slc26a2
Sh3bp5	4.1359e-163	0.316264	0.348	0.02	7.57946e-159	4	Sh3bp5
Stard10	1.88215e-162	1.01978	0.766	0.147	3.44923e-158	4	Stard10
P4ha1	8.16818e-159	1.29117	0.861	0.224	1.4969e-154	4	P4ha1
Dpp4	4.23676e-158	0.876341	0.607	0.087	7.76429e-154	4	Dpp4
Cldn61	5.58509e-157	1.24625	0.82	0.173	1.02352e-152	4	Cldn6
Slc22a23	1.91083e-152	0.359634	0.373	0.026	3.50179e-148	4	Slc22a23
Tmem37	2.17652e-152	1.59624	0.82	0.207	3.98869e-148	4	Tmem37
Emb1	3.43006e-151	2.62708	0.988	0.463	6.28592e-147	4	Emb
Glul	5.873e-151	2.20747	0.971	0.473	1.07629e-146	4	Glul
Clcn5	1.51709e-149	0.798022	0.668	0.112	2.78022e-145	4	Clcn5
Lrpap1	9.21685e-144	2.57847	0.996	0.678	1.68908e-139	4	Lrpap1
Fhl1	4.94596e-142	0.767284	0.602	0.096	9.06396e-138	4	Fhl1
Efnb1	2.4475e-140	0.467012	0.43	0.042	4.48528e-136	4	Efnb1
Ctsc	6.95423e-139	0.974997	0.611	0.105	1.27443e-134	4	Ctsc
Fth11	9.5057e-139	2.07133	1	1	1.74202e-134	4	Fth1
Itm2b	9.826e-139	2.07797	0.984	0.621	1.80071e-134	4	Itm2b
Dnajc3	8.05942e-138	1.58049	0.922	0.358	1.47697e-133	4	Dnajc3
Fgf5	1.34648e-133	0.485852	0.398	0.037	2.46756e-129	4	Fgf5
Gpc3	7.33403e-131	1.30613	0.734	0.177	1.34403e-126	4	Gpc3
Pwwp2b	2.25312e-129	0.388942	0.414	0.043	4.12907e-125	4	Pwwp2b
Dap	6.40737e-128	0.574814	0.463	0.057	1.17421e-123	4	Dap
Slc7a71	1.01785e-125	1.54565	0.906	0.319	1.86531e-121	4	Slc7a7
Dnajc22	3.63945e-123	0.488064	0.463	0.06	6.66965e-119	4	Dnajc22
Ctsl	5.47356e-123	3.19883	0.988	0.778	1.00308e-118	4	Ctsl
Vamp8	7.2356e-123	1.6454	0.906	0.405	1.326e-118	4	Vamp8
Stard8	7.76359e-123	0.456972	0.422	0.049	1.42276e-118	4	Stard8
Atp6v0a1	2.10394e-122	0.934596	0.738	0.191	3.85568e-118	4	Atp6v0a1
Ctdspl	1.33914e-121	0.330561	0.398	0.041	2.45411e-117	4	Ctdspl
Gpr137b	3.11604e-121	0.744815	0.574	0.102	5.71045e-117	4	Gpr137b
Stx7	3.66003e-120	1.15828	0.754	0.221	6.70737e-116	4	Stx7
Sfrp5	7.92653e-119	0.32375	0.262	0.016	1.45262e-114	4	Sfrp5
Mttp	1.41767e-118	0.578237	0.525	0.082	2.59802e-114	4	Mttp
Morc4	1.52351e-118	0.37236	0.352	0.033	2.79198e-114	4	Morc4
Ramp2	8.34067e-117	0.390191	0.373	0.038	1.52851e-112	4	Ramp2
Nrg2	1.49015e-116	0.251117	0.25	0.014	2.73085e-112	4	Nrg2
Elf1	3.7477e-116	0.588399	0.561	0.096	6.86804e-112	4	Elf1
Calr	9.83252e-115	1.53176	1	0.969	1.80191e-110	4	Calr
Agpat4	1.09824e-114	0.80173	0.77	0.207	2.01263e-110	4	Agpat4
Ctsz	1.08594e-113	1.87447	0.934	0.463	1.99009e-109	4	Ctsz
Hsp90b1	1.51334e-112	1.53413	1	0.97	2.77335e-108	4	Hsp90b1
Calm1	3.33025e-112	1.06675	1	0.99	6.10301e-108	4	Calm1
Ckap4	3.94152e-112	1.42069	0.951	0.594	7.22323e-108	4	Ckap4
Rrbp1	5.8881e-111	1.58075	0.988	0.818	1.07905e-106	4	Rrbp1
Rdh10	6.80982e-111	0.526666	0.365	0.039	1.24797e-106	4	Rdh10
Manf1	4.19288e-109	1.66185	0.992	0.916	7.68387e-105	4	Manf
Cotl1	1.1735e-108	1.46362	0.82	0.31	2.15055e-104	4	Cotl1
Pdia6	3.19968e-108	1.33879	1	0.927	5.86373e-104	4	Pdia6
Slc2a31	6.6422e-108	1.80533	0.98	0.775	1.21725e-103	4	Slc2a3
2210011C24Rik	1.04672e-107	0.73145	0.529	0.096	1.91822e-103	4	2210011C24Rik
Fam198b	5.04374e-107	0.362078	0.373	0.041	9.24315e-103	4	Fam198b
Rab11a	1.7728e-106	1.35391	0.943	0.564	3.24882e-102	4	Rab11a
Cltc	2.52377e-106	1.52366	0.98	0.833	4.62506e-102	4	Cltc
H19	7.14419e-106	0.801888	0.279	0.022	1.30924e-101	4	H19
Sparc	1.78397e-105	2.16228	0.967	0.709	3.2693e-101	4	Sparc
Ftl1	8.20765e-104	0.890143	1	1	1.50413e-99	4	Ftl1
Cited2	4.15074e-103	1.54655	0.922	0.515	7.60665e-99	4	Cited2
Hspa51	4.55033e-103	1.66119	0.996	0.943	8.33893e-99	4	Hspa5
Tfpi	2.66945e-102	0.98667	0.84	0.302	4.89204e-98	4	Tfpi
Selenok	1.60968e-101	1.35689	0.98	0.76	2.9499e-97	4	Selenok
Slc9a3r1	5.85964e-101	1.42948	0.939	0.608	1.07384e-96	4	Slc9a3r1
Galk1	7.4505e-98	1.2067	0.959	0.774	1.36538e-93	4	Galk1
Stx3	2.57965e-97	1.21487	0.811	0.334	4.72747e-93	4	Stx3
Inpp5f	6.36877e-97	0.77396	0.725	0.22	1.16714e-92	4	Inpp5f
Cldn71	1.22961e-96	1.02802	0.73	0.203	2.25338e-92	4	Cldn7
Neu1	1.68698e-94	0.866358	0.627	0.168	3.09156e-90	4	Neu1
Slc39a4	5.00691e-94	0.605293	0.598	0.139	9.17566e-90	4	Slc39a4
Selenos	1.197e-93	1.27474	0.943	0.635	2.19362e-89	4	Selenos
Adora2b	2.0309e-92	0.267567	0.262	0.023	3.72183e-88	4	Adora2b
Clic1	6.6235e-91	1.10903	0.959	0.723	1.21382e-86	4	Clic1
Ppfibp2	4.07937e-89	0.525854	0.5	0.099	7.47586e-85	4	Ppfibp2
F2r	1.34572e-87	0.544919	0.619	0.155	2.46616e-83	4	F2r
Creld2	1.46522e-86	1.26839	0.918	0.585	2.68516e-82	4	Creld2
Tbrg1	2.53913e-85	0.96963	0.988	0.912	4.65321e-81	4	Tbrg1
Gpx21	6.50253e-84	1.20511	0.705	0.224	1.19165e-79	4	Gpx2
Lrrn4	7.49381e-84	0.365665	0.43	0.071	1.37332e-79	4	Lrrn4
Vim1	4.24497e-83	1.79339	0.963	0.791	7.77933e-79	4	Vim
Slc25a41	6.81492e-83	0.982385	0.988	0.949	1.2489e-78	4	Slc25a4
Cst31	3.08338e-82	1.2397	0.967	0.789	5.6506e-78	4	Cst3
Glipr2	8.02673e-82	0.691778	0.508	0.113	1.47098e-77	4	Glipr2
P4hb1	9.39113e-82	1.09461	0.951	0.785	1.72102e-77	4	P4hb
Rcan1	2.017e-81	0.622479	0.594	0.158	3.69635e-77	4	Rcan1
Atp6v0b	2.0304e-81	1.27302	0.98	0.828	3.72091e-77	4	Atp6v0b
Rhox6	3.52297e-81	0.441577	0.385	0.061	6.45619e-77	4	Rhox6
Slc16a1	3.82448e-81	1.28015	0.857	0.459	7.00874e-77	4	Slc16a1
Dusp4	8.56412e-81	0.524186	0.504	0.102	1.56946e-76	4	Dusp4
Reep51	1.0282e-79	1.02469	0.943	0.614	1.88428e-75	4	Reep5
Elovl1	1.69614e-79	0.616185	0.631	0.175	3.10835e-75	4	Elovl1
Pcsk9	3.10469e-79	0.371254	0.348	0.049	5.68966e-75	4	Pcsk9
Ggta1	5.431e-79	0.459476	0.443	0.085	9.95285e-75	4	Ggta1
Kif26a	9.34447e-79	0.268778	0.258	0.026	1.71247e-74	4	Kif26a
Atp2b1	7.78544e-78	1.1692	0.893	0.583	1.42676e-73	4	Atp2b1
Evi5	1.12887e-77	0.937978	0.861	0.442	2.06877e-73	4	Evi5
Dnajb11	1.17984e-77	1.13797	0.939	0.701	2.16217e-73	4	Dnajb11
Oat	1.56363e-77	1.17294	0.889	0.58	2.86551e-73	4	Oat
Hmgb3	5.34499e-77	1.43023	0.865	0.519	9.79523e-73	4	Hmgb3
Agpat3	8.34321e-77	0.823874	0.713	0.269	1.52898e-72	4	Agpat3
2610528J11Rik1	1.24879e-76	0.662235	0.582	0.145	2.28853e-72	4	2610528J11Rik
Dad1	1.50387e-76	0.899705	0.996	0.939	2.75599e-72	4	Dad1
Krt181	1.59227e-76	0.768631	0.652	0.181	2.918e-72	4	Krt18
Fkbp111	2.97681e-76	1.08785	0.873	0.475	5.45531e-72	4	Fkbp11
Apoe2	3.98871e-76	1.26624	1	0.935	7.3097e-72	4	Apoe
Naaa	4.34857e-76	0.272739	0.287	0.035	7.96918e-72	4	Naaa
Tpcn1	4.46959e-75	0.338918	0.385	0.065	8.19097e-71	4	Tpcn1
Arhgef5	9.62509e-75	0.274897	0.316	0.042	1.76389e-70	4	Arhgef5
Lamp1	1.41069e-74	1.06842	0.988	0.9	2.58523e-70	4	Lamp1
Gna12	1.50007e-74	0.551748	0.598	0.167	2.74902e-70	4	Gna12
Stard4	1.28613e-73	0.730548	0.75	0.301	2.35696e-69	4	Stard4
Erp29	1.53853e-73	0.918012	0.996	0.9	2.8195e-69	4	Erp29
Surf4	9.4228e-73	0.862963	0.869	0.466	1.72682e-68	4	Surf4
Cndp2	3.61575e-72	1.1038	0.869	0.535	6.62622e-68	4	Cndp2
Ppib1	5.04781e-72	0.8065	1	0.975	9.25062e-68	4	Ppib
Sdf2l1	5.17907e-72	1.03889	0.861	0.484	9.49116e-68	4	Sdf2l1
Glud1	7.47245e-72	0.879567	0.984	0.932	1.3694e-67	4	Glud1
Snx2	1.07098e-71	0.913406	0.934	0.652	1.96268e-67	4	Snx2
Ctsd	1.08058e-71	1.00827	0.955	0.698	1.98027e-67	4	Ctsd
Retreg1	3.49549e-70	0.425897	0.418	0.085	6.40584e-66	4	Retreg1
Rhoc	3.86079e-70	0.882617	0.865	0.483	7.07528e-66	4	Rhoc
2200002D01Rik	9.39336e-70	0.460901	0.451	0.098	1.72143e-65	4	2200002D01Rik
Pmm2	1.04173e-69	0.507473	0.668	0.219	1.90907e-65	4	Pmm2
Sdc41	1.22038e-69	1.00273	0.865	0.445	2.23647e-65	4	Sdc4
Slc43a2	3.43586e-69	0.447044	0.455	0.097	6.29656e-65	4	Slc43a2
Serp1	1.21146e-68	0.890876	0.943	0.693	2.22011e-64	4	Serp1
Pdia31	2.11561e-68	0.907951	0.988	0.914	3.87707e-64	4	Pdia3
Arf1	8.6353e-68	0.745486	0.98	0.934	1.58251e-63	4	Arf1
Snx3	1.13374e-67	0.929767	0.984	0.911	2.07769e-63	4	Snx3
Exoc6	5.38911e-67	0.428252	0.463	0.107	9.87608e-63	4	Exoc6
Rab1a	5.83347e-67	0.837855	0.959	0.752	1.06904e-62	4	Rab1a
Crb3	9.96656e-67	0.429939	0.459	0.101	1.82647e-62	4	Crb3
Efna4	1.20316e-66	0.603258	0.676	0.248	2.2049e-62	4	Efna4
Plod2	1.43316e-66	0.675387	0.66	0.225	2.6264e-62	4	Plod2
Txndc12	1.70582e-66	0.840979	0.82	0.415	3.12609e-62	4	Txndc12
Dsp	1.73177e-66	0.494442	0.492	0.122	3.17364e-62	4	Dsp
Sigirr	7.87056e-66	0.444404	0.447	0.103	1.44236e-61	4	Sigirr
Pgam2	1.14536e-65	0.621946	0.357	0.065	2.09898e-61	4	Pgam2
Tmed91	9.17708e-65	0.784372	0.996	0.898	1.68179e-60	4	Tmed9
Sptssa	1.39395e-63	0.753837	0.811	0.432	2.55455e-59	4	Sptssa
Dnmt3b1	3.11216e-63	1.10312	0.984	0.689	5.70335e-59	4	Dnmt3b
Selenom	5.92972e-63	0.754978	0.689	0.28	1.08668e-58	4	Selenom
Gyg	9.64476e-63	0.295511	0.369	0.069	1.7675e-58	4	Gyg
Efna3	3.16018e-62	0.439597	0.406	0.089	5.79135e-58	4	Efna3
Ptpn131	4.79723e-62	0.435292	0.561	0.157	8.7914e-58	4	Ptpn13
Soat11	5.16349e-62	0.668116	0.795	0.325	9.46262e-58	4	Soat1
Twist1	7.11528e-62	0.253983	0.287	0.043	1.30395e-57	4	Twist1
Gnas1	1.33666e-61	0.815109	0.947	0.765	2.44956e-57	4	Gnas
Nucb2	2.52441e-61	0.328469	0.332	0.059	4.62624e-57	4	Nucb2
Nfxl1	3.82703e-61	0.48457	0.561	0.168	7.01341e-57	4	Nfxl1
Pqlc2	4.61027e-61	0.422132	0.426	0.099	8.44877e-57	4	Pqlc2
Sh3tc1	5.84385e-61	0.310654	0.348	0.065	1.07094e-56	4	Sh3tc1
Tnfrsf12a	1.74986e-60	0.572134	0.52	0.153	3.2068e-56	4	Tnfrsf12a
Gldc1	2.35782e-60	0.756122	0.77	0.347	4.32093e-56	4	Gldc
Peg31	2.49119e-60	1.17175	0.762	0.369	4.56535e-56	4	Peg3
Zfp948	1.10994e-59	0.300919	0.377	0.075	2.03407e-55	4	Zfp948
Cgnl11	1.14851e-59	0.539612	0.586	0.181	2.10475e-55	4	Cgnl1
Phgdh	2.5568e-59	0.973216	0.898	0.669	4.68559e-55	4	Phgdh
Cyp511	5.42429e-59	0.992312	0.91	0.618	9.94055e-55	4	Cyp51
Ndfip2	2.58786e-58	0.658259	0.701	0.307	4.74251e-54	4	Ndfip2
Tmed21	2.90465e-58	0.782732	0.947	0.795	5.32305e-54	4	Tmed2
Tcn2	2.93633e-58	0.389064	0.422	0.098	5.38113e-54	4	Tcn2
Folr1	3.65509e-58	1.17752	0.873	0.616	6.69831e-54	4	Folr1
Herpud1	5.25242e-58	0.648238	0.537	0.167	9.62559e-54	4	Herpud1
Ostc	5.32366e-58	0.769812	0.955	0.89	9.75613e-54	4	Ostc
Kifc3	6.05711e-58	0.277513	0.332	0.062	1.11003e-53	4	Kifc3
Sgk3	7.9891e-58	0.380534	0.443	0.111	1.46408e-53	4	Sgk3
Mgst3	8.46437e-58	0.701549	0.68	0.297	1.55118e-53	4	Mgst3
Acsl41	1.06525e-57	0.581135	0.676	0.252	1.95217e-53	4	Acsl4
Hdlbp	1.22577e-57	0.831972	0.975	0.886	2.24634e-53	4	Hdlbp
Rhox51	1.4684e-57	0.973885	0.639	0.204	2.69098e-53	4	Rhox5
Arf5	1.60215e-57	0.868822	0.947	0.734	2.93609e-53	4	Arf5
Eomes	2.70158e-57	0.431115	0.406	0.094	4.95091e-53	4	Eomes
Slc23a1	9.71626e-57	0.31404	0.373	0.075	1.7806e-52	4	Slc23a1
Mpzl2	1.68449e-56	0.813593	0.66	0.28	3.08699e-52	4	Mpzl2
Tango2	1.89816e-56	0.493451	0.533	0.165	3.47856e-52	4	Tango2
Phldb2	2.65263e-56	0.273464	0.303	0.052	4.86122e-52	4	Phldb2
Actb	2.88758e-56	0.563803	1	1	5.29178e-52	4	Actb
Pgd1	3.71939e-56	0.816963	0.943	0.759	6.81615e-52	4	Pgd
Snx6	4.71173e-56	0.907208	0.918	0.72	8.63472e-52	4	Snx6
Ankrd54	6.58035e-56	0.571371	0.574	0.203	1.20591e-51	4	Ankrd54
Krt81	2.23247e-55	0.535627	0.615	0.213	4.09123e-51	4	Krt8
Gpx3	2.39596e-55	0.594722	0.48	0.132	4.39084e-51	4	Gpx3
Gabarap	4.79065e-55	0.943931	0.926	0.748	8.77934e-51	4	Gabarap
Ehd1	6.16145e-55	0.845075	0.93	0.694	1.12915e-50	4	Ehd1
Gcsh	7.31848e-55	0.880125	0.967	0.884	1.34119e-50	4	Gcsh
Vcp1	3.52921e-54	0.66659	0.988	0.947	6.46763e-50	4	Vcp
Tes	3.90576e-54	0.306359	0.332	0.065	7.15769e-50	4	Tes
Tspan9	6.96164e-54	0.318857	0.418	0.099	1.27579e-49	4	Tspan9
Ptpn14	1.37593e-53	0.406762	0.488	0.136	2.52152e-49	4	Ptpn14
Tmem150a	2.5794e-53	0.514611	0.504	0.159	4.72701e-49	4	Tmem150a
Dnajc10	4.17324e-53	0.65978	0.717	0.346	7.64787e-49	4	Dnajc10
Flnb	5.82349e-53	0.640849	0.66	0.284	1.06721e-48	4	Flnb
Gramd1b	8.8948e-53	0.328095	0.34	0.071	1.63006e-48	4	Gramd1b
Tmed10	3.12103e-52	0.765875	0.955	0.845	5.7196e-48	4	Tmed10
Tax1bp3	4.20715e-52	0.435493	0.574	0.198	7.71002e-48	4	Tax1bp3
Kalrn	7.40938e-52	0.261085	0.32	0.062	1.35784e-47	4	Kalrn
Rbbp7	8.97513e-52	0.777439	0.963	0.878	1.64478e-47	4	Rbbp7
Spcs21	1.49143e-51	0.671385	0.975	0.911	2.7332e-47	4	Spcs2
Gsr	2.34007e-51	0.833822	0.922	0.774	4.28842e-47	4	Gsr
Reep6	3.75037e-51	0.441483	0.455	0.13	6.87292e-47	4	Reep6
Eps8	4.47589e-51	0.576928	0.582	0.223	8.20251e-47	4	Eps8
Msmo11	4.72891e-51	0.87977	0.898	0.718	8.66619e-47	4	Msmo1
Klhl2	9.39925e-51	0.505982	0.529	0.175	1.72251e-46	4	Klhl2
As3mt	1.0409e-50	0.578699	0.586	0.225	1.90755e-46	4	As3mt
Zswim8	1.69517e-50	0.291974	0.398	0.098	3.10657e-46	4	Zswim8
Car21	2.07085e-50	0.836471	0.93	0.612	3.79503e-46	4	Car2
Ssr3	3.07937e-50	0.721181	0.934	0.699	5.64325e-46	4	Ssr3
Atf6	1.5555e-49	0.380227	0.488	0.152	2.8506e-45	4	Atf6
Sec24d	1.99746e-49	0.33341	0.414	0.107	3.66055e-45	4	Sec24d
Tmem9b	2.50714e-49	0.250708	0.311	0.062	4.59459e-45	4	Tmem9b
Rhpn2	2.86243e-49	0.319531	0.459	0.127	5.24569e-45	4	Rhpn2
Morf4l2	3.48611e-49	1.23727	0.934	0.903	6.38865e-45	4	Morf4l2
Rnf128	4.2993e-49	0.273383	0.344	0.074	7.87889e-45	4	Rnf128
Sec61b	4.53307e-49	0.591591	0.988	0.982	8.30731e-45	4	Sec61b
Zfyve21	1.32454e-48	0.695776	0.779	0.441	2.42736e-44	4	Zfyve21
Xbp1	1.54634e-48	0.548547	0.738	0.366	2.83382e-44	4	Xbp1
Gfpt1	4.90804e-48	0.415145	0.529	0.18	8.99447e-44	4	Gfpt1
Sec11c	5.14539e-48	0.701095	0.734	0.401	9.42943e-44	4	Sec11c
Lman2	5.58836e-48	0.677637	0.947	0.751	1.02412e-43	4	Lman2
Derl3	5.84526e-48	0.313789	0.357	0.082	1.0712e-43	4	Derl3
Bcr	1.35882e-47	0.34334	0.434	0.124	2.49018e-43	4	Bcr
Carhsp1	1.88301e-47	0.741342	0.881	0.634	3.4508e-43	4	Carhsp1
Mesd	3.69259e-47	0.924371	0.906	0.72	6.76705e-43	4	Mesd
Txndc11	4.23405e-47	0.360823	0.467	0.139	7.75932e-43	4	Txndc11
Erp44	2.74542e-46	0.64644	0.721	0.376	5.03126e-42	4	Erp44
Mydgf	2.81167e-46	0.698946	0.906	0.678	5.15267e-42	4	Mydgf
Slc16a13	3.71408e-46	0.251535	0.279	0.052	6.80643e-42	4	Slc16a13
Ctsb	4.1871e-46	0.766702	0.783	0.481	7.67328e-42	4	Ctsb
Lxn	1.44862e-45	0.452353	0.525	0.182	2.65474e-41	4	Lxn
Tmem63b	2.43395e-45	0.551229	0.77	0.409	4.46046e-41	4	Tmem63b
Snx27	2.94132e-45	0.58947	0.734	0.379	5.39026e-41	4	Snx27
Chga	5.26343e-45	0.5126	0.484	0.161	9.64576e-41	4	Chga
Ubald21	5.49361e-45	0.832649	0.947	0.786	1.00676e-40	4	Ubald2
Gng12	7.83479e-45	0.313414	0.369	0.095	1.4358e-40	4	Gng12
Glmp	2.04893e-44	0.702262	0.82	0.51	3.75486e-40	4	Glmp
Copb2	2.71061e-44	0.626958	0.934	0.761	4.96747e-40	4	Copb2
Atp6ap2	3.37078e-44	0.589224	0.783	0.43	6.1773e-40	4	Atp6ap2
Itga5	1.04976e-43	0.362935	0.43	0.131	1.92379e-39	4	Itga5
Mvk	1.78542e-43	0.634436	0.762	0.431	3.27196e-39	4	Mvk
Sccpdh	4.05793e-43	0.529456	0.66	0.319	7.43657e-39	4	Sccpdh
Atp6v1e1	5.24372e-43	0.624929	0.971	0.818	9.60964e-39	4	Atp6v1e1
Pdia4	1.38635e-42	0.708362	0.865	0.618	2.54063e-38	4	Pdia4
Mfsd1	1.58118e-42	0.595843	0.607	0.271	2.89768e-38	4	Mfsd1
Vps26a	2.12211e-42	0.715811	0.775	0.489	3.88898e-38	4	Vps26a
Rdx1	2.7369e-42	0.78093	0.971	0.905	5.01564e-38	4	Rdx
Rcn3	2.76156e-42	0.445883	0.541	0.206	5.06083e-38	4	Rcn3
Tmbim6	6.23978e-42	0.633202	0.922	0.776	1.1435e-37	4	Tmbim6
Atp6v1a	6.4515e-42	0.739032	0.84	0.566	1.1823e-37	4	Atp6v1a
Atp6v1b2	6.73081e-42	0.640339	0.828	0.561	1.23349e-37	4	Atp6v1b2
Rdh11	8.6089e-42	0.431322	0.516	0.183	1.57767e-37	4	Rdh11
Rap2c	1.1672e-41	0.431412	0.59	0.248	2.13901e-37	4	Rap2c
Tram1	1.21623e-41	0.639742	0.799	0.492	2.22885e-37	4	Tram1
Card19	1.78715e-41	0.477597	0.566	0.227	3.27513e-37	4	Card19
Spry1	2.17699e-41	0.292213	0.344	0.087	3.98954e-37	4	Spry1
Txndc51	2.7309e-41	0.574379	0.742	0.403	5.00465e-37	4	Txndc5
Acadl	4.09258e-41	0.504366	0.627	0.28	7.50007e-37	4	Acadl
Synj1	1.56698e-40	0.284352	0.377	0.106	2.87164e-36	4	Synj1
Atp6v0e	2.44625e-40	0.545864	0.947	0.867	4.483e-36	4	Atp6v0e
Ubxn4	2.71804e-40	0.618762	0.926	0.781	4.98108e-36	4	Ubxn4
Ap1m2	2.98847e-40	0.257421	0.352	0.09	5.47668e-36	4	Ap1m2
Snx9	3.69519e-40	0.425599	0.525	0.202	6.77181e-36	4	Snx9
Tspan13	7.15288e-40	0.606105	0.701	0.392	1.31084e-35	4	Tspan13
Lrrc59	7.75071e-40	0.61055	0.984	0.901	1.4204e-35	4	Lrrc59
Sec621	8.87521e-40	0.642455	0.943	0.817	1.62647e-35	4	Sec62
Ddost	9.67332e-40	0.706785	0.926	0.796	1.77273e-35	4	Ddost
Rpn11	1.00212e-39	0.717664	0.898	0.734	1.83649e-35	4	Rpn1
Sri	1.10786e-39	0.579668	0.775	0.463	2.03026e-35	4	Sri
Arpc2	1.1527e-39	0.570187	0.963	0.917	2.11244e-35	4	Arpc2
Cd632	1.15955e-39	0.972526	0.926	0.764	2.12499e-35	4	Cd63
Sec61a1	1.98681e-39	0.599189	0.816	0.486	3.64103e-35	4	Sec61a1
Stt3a	2.21304e-39	0.576063	0.787	0.49	4.05562e-35	4	Stt3a
Acat2	2.41202e-39	0.707792	0.869	0.668	4.42028e-35	4	Acat2
Kcnk11	3.32524e-39	0.407624	0.656	0.26	6.09383e-35	4	Kcnk1
Gga2	4.18218e-39	0.615546	0.893	0.673	7.66426e-35	4	Gga2
Palm3	4.53798e-39	0.696619	0.746	0.447	8.3163e-35	4	Palm3
Derl1	5.28502e-39	0.638147	0.742	0.446	9.68533e-35	4	Derl1
Mtus1	6.62991e-39	0.312951	0.414	0.128	1.215e-34	4	Mtus1
Tmed3	7.35352e-39	0.309152	0.373	0.105	1.34761e-34	4	Tmed3
Sord	1.23932e-38	0.581757	0.533	0.217	2.27118e-34	4	Sord
Suv39h1	1.35413e-38	0.375517	0.484	0.172	2.48157e-34	4	Suv39h1
Mdk1	1.44626e-38	0.55032	0.996	0.958	2.65041e-34	4	Mdk
Tulp41	1.89786e-38	0.443375	0.635	0.277	3.47802e-34	4	Tulp4
Meg31	3.31439e-38	0.875019	0.93	0.808	6.07394e-34	4	Meg3
Adk1	3.51618e-38	0.646105	0.844	0.567	6.44375e-34	4	Adk
Rnf130	4.06255e-38	0.312639	0.41	0.126	7.44503e-34	4	Rnf130
Smco41	7.61983e-38	0.472966	0.672	0.322	1.39641e-33	4	Smco4
Commd3	9.63431e-38	0.552587	0.742	0.417	1.76558e-33	4	Commd3
Sc5d	1.20367e-37	0.491993	0.631	0.296	2.20584e-33	4	Sc5d
Rpn2	2.1834e-37	0.565474	0.914	0.723	4.0013e-33	4	Rpn2
Lsr1	2.42072e-37	0.396464	0.639	0.27	4.43621e-33	4	Lsr
Atp6v0d1	3.25524e-37	0.685133	0.783	0.529	5.96555e-33	4	Atp6v0d1
Zfp37	3.48087e-37	0.277632	0.328	0.086	6.37904e-33	4	Zfp37
Cyba	3.63867e-37	0.668184	0.766	0.444	6.66824e-33	4	Cyba
Cystm1	4.08093e-37	0.624673	0.787	0.518	7.4787e-33	4	Cystm1
Atp1b11	5.5658e-37	0.733254	0.865	0.596	1.01999e-32	4	Atp1b1
Idh1	1.02396e-36	0.510207	0.795	0.491	1.87652e-32	4	Idh1
Plin3	1.81487e-36	0.640199	0.836	0.582	3.32592e-32	4	Plin3
Pcgf5	1.95707e-36	0.362798	0.475	0.173	3.58653e-32	4	Pcgf5
Ssr4	5.37471e-36	0.607209	0.988	0.909	9.8497e-32	4	Ssr4
Klf6	5.9883e-36	0.503197	0.574	0.249	1.09742e-31	4	Klf6
Kctd10	7.09787e-36	0.316893	0.447	0.155	1.30076e-31	4	Kctd10
Insig11	1.21275e-35	0.51722	0.762	0.437	2.22248e-31	4	Insig1
Atp6ap1	1.26249e-35	0.476662	0.549	0.244	2.31363e-31	4	Atp6ap1
Plscr1	1.53687e-35	0.466284	0.598	0.289	2.81646e-31	4	Plscr1
Slc35b1	4.33042e-35	0.550433	0.787	0.516	7.93593e-31	4	Slc35b1
Rcbtb21	5.27022e-35	0.350727	0.529	0.201	9.6582e-31	4	Rcbtb2
Clgn	5.31966e-35	0.301864	0.455	0.154	9.74882e-31	4	Clgn
Dnmt3l1	1.17559e-34	0.636713	0.734	0.396	2.15439e-30	4	Dnmt3l
Cpox	1.56056e-34	0.45145	0.643	0.324	2.85988e-30	4	Cpox
Slc38a6	1.63393e-34	0.251319	0.303	0.08	2.99434e-30	4	Slc38a6
Dbi	1.77668e-34	0.513724	0.996	0.967	3.25594e-30	4	Dbi
1500009L16Rik	2.45294e-34	0.700963	0.709	0.426	4.49526e-30	4	1500009L16Rik
Arhgap17	4.93355e-34	0.48782	0.648	0.349	9.04122e-30	4	Arhgap17
Gorasp2	6.00292e-34	0.509437	0.775	0.495	1.1001e-29	4	Gorasp2
Slc35f6	6.53872e-34	0.310288	0.389	0.127	1.19829e-29	4	Slc35f6
Srprb	7.93517e-34	0.410554	0.623	0.297	1.4542e-29	4	Srprb
Hyou1	8.45123e-34	0.483525	0.639	0.326	1.54877e-29	4	Hyou1
Camsap3	1.2488e-33	0.345367	0.553	0.233	2.28854e-29	4	Camsap3
Lin28a1	1.44673e-33	0.506553	0.844	0.527	2.65127e-29	4	Lin28a
Fndc3a	1.94793e-33	0.533693	0.734	0.437	3.56978e-29	4	Fndc3a
Jade3	1.97715e-33	0.355064	0.529	0.217	3.62333e-29	4	Jade3
Atp6v1g12	2.00883e-33	0.638619	0.955	0.893	3.68138e-29	4	Atp6v1g1
Ssr11	2.30294e-33	0.561016	0.869	0.656	4.22036e-29	4	Ssr1
Tmem51	3.67872e-33	0.375879	0.455	0.182	6.74161e-29	4	Tmem51
Akt1	3.71597e-33	0.327961	0.475	0.181	6.80989e-29	4	Akt1
Stxbp2	3.82618e-33	0.372826	0.545	0.238	7.01186e-29	4	Stxbp2
Eif1b	4.11353e-33	0.522857	0.82	0.578	7.53846e-29	4	Eif1b
Fbxo21	4.52149e-33	0.402857	0.615	0.294	8.28609e-29	4	Fbxo21
Jpt1	4.84993e-33	0.558651	0.984	0.916	8.88798e-29	4	Jpt1
Ssr2	5.00406e-33	0.529082	0.988	0.96	9.17043e-29	4	Ssr2
Tmem971	5.04488e-33	0.564797	0.926	0.752	9.24525e-29	4	Tmem97
Abhd5	5.50922e-33	0.271185	0.328	0.095	1.00962e-28	4	Abhd5
Wdfy1	6.19647e-33	0.598067	0.713	0.44	1.13557e-28	4	Wdfy1
Ankrd12	6.87265e-33	0.50981	0.586	0.285	1.25948e-28	4	Ankrd12
Uso1	6.90145e-33	0.480855	0.742	0.446	1.26476e-28	4	Uso1
Pecr	8.1512e-33	0.433283	0.623	0.324	1.49379e-28	4	Pecr
Slc31a1	9.23028e-33	0.419998	0.574	0.266	1.69154e-28	4	Slc31a1
Sec11a	3.9704e-32	0.548539	0.93	0.776	7.27615e-28	4	Sec11a
Fdps1	5.15502e-32	0.566058	0.967	0.862	9.44709e-28	4	Fdps
Bach1	5.29786e-32	0.446312	0.582	0.287	9.70885e-28	4	Bach1
Preb	6.20289e-32	0.497024	0.672	0.372	1.13674e-27	4	Preb
Acox1	6.98811e-32	0.252484	0.324	0.097	1.28064e-27	4	Acox1
Prr5	9.18603e-32	0.439174	0.529	0.239	1.68343e-27	4	Prr5
Pcyt2	1.01613e-31	0.543273	0.623	0.345	1.86216e-27	4	Pcyt2
Kif23	1.01964e-31	0.545287	0.82	0.553	1.86859e-27	4	Kif23
Hsd17b121	1.06331e-31	0.533364	0.865	0.656	1.94862e-27	4	Hsd17b12
Nectin21	1.10584e-31	0.49392	0.861	0.617	2.02657e-27	4	Nectin2
Ubxn8	1.4549e-31	0.394246	0.602	0.283	2.66626e-27	4	Ubxn8
Mpv17	1.53964e-31	0.455005	0.635	0.337	2.82154e-27	4	Mpv17
Mien1	1.78146e-31	0.54604	0.861	0.714	3.26471e-27	4	Mien1
Pfkl	1.99258e-31	0.632275	0.824	0.644	3.65161e-27	4	Pfkl
Snx4	2.19258e-31	0.441832	0.762	0.49	4.01812e-27	4	Snx4
Rab5c	2.69378e-31	0.678878	0.844	0.659	4.93662e-27	4	Rab5c
Napa	3.89348e-31	0.550069	0.865	0.664	7.13518e-27	4	Napa
Hsd17b7	3.9288e-31	0.288939	0.43	0.155	7.19991e-27	4	Hsd17b7
Kdelr2	5.73678e-31	0.568457	0.902	0.727	1.05132e-26	4	Kdelr2
Ap2m1	7.72083e-31	0.574962	0.91	0.777	1.41492e-26	4	Ap2m1
Klf51	9.40835e-31	0.694932	0.865	0.626	1.72417e-26	4	Klf5
Vmp11	1.85754e-30	0.456025	0.807	0.516	3.40412e-26	4	Vmp1
Sypl	2.41892e-30	0.437735	0.566	0.273	4.43292e-26	4	Sypl
Arf4	3.07014e-30	0.52479	0.898	0.794	5.62633e-26	4	Arf4
Slc16a6	3.1206e-30	0.344029	0.492	0.201	5.71881e-26	4	Slc16a6
Rras2	3.14404e-30	0.437912	0.549	0.268	5.76177e-26	4	Rras2
Lamtor1	4.26432e-30	0.588678	0.906	0.832	7.8148e-26	4	Lamtor1
Rab2a	4.51054e-30	0.463518	0.902	0.78	8.26601e-26	4	Rab2a
Emc7	5.11517e-30	0.476809	0.758	0.498	9.37406e-26	4	Emc7
Fjx1	5.48297e-30	0.308762	0.41	0.144	1.00481e-25	4	Fjx1
Haus7	5.75689e-30	0.504684	0.664	0.395	1.05501e-25	4	Haus7
Tex264	5.83805e-30	0.454382	0.582	0.294	1.06988e-25	4	Tex264
Tmod3	6.86646e-30	0.462031	0.689	0.417	1.25835e-25	4	Tmod3
Srp9	7.97649e-30	0.478022	0.984	0.925	1.46177e-25	4	Srp9
Pdlim1	9.15274e-30	0.589746	0.742	0.517	1.67733e-25	4	Pdlim1
Fech	9.42759e-30	0.324918	0.467	0.188	1.7277e-25	4	Fech
Ninj1	9.95641e-30	0.367826	0.561	0.268	1.82461e-25	4	Ninj1
Tm9sf3	1.08622e-29	0.473906	0.766	0.497	1.99062e-25	4	Tm9sf3
Mia3	1.19363e-29	0.397545	0.566	0.275	2.18744e-25	4	Mia3
Calu	1.26377e-29	0.469908	0.746	0.467	2.31599e-25	4	Calu
Erg28	1.5121e-29	0.576583	0.877	0.748	2.77108e-25	4	Erg28
Iqgap2	1.63914e-29	0.36858	0.451	0.186	3.0039e-25	4	Iqgap2
Akr1a1	2.13292e-29	0.49223	0.959	0.85	3.9088e-25	4	Akr1a1
Usp3	2.22325e-29	0.371774	0.594	0.296	4.07432e-25	4	Usp3
Rbpms	3.14895e-29	0.470846	0.939	0.844	5.77076e-25	4	Rbpms
Mirg	3.53557e-29	0.345954	0.443	0.172	6.47928e-25	4	Mirg
Golga4	5.13673e-29	0.54224	0.787	0.566	9.41357e-25	4	Golga4
Fstl1	5.50356e-29	0.337839	0.414	0.155	1.00858e-24	4	Fstl1
Mpp1	9.21326e-29	0.47048	0.586	0.309	1.68842e-24	4	Mpp1
Mapk3	1.33524e-28	0.406478	0.676	0.384	2.44696e-24	4	Mapk3
Gja11	1.45848e-28	0.408855	0.652	0.31	2.67282e-24	4	Gja1
Tcf7l2	1.55197e-28	0.294837	0.398	0.148	2.84414e-24	4	Tcf7l2
Rnpep	3.29928e-28	0.405904	0.57	0.289	6.04626e-24	4	Rnpep
Smc6	3.43458e-28	0.534014	0.898	0.776	6.2942e-24	4	Smc6
Ubqln2	3.62547e-28	0.527199	0.668	0.404	6.64404e-24	4	Ubqln2
Arpc3	4.03996e-28	0.49522	0.955	0.864	7.40363e-24	4	Arpc3
Ube2j1	8.4818e-28	0.341653	0.492	0.221	1.55437e-23	4	Ube2j1
Cisd2	1.05772e-27	0.431136	0.783	0.516	1.93837e-23	4	Cisd2
Stt3b	1.16476e-27	0.407383	0.73	0.443	2.13454e-23	4	Stt3b
Polg	1.1656e-27	0.415047	0.566	0.285	2.13607e-23	4	Polg
Shkbp1	1.44694e-27	0.550834	0.607	0.337	2.65166e-23	4	Shkbp1
Rragc	1.78611e-27	0.413344	0.611	0.33	3.27323e-23	4	Rragc
Hmgcs11	1.93947e-27	0.571311	0.943	0.842	3.55427e-23	4	Hmgcs1
Ddrgk1	2.14783e-27	0.451136	0.775	0.545	3.93611e-23	4	Ddrgk1
Gmppb	2.34074e-27	0.534526	0.68	0.437	4.28963e-23	4	Gmppb
Tpp1	2.70741e-27	0.415305	0.578	0.305	4.9616e-23	4	Tpp1
Id21	3.5443e-27	0.433246	0.57	0.237	6.49529e-23	4	Id2
Tnfaip8	3.831e-27	0.291192	0.402	0.153	7.02069e-23	4	Tnfaip8
[truncated: 396 more rows]

## Sheet: e-NMP genes
Transcripts enriched in instructed ESCs and E8.5/E9.5 neuromesodermal progenitors.
e-NMP signature	Gouti et al., 2017
Col18a1
Crabp2
Enc1
Eno1
Ezr
Gldc
Laptm4b
Lef1
Map1b
Msmo1
Phlda2
Rarg
Zfp462
Acsl4
Bex4
Calm1
Cib1
Cited1
Cystm1
Epha2
Gpc3
Lhx1
Lin28a
Pcbd1
Pdgfra
Slc2a3
Smc6
Tpd52
