# Supplementary material for: Transcriptomics, regulatory syntax, and enhancer identification in mesoderm-induced ESCs at single-cell resolution
Source: Cell Rep. Author manuscript; Available in PMC 2022 Nov 9. (PMC9644345; doi:10.1016/j.celrep.2022.111219)
Supplement: 4 [file NIHMS1831963-supplement-4.xlsx]

## Sheet: Genes cell cluster
Table S3. snRNA-seq transcriptomes of distinct cell clusters ( related to Figure 3 )
p_val	avg_log2FC	pct.1	pct.2	p_val_adj	cluster	gene
0	59.8402	1	0.987	0	cell_1	Auts2
0	58.4242	0.887	0.593	0	cell_1	Sfrp1
0	20.9655	0.996	0.964	0	cell_1	Zfhx3
0	19.3339	0.78	0.458	0	cell_1	Col23a1
0	17.3838	0.526	0.153	0	cell_1	Glis1
0	13.241	0.714	0.304	0	cell_1	Dmrt2
0	11.7394	0.436	0.141	0	cell_1	Emx2
0	10.8446	0.556	0.162	0	cell_1	Emx2os
0	10.684	0.858	0.562	0	cell_1	Igf1
0	9.8667	0.96	0.831	0	cell_1	Tmem164
0	9.31156	0.3	0.068	0	cell_1	E330013P04Rik
0	8.78447	0.658	0.365	0	cell_1	Pgm5
0	6.53903	0.945	0.844	0	cell_1	Tmtc2
0	6.49588	0.879	0.652	0	cell_1	Egr1
0	5.68588	0.992	0.912	0	cell_1	Farp1
0	2.7128	0.298	0.078	0	cell_1	Alx4
0	2.21012	0.99	0.919	0	cell_1	Ank3
3.73749e-304	0.620734	0.681	0.38	9.22748e-300	cell_1	Gxylt2
1.49911e-301	22.4336	0.836	0.636	3.70116e-297	cell_1	Csrnp3
7.20264e-280	29.0308	0.987	0.955	1.77826e-275	cell_1	Zfp462
1.64931e-269	3.66688	0.68	0.439	4.07199e-265	cell_1	Hdac9
2.2659e-258	0.788414	0.686	0.425	5.59429e-254	cell_1	Sh3gl3
1.29239e-243	1.36422	0.281	0.084	3.19078e-239	cell_1	Rab27a
1.79137e-229	2.21097	0.746	0.525	4.42272e-225	cell_1	Rab11fip2
1.62458e-228	95.9861	0.93	0.861	4.01092e-224	cell_1	Foxp2
2.61762e-218	16.6366	0.969	0.921	6.46264e-214	cell_1	Nbea
2.22989e-201	5.09641	0.723	0.527	5.50539e-197	cell_1	Zim1
4.5837e-200	3.41362	0.825	0.676	1.13167e-195	cell_1	Bmpr1b
8.60621e-198	15.195	0.988	0.942	2.12479e-193	cell_1	Rev3l
1.9573e-189	5.53966	0.374	0.166	4.83239e-185	cell_1	Tbx3
9.82597e-187	39.7212	0.527	0.339	2.42593e-182	cell_1	Gria2
1.46964e-186	3.47004	0.639	0.424	3.6284e-182	cell_1	Dkk2
1.77237e-184	28.1782	0.487	0.279	4.37582e-180	cell_1	Pdzrn4
5.07744e-184	7.91272	0.659	0.44	1.25357e-179	cell_1	Glrb
7.73371e-184	28.1939	0.939	0.852	1.90938e-179	cell_1	Pou2f1
2.78013e-177	5.07715	0.907	0.805	6.86385e-173	cell_1	Nr2f1
1.48225e-169	3.65721	0.588	0.393	3.65951e-165	cell_1	Efemp1
5.9355e-163	7.55412	0.348	0.159	1.46541e-158	cell_1	Svep1
6.97897e-155	1.3658	0.282	0.113	1.72304e-150	cell_1	Osr1
1.07779e-154	0.558144	0.86	0.725	2.66095e-150	cell_1	Twist1
7.3818e-152	7.69506	0.569	0.363	1.82249e-147	cell_1	Kctd12
8.29333e-152	0.571003	0.272	0.11	2.04754e-147	cell_1	Gabra3
6.25142e-145	16.3585	0.516	0.304	1.54341e-140	cell_1	Ntf3
8.88646e-144	9.75836	0.923	0.822	2.19398e-139	cell_1	Zfp532
2.25352e-141	11.715	0.348	0.175	5.56372e-137	cell_1	Plppr1
4.63601e-140	1.41576	0.33	0.153	1.14459e-135	cell_1	2610016A17Rik
1.02462e-139	1.28922	0.644	0.459	2.52968e-135	cell_1	Junb
7.05077e-138	13.8163	0.252	0.103	1.74076e-133	cell_1	Wnt16
4.65839e-133	1.64426	0.301	0.136	1.15011e-128	cell_1	Ephx1
9.60119e-133	6.93264	0.96	0.911	2.37044e-128	cell_1	Klhdc10
1.48736e-129	23.8501	0.532	0.377	3.67214e-125	cell_1	Ldb2
2.61751e-127	0.350465	0.36	0.181	6.46237e-123	cell_1	Nsg2
1.55265e-123	7.84009	0.839	0.737	3.83333e-119	cell_1	Lrig1
4.85345e-122	3.26109	0.377	0.201	1.19827e-117	cell_1	Slc7a2
7.28692e-121	29.6222	0.929	0.861	1.79907e-116	cell_1	Epha3
2.55359e-111	0.591678	0.38	0.212	6.30456e-107	cell_1	Nkd2
1.41753e-108	4.93688	0.888	0.767	3.49974e-104	cell_1	Zfp827
8.80329e-104	0.700113	0.533	0.353	2.17344e-99	cell_1	Nfatc4
9.05174e-102	13.2957	0.71	0.573	2.23478e-97	cell_1	Glcci1
1.70937e-101	28.8165	0.29	0.151	4.22027e-97	cell_1	Runx2
8.12983e-101	169.564	0.341	0.2	2.00717e-96	cell_1	Cdh18
2.49975e-95	2.10078	0.882	0.777	6.17164e-91	cell_1	Hdgfl3
6.53914e-90	5.88854	0.351	0.21	1.61445e-85	cell_1	Cxxc4
4.24096e-87	0.532864	0.282	0.146	1.04705e-82	cell_1	Gm16000
1.95463e-84	1.46997	0.264	0.135	4.8258e-80	cell_1	Gm4876
2.71535e-82	0.551614	0.395	0.24	6.70393e-78	cell_1	B930095G15Rik
9.496e-82	5.93072	0.815	0.724	2.34447e-77	cell_1	Snx13
1.37451e-81	3.314	0.465	0.307	3.39354e-77	cell_1	Tmem132cos
8.03734e-80	51.2624	0.966	0.929	1.98434e-75	cell_1	Rps6ka3
1.07913e-79	2.21646	0.275	0.149	2.66425e-75	cell_1	Ptx3
1.15589e-78	10.8573	0.848	0.745	2.85377e-74	cell_1	Mbnl1
2.89076e-78	3.61984	0.417	0.27	7.13699e-74	cell_1	Kcnmb4
1.65797e-76	16.7753	0.662	0.529	4.09335e-72	cell_1	Antxr1
3.13738e-75	6.45872	0.515	0.383	7.74589e-71	cell_1	Ism1
7.85363e-73	0.584693	0.409	0.261	1.93898e-68	cell_1	Mn1
1.44026e-71	2.92179	0.466	0.322	3.55585e-67	cell_1	Gm48742
4.46997e-69	2.50701	0.43	0.293	1.10359e-64	cell_1	Tnfaip6
7.81871e-69	0.507542	0.302	0.177	1.93036e-64	cell_1	Bcl11b
6.21003e-67	4.3304	0.856	0.741	1.5332e-62	cell_1	Spin1
1.15034e-65	3.36821	0.851	0.75	2.84007e-61	cell_1	Tnrc18
1.58581e-64	5.51762	0.4	0.271	3.91521e-60	cell_1	Creg1
4.4178e-59	2.44437	0.471	0.343	1.09071e-54	cell_1	Fgd6
8.71994e-59	5.64505	0.593	0.473	2.15287e-54	cell_1	Rps6ka5
1.81844e-58	2.27766	0.91	0.793	4.48953e-54	cell_1	Col26a1
9.70773e-58	0.503656	0.256	0.147	2.39674e-53	cell_1	Fam43a
5.03429e-57	1.37642	0.48	0.345	1.24292e-52	cell_1	Carmn
2.29363e-54	0.582281	0.266	0.402	5.66275e-50	cell_1	Zhx2
2.99408e-54	0.585979	0.974	0.922	7.39207e-50	cell_1	Chd2
4.09171e-54	1.54304	0.85	0.747	1.0102e-49	cell_1	Gnasas1
6.10175e-53	2.20781	0.767	0.685	1.50646e-48	cell_1	Cxcl12
4.94323e-52	3.47692	0.737	0.624	1.22043e-47	cell_1	Gse1
7.0653e-52	1.44495	0.278	0.173	1.74435e-47	cell_1	Cdc42ep3
1.21491e-51	1.00374	0.486	0.366	2.99949e-47	cell_1	C1galt1
1.35197e-51	0.466992	0.86	0.754	3.33787e-47	cell_1	Dse
1.79997e-51	1.33126	0.555	0.429	4.44395e-47	cell_1	A630012P03Rik
9.17932e-51	3.54758	0.517	0.395	2.26628e-46	cell_1	Mdfic
2.63976e-50	2.63314	0.941	0.906	6.51729e-46	cell_1	Lcorl
2.03562e-49	4.2137	0.717	0.601	5.02575e-45	cell_1	Vopp1
1.05422e-47	3.13901	0.395	0.508	2.60277e-43	cell_1	Rb1
2.42333e-47	0.509034	0.874	0.784	5.98296e-43	cell_1	Pgrmc1
7.64597e-47	7.47908	0.601	0.49	1.88771e-42	cell_1	Spry2
2.39419e-43	3.25739	0.989	0.953	5.911e-39	cell_1	Tra2a
3.05355e-42	9.42275	0.252	0.372	7.53891e-38	cell_1	Astn2
3.2394e-42	1.95542	0.834	0.74	7.99775e-38	cell_1	Bcl9
6.57394e-42	1.34169	0.285	0.186	1.62304e-37	cell_1	Gm42439
2.5394e-40	0.876552	0.364	0.257	6.26953e-36	cell_1	Ikzf4
8.79766e-40	2.14576	0.269	0.177	2.17205e-35	cell_1	Bcl6
2.74607e-39	5.06918	0.939	0.892	6.77977e-35	cell_1	Zfp521
1.12396e-36	1.18857	0.422	0.322	2.77493e-32	cell_1	Gm17501
3.5753e-36	2.07122	0.278	0.187	8.82705e-32	cell_1	Zfp36
6.8144e-35	3.06679	0.996	0.98	1.68241e-30	cell_1	Luc7l2
1.44157e-34	1.13772	0.257	0.17	3.55908e-30	cell_1	Scube3
1.60497e-33	6.53884	0.599	0.518	3.9625e-29	cell_1	Il31ra
6.84497e-33	5.0876	0.682	0.59	1.68996e-28	cell_1	Lrch1
1.22871e-32	0.777516	0.597	0.489	3.03355e-28	cell_1	Nynrin
3.03684e-31	18.2705	0.705	0.758	7.49766e-27	cell_1	Tle4
1.56483e-30	1.27263	0.434	0.339	3.8634e-26	cell_1	Axin2
2.3814e-30	10.2487	0.942	0.895	5.87944e-26	cell_1	Fbxo11
3.9208e-30	0.767409	0.643	0.551	9.68007e-26	cell_1	Reck
4.90864e-30	4.8382	0.615	0.523	1.21189e-25	cell_1	Sgip1
6.57588e-30	0.295286	0.463	0.361	1.62352e-25	cell_1	Scarf2
8.96204e-30	12.0322	0.643	0.562	2.21264e-25	cell_1	Ptgfrn
7.80319e-29	0.537886	0.357	0.272	1.92653e-24	cell_1	Rab30
1.9079e-27	3.85119	0.309	0.225	4.71042e-23	cell_1	Loxl1
3.9105e-27	16.6378	0.997	0.967	9.65464e-23	cell_1	Fbn2
5.62577e-27	1.66669	0.763	0.684	1.38895e-22	cell_1	Mex3c
1.28237e-26	0.98777	0.581	0.484	3.16604e-22	cell_1	Igsf3
1.65294e-26	0.771566	0.56	0.475	4.08094e-22	cell_1	Stat5b
1.67912e-26	7.98173	0.798	0.73	4.14558e-22	cell_1	Col11a1
4.57707e-26	9.24857	0.361	0.279	1.13003e-21	cell_1	Npepl1
2.45709e-25	1.20873	0.462	0.375	6.06631e-21	cell_1	Cep70
2.53654e-25	4.70399	0.757	0.681	6.26245e-21	cell_1	Zfp652
2.73607e-25	3.1873	0.544	0.496	6.75508e-21	cell_1	Parpbp
6.04276e-25	14.7359	0.41	0.343	1.4919e-20	cell_1	Kitl
9.12928e-25	2.64259	0.731	0.64	2.25393e-20	cell_1	Kirrel
1.39063e-24	5.06638	0.525	0.466	3.43334e-20	cell_1	Adcy2
1.82126e-24	9.95746	0.752	0.684	4.49652e-20	cell_1	Dgkh
2.2539e-24	0.648403	0.68	0.607	5.56466e-20	cell_1	Bcor
7.1375e-24	2.20582	0.489	0.417	1.76218e-19	cell_1	Pcdh19
8.02933e-24	12.7525	0.277	0.377	1.98236e-19	cell_1	Rspo3
8.61687e-24	18.0806	0.701	0.63	2.12742e-19	cell_1	Runx1t1
9.63655e-24	13.7511	0.27	0.351	2.37917e-19	cell_1	Gpx3
2.22081e-23	6.54245	0.949	0.896	5.48296e-19	cell_1	Gnaq
3.06382e-23	0.748962	0.713	0.66	7.56426e-19	cell_1	2210408I21Rik
1.48304e-22	3.02867	0.761	0.682	3.66147e-18	cell_1	Net1
1.72689e-21	1.32478	0.282	0.369	4.26351e-17	cell_1	Hoxa9
2.61569e-21	70.3638	0.267	0.207	6.45787e-17	cell_1	Pde4b
4.06915e-21	2.97181	0.767	0.695	1.00463e-16	cell_1	Iqcb1
4.07291e-21	2.23833	0.277	0.21	1.00556e-16	cell_1	Heph
4.59661e-21	0.310206	0.603	0.514	1.13486e-16	cell_1	Arhgef17
1.10246e-20	1.18169	0.975	0.927	2.72187e-16	cell_1	Tbl1x
3.44224e-20	0.925173	0.491	0.413	8.49854e-16	cell_1	Mdm1
4.56944e-20	0.825946	0.735	0.647	1.12815e-15	cell_1	Asap2
6.46614e-20	0.443169	0.299	0.228	1.59643e-15	cell_1	Fhl3
7.53636e-20	6.93244	0.724	0.663	1.86065e-15	cell_1	Homer1
7.72299e-20	4.88247	0.829	0.754	1.90673e-15	cell_1	Scai
1.07904e-19	2.12382	0.911	0.875	2.66405e-15	cell_1	Hist1h1e
1.13629e-19	0.253458	0.313	0.246	2.80538e-15	cell_1	Synpo
2.35848e-19	0.73714	0.844	0.76	5.82284e-15	cell_1	Lpgat1
3.65572e-19	2.76125	0.828	0.769	9.02561e-15	cell_1	9930021J03Rik
3.78232e-19	0.463386	0.394	0.319	9.33818e-15	cell_1	Eef2k
3.87136e-19	0.938876	0.528	0.595	9.558e-15	cell_1	Zmat3
2.55621e-18	1.36431	0.231	0.295	6.31103e-14	cell_1	Itgb8
2.56484e-18	2.10166	0.88	0.808	6.33233e-14	cell_1	Zfp516
2.86396e-18	0.276423	0.784	0.72	7.07084e-14	cell_1	Pogz
4.18677e-18	0.553068	0.905	0.858	1.03367e-13	cell_1	Rcc2
4.29314e-18	0.395976	0.488	0.414	1.05993e-13	cell_1	Cep44
5.88615e-18	0.357467	0.312	0.244	1.45323e-13	cell_1	St3gal4
2.38511e-17	0.289388	0.69	0.62	5.88859e-13	cell_1	Shroom4
4.24126e-17	6.26471	0.847	0.797	1.04712e-12	cell_1	E2f3
5.05252e-17	5.22866	0.623	0.555	1.24742e-12	cell_1	Armh3
7.1372e-17	1.47727	0.652	0.567	1.7621e-12	cell_1	Prom1
8.24956e-17	14.5025	0.438	0.369	2.03673e-12	cell_1	Chpt1
8.33977e-17	15.1228	0.466	0.419	2.05901e-12	cell_1	Tmem108
8.34225e-17	2.44899	0.689	0.616	2.05962e-12	cell_1	Mapkapk2
1.14657e-16	16.5349	0.848	0.797	2.83078e-12	cell_1	Zmiz1
2.28073e-16	2.83047	0.827	0.757	5.6309e-12	cell_1	Arhgap12
2.38212e-16	5.05095	0.942	0.89	5.88121e-12	cell_1	Cop1
3.11456e-16	0.62521	0.772	0.697	7.68953e-12	cell_1	Spast
3.87949e-16	7.60229	0.503	0.459	9.57808e-12	cell_1	Neil3
4.25762e-16	0.3076	0.277	0.216	1.05117e-11	cell_1	Syde2
5.11845e-16	0.262934	0.378	0.309	1.26369e-11	cell_1	Gm48693
6.11083e-16	0.444639	0.341	0.276	1.5087e-11	cell_1	Nemp2
6.35665e-16	0.962553	0.31	0.248	1.56939e-11	cell_1	Prrx2
7.51917e-16	4.90357	0.921	0.874	1.85641e-11	cell_1	Smg6
1.52933e-15	1.18496	0.563	0.48	3.77577e-11	cell_1	Cxadr
1.5552e-15	4.78895	0.83	0.779	3.83963e-11	cell_1	Topbp1
2.02186e-15	0.574163	0.957	0.914	4.99178e-11	cell_1	Wac
2.19983e-15	0.845538	0.459	0.39	5.43116e-11	cell_1	Zfp141
2.3002e-15	5.65062	0.508	0.436	5.67897e-11	cell_1	Irf2bpl
4.31795e-15	1.08903	0.72	0.65	1.06606e-10	cell_1	Phtf2
4.47389e-15	0.540641	0.52	0.453	1.10456e-10	cell_1	Gabbr1
1.01362e-14	2.63929	0.421	0.354	2.50253e-10	cell_1	Efna2
1.29586e-14	2.27697	0.559	0.497	3.19935e-10	cell_1	Ythdc2
2.53485e-14	3.21504	0.371	0.308	6.2583e-10	cell_1	Bves
3.70773e-14	0.450667	0.651	0.683	9.15403e-10	cell_1	Sash1
9.02378e-14	0.564553	0.44	0.378	2.22788e-09	cell_1	Ccdc15
1.20227e-13	0.275004	0.357	0.295	2.96829e-09	cell_1	Stx17
1.238e-13	0.610478	0.74	0.681	3.05651e-09	cell_1	Atr
1.57326e-13	6.97927	0.536	0.478	3.88421e-09	cell_1	Gpsm2
3.9169e-13	4.82673	0.469	0.402	9.67042e-09	cell_1	Bcr
4.70797e-13	3.31472	0.659	0.598	1.16235e-08	cell_1	Bmt2
5.04289e-13	2.10415	0.952	0.907	1.24504e-08	cell_1	Kdm1a
6.0578e-13	3.64606	0.84	0.825	1.49561e-08	cell_1	Rad51b
1.91704e-12	2.3927	0.808	0.767	4.73299e-08	cell_1	Zfc3h1
2.4502e-12	0.347747	0.521	0.473	6.0493e-08	cell_1	Txnip
2.86214e-12	1.66292	0.331	0.277	7.06635e-08	cell_1	4732471J01Rik
3.66764e-12	2.98512	0.721	0.674	9.05503e-08	cell_1	Dtl
3.86495e-12	0.758501	0.567	0.635	9.54217e-08	cell_1	Errfi1
4.00693e-12	1.53631	0.413	0.352	9.89272e-08	cell_1	Rccd1
4.40658e-12	0.328899	0.347	0.289	1.08794e-07	cell_1	Khnyn
4.6632e-12	4.14426	0.774	0.721	1.1513e-07	cell_1	Spidr
5.11123e-12	3.28526	0.713	0.66	1.26191e-07	cell_1	1600010M07Rik
6.18202e-12	2.63676	0.936	0.893	1.52628e-07	cell_1	Pspc1
1.52309e-11	2.02438	0.546	0.492	3.76035e-07	cell_1	Simc1
1.62904e-11	6.33228	0.876	0.83	4.02194e-07	cell_1	Vps13b
1.85758e-11	0.285915	0.316	0.262	4.58618e-07	cell_1	Slc9a5
2.92848e-11	3.14454	0.804	0.749	7.23013e-07	cell_1	Sos1
3.38219e-11	0.378216	0.627	0.57	8.3503e-07	cell_1	Zfp397
3.47713e-11	0.753382	0.606	0.541	8.58469e-07	cell_1	Usp11
6.97988e-11	7.11256	0.547	0.499	1.72326e-06	cell_1	Cep112
8.13904e-11	0.415329	0.764	0.708	2.00945e-06	cell_1	Rnf2
9.02167e-11	1.81746	0.635	0.577	2.22736e-06	cell_1	Zc2hc1a
9.05508e-11	3.7284	0.679	0.629	2.23561e-06	cell_1	Cep57
1.14565e-10	7.70891	0.709	0.736	2.82849e-06	cell_1	Skap2
1.15549e-10	0.252108	0.878	0.824	2.85278e-06	cell_1	Smurf2
1.28966e-10	0.309479	0.353	0.304	3.18403e-06	cell_1	1700012D14Rik
1.47135e-10	0.955252	0.986	0.954	3.63262e-06	cell_1	Rbm26
1.65577e-10	5.2228	0.543	0.483	4.08793e-06	cell_1	Gm20275
2.68458e-10	1.21989	0.47	0.411	6.62795e-06	cell_1	Galnt11
3.46971e-10	3.25624	0.602	0.543	8.56637e-06	cell_1	Avl9
3.57012e-10	0.417475	0.521	0.455	8.81426e-06	cell_1	Lca5
1.24325e-09	0.355146	0.299	0.249	3.06946e-05	cell_1	Anxa7
1.374e-09	2.2559	0.417	0.38	3.39226e-05	cell_1	Ap1s2
1.45226e-09	45.9193	0.704	0.712	3.58549e-05	cell_1	Oxr1
1.48188e-09	2.15734	0.715	0.693	3.65861e-05	cell_1	Ldlr
1.59212e-09	1.64853	0.381	0.428	3.93077e-05	cell_1	Med25
1.77802e-09	16.6269	0.356	0.317	4.38976e-05	cell_1	Il1rap
2.06368e-09	1.0787	0.467	0.413	5.09501e-05	cell_1	Zdhhc21
3.5174e-09	0.48602	0.505	0.447	8.68411e-05	cell_1	Isoc1
3.6649e-09	0.364728	0.545	0.49	9.04826e-05	cell_1	Zfp942
5.8264e-09	2.12381	0.596	0.631	0.000143848	cell_1	Stim2
1.14462e-08	4.90877	0.879	0.826	0.000282596	cell_1	Ppp2r5e
1.39672e-08	1.9276	0.485	0.439	0.000344835	cell_1	2610318N02Rik
1.61239e-08	10.7947	0.479	0.432	0.000398083	cell_1	Sp4
1.68201e-08	0.413963	0.65	0.593	0.000415271	cell_1	Kif3a
1.8596e-08	4.42894	0.681	0.64	0.000459116	cell_1	Pdcd4
1.93826e-08	1.12943	0.492	0.431	0.000478537	cell_1	2700081O15Rik
2.14872e-08	1.02507	0.635	0.585	0.000530497	cell_1	Zkscan1
2.21858e-08	1.08072	0.369	0.324	0.000547745	cell_1	9430038I01Rik
2.55011e-08	0.257386	0.283	0.238	0.000629596	cell_1	Igsf9
3.03591e-08	0.606569	0.25	0.209	0.000749536	cell_1	Cbx4
3.42204e-08	1.93605	0.835	0.788	0.000844868	cell_1	Abi2
3.49824e-08	0.367216	0.468	0.424	0.00086368	cell_1	Tmem64
5.61872e-08	2.20126	0.705	0.659	0.0013872	cell_1	Phactr2
6.7054e-08	0.775126	0.302	0.273	0.0016555	cell_1	Tafa2
9.62662e-08	0.449996	0.403	0.358	0.00237672	cell_1	Pot1b
1.10759e-07	0.42724	0.493	0.442	0.00273452	cell_1	Nup37
1.11526e-07	2.89535	0.299	0.343	0.00275345	cell_1	Bag2
1.25962e-07	17.9799	0.748	0.694	0.00310988	cell_1	Wdr7
1.33177e-07	3.80435	0.662	0.616	0.00328802	cell_1	Amn1
2.0115e-07	5.75249	0.437	0.388	0.00496619	cell_1	Dnmbp
2.5282e-07	0.963562	0.312	0.271	0.00624187	cell_1	Zfp946
2.56625e-07	6.62113	0.815	0.776	0.00633581	cell_1	Camta1
2.96063e-07	1.98763	0.73	0.674	0.0073095	cell_1	Marf1
4.31468e-07	1.89013	0.876	0.826	0.0106525	cell_1	Mdm4
5.89469e-07	0.513707	0.895	0.846	0.0145534	cell_1	Csnk1g3
7.14159e-07	3.91652	0.866	0.812	0.0176319	cell_1	Rptor
1.04284e-06	1.55777	0.431	0.402	0.0257466	cell_1	Prr11
1.11768e-06	0.708527	0.377	0.415	0.0275943	cell_1	Uaca
1.1228e-06	3.04601	0.889	0.833	0.0277209	cell_1	Zfp326
1.13837e-06	3.91555	0.708	0.666	0.0281053	cell_1	Hmgxb4
1.2246e-06	0.77234	0.494	0.453	0.0302343	cell_1	Rnf122
1.4168e-06	5.57124	0.658	0.605	0.0349794	cell_1	Banp
1.4337e-06	0.546106	0.714	0.706	0.0353965	cell_1	Chsy1
1.91691e-06	2.21995	0.645	0.597	0.0473267	cell_1	Fbxo38
2.50545e-06	2.90689	0.731	0.674	0.0618571	cell_1	Osbpl1a
2.66752e-06	14.3502	0.91	0.898	0.0658584	cell_1	Nr6a1
2.86603e-06	3.58437	0.257	0.224	0.0707595	cell_1	Osbpl3
2.96838e-06	0.542805	0.92	0.897	0.0732862	cell_1	Mrfap1
6.27579e-06	5.11896	0.356	0.318	0.154943	cell_1	Fggy
7.76032e-06	0.944078	0.422	0.384	0.191594	cell_1	Traf6
9.12453e-06	0.300023	0.518	0.47	0.225275	cell_1	Krcc1
9.35425e-06	0.333931	0.452	0.411	0.230947	cell_1	Wbp1
1.05161e-05	0.887202	0.579	0.542	0.259632	cell_1	Fem1c
1.37649e-05	1.91811	0.517	0.54	0.339843	cell_1	Ebna1bp2
1.64363e-05	1.48012	0.754	0.703	0.405797	cell_1	Mecp2
1.64825e-05	2.32832	0.55	0.505	0.406936	cell_1	Cep250
1.72792e-05	3.65322	0.542	0.517	0.426606	cell_1	Gas2
2.03359e-05	6.50928	0.575	0.533	0.502074	cell_1	Ftx
2.25871e-05	0.309448	0.528	0.487	0.557653	cell_1	Guf1
2.27038e-05	6.02203	0.643	0.641	0.560533	cell_1	Kif4
2.48765e-05	5.09616	0.884	0.876	0.614175	cell_1	Lin28b
2.74412e-05	0.370155	0.393	0.352	0.677497	cell_1	Trub1
2.83649e-05	0.587278	0.584	0.543	0.700302	cell_1	Zbtb10
2.95192e-05	7.53636	0.502	0.469	0.7288	cell_1	Megf9
3.46254e-05	2.74335	0.733	0.681	0.854866	cell_1	Ppp4r1
3.64679e-05	0.28407	0.254	0.223	0.900357	cell_1	Lins1
4.73651e-05	0.337679	0.319	0.286	1	cell_1	Slc11a2
5.19561e-05	1.37703	0.612	0.567	1	cell_1	Rprd1b
5.65456e-05	6.4685	0.647	0.605	1	cell_1	Itpr1
5.80601e-05	0.620573	0.408	0.374	1	cell_1	Bnip1
5.8943e-05	0.999635	0.603	0.567	1	cell_1	Zfp518a
6.27183e-05	2.1673	0.751	0.714	1	cell_1	Azin1
7.07301e-05	1.35486	0.535	0.491	1	cell_1	Rbms2
7.32273e-05	0.584756	0.514	0.479	1	cell_1	Usp54
7.65712e-05	1.76394	0.553	0.518	1	cell_1	Ttc21b
8.46885e-05	0.437029	0.571	0.531	1	cell_1	Sass6
8.67034e-05	7.97803	0.575	0.538	1	cell_1	Spindoc
8.84784e-05	6.10348	0.682	0.643	1	cell_1	Gng2
9.21234e-05	0.976635	0.796	0.741	1	cell_1	Htt
0.000106002	9.03166	0.325	0.297	1	cell_1	Trib2
0.000116702	0.555013	0.446	0.411	1	cell_1	Spice1
0.000120274	0.891916	0.5	0.482	1	cell_1	Spag5
0.000131644	1.09098	0.617	0.576	1	cell_1	Mosmo
0.000150882	24.8421	0.293	0.334	1	cell_1	Chsy3
0.000179507	0.503665	0.516	0.483	1	cell_1	Umad1
0.000201382	2.4199	0.531	0.552	1	cell_1	Alg13
0.000211006	2.83293	0.51	0.477	1	cell_1	Pole
0.000211754	73.8856	0.902	0.895	1	cell_1	Klf12
0.000226322	3.30476	0.302	0.274	1	cell_1	Wdr78
0.000228518	0.580147	0.4	0.367	1	cell_1	Slc17a5
0.000236169	1.65891	0.29	0.318	1	cell_1	Gtf3a
0.00023648	0.848629	0.76	0.752	1	cell_1	Knop1
0.000246639	0.261363	0.411	0.377	1	cell_1	Cc2d2a
0.000255057	0.258428	0.333	0.301	1	cell_1	Nol4l
0.000261257	0.595402	0.332	0.303	1	cell_1	Hsd17b11
0.000269571	2.83694	0.729	0.722	1	cell_1	Mtch1
0.000322966	0.280364	0.272	0.299	1	cell_1	Pop5
0.000359642	0.275965	0.427	0.401	1	cell_1	Nemp1
0.000367305	1.1951	0.551	0.516	1	cell_1	Wdr20
0.000376074	4.37071	0.725	0.682	1	cell_1	Add1
0.000398338	0.37478	0.758	0.716	1	cell_1	Znrf1
0.000412549	7.29614	0.943	0.905	1	cell_1	Matr3
0.000425095	5.40751	0.755	0.721	1	cell_1	Pde3b
0.000429323	0.330124	0.714	0.672	1	cell_1	Usp33
0.000452805	0.513854	0.326	0.296	1	cell_1	B230307C23Rik
0.000461063	1.59075	0.25	0.274	1	cell_1	Tgfb1i1
0.000471481	2.33323	0.541	0.506	1	cell_1	Mbip
0.000498906	16.0835	0.455	0.483	1	cell_1	Tmtc4
0.000518923	0.83338	0.343	0.313	1	cell_1	Ndufaf7
0.000519336	0.76823	0.6	0.594	1	cell_1	Plch1
0.000593226	2.49009	0.715	0.685	1	cell_1	Gtf2f2
0.000597224	0.867149	0.644	0.61	1	cell_1	Gmeb1
0.000618422	0.889699	0.645	0.614	1	cell_1	Ufl1
0.000624058	1.65961	0.517	0.483	1	cell_1	Dcp1a
0.000646504	0.281726	0.346	0.318	1	cell_1	Zfp182
0.000650891	1.01889	0.646	0.597	1	cell_1	Crebzf
0.00066849	0.845533	0.435	0.417	1	cell_1	Kif14
0.000669346	1.71452	0.557	0.525	1	cell_1	Ubap1
0.000683588	0.522814	0.589	0.546	1	cell_1	Vegfb
0.000715281	3.74182	0.715	0.688	1	cell_1	Ccni
0.000719193	1.29454	0.755	0.717	1	cell_1	Dennd5a
0.000747869	3.33993	0.763	0.769	1	cell_1	Kif15
0.000929498	2.79667	0.843	0.82	1	cell_1	Pcna
0.000952064	0.294041	0.383	0.358	1	cell_1	Nr2c1
0.00115785	0.266604	0.318	0.292	1	cell_1	Dus4l
0.00119487	0.25729	0.531	0.5	1	cell_1	Mier3
0.00121125	1.95779	0.801	0.762	1	cell_1	Cwf19l2
0.0013155	1.51203	0.879	0.864	1	cell_1	Gspt1
0.00140045	0.625994	0.594	0.606	1	cell_1	Alkbh5
0.00151533	5.24531	0.472	0.448	1	cell_1	B230118H07Rik
0.00165246	0.250717	0.289	0.263	1	cell_1	2610021A01Rik
0.00167623	4.0882	0.641	0.611	1	cell_1	Morc3
0.00168565	0.592148	0.555	0.529	1	cell_1	Prpf3
0.00180939	9.88664	0.634	0.609	1	cell_1	A630089N07Rik
0.00182033	0.519672	0.615	0.579	1	cell_1	Nol10
0.00182731	2.35804	0.433	0.403	1	cell_1	Atpaf1
0.00183158	3.50662	0.955	0.919	1	cell_1	Zfp638
0.0018408	0.412478	0.452	0.419	1	cell_1	Deaf1
0.00210705	1.70629	0.461	0.477	1	cell_1	Actr1a
0.00231195	0.289636	0.331	0.304	1	cell_1	P3h3
0.00239223	2.14066	0.629	0.592	1	cell_1	Vps13d
0.00245706	0.298086	0.339	0.313	1	cell_1	Tcf7
0.00257886	3.16764	0.415	0.391	1	cell_1	Abhd10
0.0029014	1.54693	0.768	0.732	1	cell_1	Trip11
0.00347604	3.64837	0.853	0.808	1	cell_1	Slc39a10
0.00382566	1.27891	0.457	0.473	1	cell_1	Zbtb46
0.00432636	2.77278	0.798	0.777	1	cell_1	Mtrex
0.00433936	5.09578	0.997	0.989	1	cell_1	Srrm2
0.00447673	1.1487	0.367	0.339	1	cell_1	Plekhm2
0.00481059	9.70064	0.355	0.381	1	cell_1	Slc44a1
0.00490997	2.3081	0.322	0.3	1	cell_1	Ankrd6
0.00544423	1.13599	0.778	0.758	1	cell_1	Cenpc1
0.00565409	0.714489	0.802	0.782	1	cell_1	Ankrd12
0.00570728	1.47382	0.286	0.308	1	cell_1	Rnpep
0.00632112	1.52407	0.67	0.668	1	cell_1	Lyar
0.0063945	0.265031	0.515	0.487	1	cell_1	Ntmt1
0.00655957	0.774463	0.304	0.281	1	cell_1	B3gntl1
0.00664975	0.572018	0.472	0.443	1	cell_1	Capn7
0.00700529	0.483099	0.54	0.554	1	cell_1	Utp18
0.00710711	5.06579	0.709	0.71	1	cell_1	Atp2c1
0.00726177	1.39428	0.792	0.749	1	cell_1	Tcf3
0.00739047	39.1967	0.261	0.251	1	cell_1	Erc2
0.00779733	0.573794	0.256	0.234	1	cell_1	Paqr3
0.00786855	1.60279	0.713	0.711	1	cell_1	Trim59
0.00800904	7.19976	0.898	0.883	1	cell_1	Uqcr11
0.00802771	0.254231	0.466	0.437	1	cell_1	Scamp1
0.00946344	1.86673	0.445	0.431	1	cell_1	Kpna2
0.00973466	10.5595	0.583	0.583	1	cell_1	Ndnf
0	74.0247	0.804	0.528	0	cell_4	Eya1
0	66.6043	0.949	0.777	0	cell_4	Colec12
0	50.9421	0.969	0.902	0	cell_4	Vcan
0	27.859	0.903	0.718	0	cell_4	Flrt2
0	22.0881	0.763	0.44	0	cell_4	Cped1
0	14.6895	0.386	0.144	0	cell_4	Lepr
0	9.1039	0.989	0.931	0	cell_4	Ptprk
0	7.61624	0.838	0.609	0	cell_4	Zic1
0	7.44601	0.383	0.137	0	cell_4	Col9a1
0	6.0137	0.46	0.192	0	cell_4	Zic4
0	1.89047	0.966	0.822	0	cell_4	Aff2
1.63019e-298	21.6363	0.659	0.406	4.02478e-294	cell_4	Angpt1
5.68621e-281	64.9171	0.892	0.755	1.40387e-276	cell_4	Epha7
4.70221e-278	6.21731	0.668	0.419	1.16093e-273	cell_4	Sema5a
1.20525e-250	27.3996	0.711	0.489	2.97565e-246	cell_4	Sobp
3.38874e-237	3.53621	0.964	0.891	8.36645e-233	cell_4	Cdh11
2.07427e-227	2.86783	0.583	0.351	5.12116e-223	cell_4	Sorl1
3.57624e-209	16.3169	0.733	0.556	8.82937e-205	cell_4	Plpp3
5.23412e-205	1.88164	0.965	0.851	1.29225e-200	cell_4	Arhgap28
3.13534e-196	69.6967	0.999	0.996	7.74085e-192	cell_4	Gpc3
5.18617e-191	4.76618	0.979	0.918	1.28041e-186	cell_4	Aff3
2.28919e-187	3.35579	0.941	0.864	5.65177e-183	cell_4	Agps
6.37042e-183	27.4061	0.664	0.457	1.57279e-178	cell_4	Gria3
6.69847e-180	7.20823	0.975	0.915	1.65379e-175	cell_4	Cask
1.17602e-173	50.9421	0.925	0.858	2.90348e-169	cell_4	Wwox
2.5217e-173	203.868	0.979	0.92	6.22582e-169	cell_4	Nfat5
6.99006e-167	7.65638	0.565	0.374	1.72578e-162	cell_4	Sned1
9.75544e-160	3.51657	0.812	0.66	2.40852e-155	cell_4	Aff1
3.76281e-156	4.13284	0.76	0.58	9.29001e-152	cell_4	Pcca
1.15884e-153	1.00326	0.633	0.441	2.86107e-149	cell_4	Dixdc1
4.83023e-150	0.447619	0.942	0.836	1.19254e-145	cell_4	Dock1
1.06866e-148	164.463	0.572	0.425	2.63842e-144	cell_4	Grik1
5.04094e-146	110.093	0.893	0.839	1.24456e-141	cell_4	Sema3a
1.10241e-144	0.38557	0.832	0.68	2.72174e-140	cell_4	Prdm5
4.03388e-137	23.4608	0.991	0.957	9.95924e-133	cell_4	Grip1
1.66744e-135	2.76997	0.82	0.67	4.11675e-131	cell_4	Mrc2
1.23272e-129	4.77585	0.959	0.887	3.04345e-125	cell_4	Slc38a4
3.49149e-129	50.9421	0.948	0.872	8.62015e-125	cell_4	Wls
4.08371e-123	8.80383	0.925	0.839	1.00823e-118	cell_4	Nrip1
6.82642e-123	4.74947	0.459	0.286	1.68538e-118	cell_4	Cyp7b1
5.76605e-120	6.21871	0.616	0.462	1.42358e-115	cell_4	Thsd4
2.21494e-119	9.07246	0.682	0.523	5.46847e-115	cell_4	Lef1
6.60031e-116	3.31429	0.764	0.624	1.62955e-111	cell_4	Foxp4
1.45429e-115	0.355806	0.831	0.7	3.5905e-111	cell_4	Suclg2
1.1671e-113	11.963	0.807	0.702	2.88145e-109	cell_4	Adamts6
2.46398e-113	22.5299	0.385	0.226	6.08332e-109	cell_4	Tmtc1
1.10934e-111	26.0283	0.998	0.97	2.73886e-107	cell_4	Setd5
2.56352e-111	17.9278	0.9	0.809	6.32908e-107	cell_4	Rnf169
1.12885e-110	1.38246	0.927	0.837	2.78702e-106	cell_4	Srgap2
2.58483e-109	2.9261	0.313	0.169	6.38169e-105	cell_4	Tex15
8.19669e-107	10.5416	0.792	0.645	2.02368e-102	cell_4	Sox5
8.56641e-107	37.8088	0.971	0.916	2.11496e-102	cell_4	Mir100hg
9.89323e-107	7.77348	0.417	0.259	2.44254e-102	cell_4	Rdh10
8.51706e-106	8.86942	0.645	0.51	2.10278e-101	cell_4	Maf
2.25166e-105	1.89047	0.991	0.961	5.55913e-101	cell_4	Exoc4
4.10323e-105	22.0882	0.401	0.245	1.01305e-100	cell_4	Esrrg
3.26719e-104	53.6209	0.946	0.903	8.06637e-100	cell_4	Vcl
3.69741e-104	12.932	0.294	0.156	9.12853e-100	cell_4	Camk4
5.45146e-103	0.546835	0.383	0.224	1.34591e-98	cell_4	Synpo
5.74989e-101	44.1713	0.786	0.688	1.41959e-96	cell_4	Slc4a4
6.86151e-101	8.86659	0.572	0.429	1.69404e-96	cell_4	Sox9
7.19797e-101	1.03453	0.444	0.28	1.77711e-96	cell_4	Ppfibp2
3.60567e-100	0.608989	0.988	0.952	8.90204e-96	cell_4	Tra2a
1.41547e-99	5.00503	0.735	0.6	3.49464e-95	cell_4	Map3k20
3.97064e-99	0.308973	0.499	0.334	9.8031e-95	cell_4	Carmn
1.16731e-97	0.418756	0.966	0.922	2.88198e-93	cell_4	Tsc22d1
2.05416e-97	6.01758	0.88	0.791	5.07151e-93	cell_4	Fbln1
2.40074e-97	3.22911	0.801	0.669	5.9272e-93	cell_4	Gng12
1.45138e-96	13.4284	0.565	0.416	3.58332e-92	cell_4	Wnt5b
5.60294e-96	37.9334	0.281	0.151	1.38331e-91	cell_4	Mkx
8.66869e-94	16.1903	0.841	0.717	2.14021e-89	cell_4	Asxl3
3.62738e-91	8.6919	0.896	0.798	8.95563e-87	cell_4	Chd9
9.12319e-91	4.32356	0.5	0.355	2.25242e-86	cell_4	Btbd11
8.23008e-90	13.7683	0.459	0.305	2.03192e-85	cell_4	Arhgap31
2.8604e-88	2.45578	0.356	0.217	7.06203e-84	cell_4	Tpd52l1
1.63708e-86	8.62214	0.35	0.209	4.04178e-82	cell_4	Zic2
1.21921e-83	1.63901	0.683	0.556	3.01011e-79	cell_4	Zmat3
2.98068e-83	6.44405	0.503	0.356	7.359e-79	cell_4	Tspan7
5.56266e-82	8.27671	0.866	0.811	1.37336e-77	cell_4	Diaph3
6.48177e-82	2.55957	0.586	0.434	1.60028e-77	cell_4	Zcchc24
9.61067e-81	21.0974	0.734	0.623	2.37278e-76	cell_4	Lrba
4.03465e-79	6.14953	0.614	0.481	9.96115e-75	cell_4	Sorbs1
2.65504e-77	2.46117	0.479	0.347	6.55503e-73	cell_4	Eda2r
3.23216e-77	2.50305	0.404	0.268	7.97988e-73	cell_4	Bmp4
1.68238e-76	0.997644	0.626	0.489	4.15362e-72	cell_4	Ncoa7
3.90488e-76	8.71899	0.884	0.787	9.64077e-72	cell_4	Slc25a36
9.87212e-76	20.6419	0.326	0.204	2.43733e-71	cell_4	Aldh1a2
1.06459e-74	0.731346	0.924	0.853	2.62838e-70	cell_4	Braf
2.21395e-74	1.21675	0.9	0.818	5.46602e-70	cell_4	Mdm4
2.44394e-74	1.94283	0.699	0.576	6.03383e-70	cell_4	Klf3
5.36676e-74	9.10036	0.932	0.872	1.325e-69	cell_4	Afdn
5.45196e-73	3.20958	0.888	0.801	1.34603e-68	cell_4	Smyd3
8.11649e-73	13.3337	0.945	0.891	2.00388e-68	cell_4	Fam172a
9.2656e-73	13.4268	0.618	0.49	2.28758e-68	cell_4	Clybl
1.15462e-72	3.56174	0.935	0.861	2.85063e-68	cell_4	Mga
3.77081e-72	7.94595	0.894	0.805	9.30976e-68	cell_4	Tmem165
7.37673e-72	1.72215	0.561	0.422	1.82124e-67	cell_4	A630012P03Rik
1.05736e-71	0.341851	0.753	0.638	2.61052e-67	cell_4	Zranb3
2.38969e-71	1.70232	0.949	0.881	5.89992e-67	cell_4	Lrp6
4.11955e-71	5.46305	0.995	0.977	1.01708e-66	cell_4	Rbm25
9.32058e-71	0.777941	0.924	0.84	2.30116e-66	cell_4	Pias2
1.03318e-69	28.2155	0.848	0.751	2.55081e-65	cell_4	Tdrd3
5.0636e-69	6.39386	0.574	0.439	1.25015e-64	cell_4	Zfp362
5.26257e-69	7.09942	0.859	0.795	1.29927e-64	cell_4	Tenm4
1.9212e-68	6.11962	0.869	0.779	4.74325e-64	cell_4	Phkb
4.08966e-68	6.1352	0.981	0.938	1.0097e-63	cell_4	Prpf4b
4.19956e-68	8.42231	0.99	0.957	1.03683e-63	cell_4	Birc6
8.78082e-68	2.16586	0.903	0.808	2.1679e-63	cell_4	Fam135a
1.62217e-67	0.617835	0.948	0.893	4.00499e-63	cell_4	Foxn3
2.77392e-67	6.2578	0.858	0.757	6.84853e-63	cell_4	1810026B05Rik
3.6883e-67	10.1427	0.896	0.816	9.10603e-63	cell_4	Itsn1
1.04773e-66	0.862647	0.691	0.565	2.58674e-62	cell_4	Frmd6
1.47236e-66	0.60694	0.58	0.441	3.63511e-62	cell_4	Zfp961
1.02862e-65	5.35496	0.542	0.413	2.53957e-61	cell_4	Cthrc1
1.57821e-65	2.93273	0.265	0.154	3.89644e-61	cell_4	Itih5
4.75236e-65	7.13481	0.826	0.731	1.17331e-60	cell_4	Rabgap1l
5.27406e-65	2.47567	0.713	0.59	1.30211e-60	cell_4	Ahdc1
7.64359e-65	6.32308	0.941	0.902	1.88713e-60	cell_4	Taf1d
9.25302e-65	1.88898	0.893	0.826	2.28448e-60	cell_4	Pola1
3.04039e-64	1.04404	0.186	0.31	7.50641e-60	cell_4	Itgb8
8.96321e-64	7.33984	0.353	0.241	2.21293e-59	cell_4	Has2
1.7117e-63	25.4209	0.999	0.992	4.22603e-59	cell_4	Rbm39
2.99801e-63	1.61189	0.879	0.792	7.40178e-59	cell_4	Usp37
1.56259e-62	0.655869	0.951	0.884	3.85788e-58	cell_4	Trpm7
2.66412e-62	17.6872	0.965	0.918	6.57744e-58	cell_4	Zfp644
1.48098e-61	3.17828	0.946	0.897	3.65639e-57	cell_4	Bzw2
3.73883e-61	4.76015	0.99	0.97	9.2308e-57	cell_4	Serpinh1
3.97912e-61	7.77996	0.599	0.476	9.82406e-57	cell_4	Mir17hg
1.57003e-60	56.7016	0.89	0.835	3.87624e-56	cell_4	Gm4258
1.76441e-60	3.17806	0.825	0.734	4.35615e-56	cell_4	Mms22l
3.15499e-60	10.0336	0.536	0.416	7.78935e-56	cell_4	Snhg3
3.88385e-60	2.83404	0.808	0.716	9.58884e-56	cell_4	Blm
4.99351e-60	1.94277	0.964	0.912	1.23285e-55	cell_4	Ube2b
7.86201e-60	4.09759	0.859	0.77	1.94105e-55	cell_4	Lnpep
1.52245e-59	7.44127	0.605	0.487	3.75876e-55	cell_4	Polk
1.52741e-59	13.4776	0.783	0.678	3.77103e-55	cell_4	Sclt1
3.97971e-59	9.33125	0.774	0.674	9.8255e-55	cell_4	Lpin2
2.11384e-58	0.87441	0.258	0.156	5.21887e-54	cell_4	Zic3
3.78842e-58	15.5677	0.394	0.566	9.35324e-54	cell_4	Pax3
4.46629e-58	13.7891	0.868	0.779	1.10268e-53	cell_4	Fam168a
6.71729e-58	4.08617	0.69	0.582	1.65843e-53	cell_4	Btg3
8.46314e-58	4.32282	0.518	0.396	2.08947e-53	cell_4	Aebp1
9.6964e-58	11.3535	0.85	0.762	2.39394e-53	cell_4	Usp24
1.49262e-57	1.80729	0.706	0.602	3.68514e-53	cell_4	Stim2
2.08376e-57	0.532287	0.794	0.69	5.14459e-53	cell_4	Eri3
3.45602e-57	0.886631	0.929	0.846	8.53257e-53	cell_4	Tent2
5.61999e-57	4.59655	0.678	0.569	1.38752e-52	cell_4	Xrcc4
7.80754e-57	3.35013	0.741	0.624	1.9276e-52	cell_4	Gfpt1
1.75237e-56	1.53274	0.798	0.698	4.32643e-52	cell_4	Phc2
2.08774e-56	6.93696	0.949	0.901	5.15442e-52	cell_4	Myef2
2.89809e-56	22.0882	0.922	0.885	7.15509e-52	cell_4	Pbx3
3.58994e-56	7.81816	0.721	0.604	8.86321e-52	cell_4	Ebf3
4.07958e-56	4.9653	0.815	0.728	1.00721e-51	cell_4	Kdm2b
5.09227e-56	1.90814	0.987	0.952	1.25723e-51	cell_4	Pum1
9.16964e-56	2.72901	0.947	0.877	2.26389e-51	cell_4	Pan3
1.52797e-55	4.32304	0.845	0.751	3.77241e-51	cell_4	Nfx1
1.92141e-55	6.64329	0.876	0.786	4.74376e-51	cell_4	Rbm33
1.95523e-55	3.73913	0.67	0.55	4.82726e-51	cell_4	Plag1
2.12919e-55	7.52689	0.908	0.832	5.25675e-51	cell_4	Usp29
2.33009e-55	0.81124	0.971	0.929	5.75275e-51	cell_4	Pds5a
2.9541e-55	1.06265	0.773	0.669	7.29338e-51	cell_4	Sec24a
8.65201e-55	2.55563	0.867	0.772	2.13609e-50	cell_4	Lman1
1.34497e-54	0.446899	0.81	0.715	3.3206e-50	cell_4	Golim4
1.66107e-54	9.81788	0.723	0.613	4.10101e-50	cell_4	Rttn
1.33297e-53	5.99058	0.808	0.708	3.29098e-49	cell_4	Rcbtb1
2.25035e-53	2.15013	0.823	0.729	5.55589e-49	cell_4	Twist1
2.73448e-53	5.77144	0.534	0.407	6.75116e-49	cell_4	Mmp2
3.56188e-53	0.359574	0.655	0.538	8.79392e-49	cell_4	Polq
3.89871e-53	15.394	0.713	0.612	9.62554e-49	cell_4	Disp1
4.35791e-53	3.28344	0.969	0.916	1.07592e-48	cell_4	Pkn2
4.46904e-53	4.33054	0.783	0.678	1.10336e-48	cell_4	Gli2
5.79753e-53	0.447772	0.858	0.78	1.43135e-48	cell_4	Csnk1g1
8.26295e-53	7.09065	0.701	0.59	2.04004e-48	cell_4	Slc20a2
1.69749e-52	1.34906	0.937	0.862	4.19093e-48	cell_4	Rhobtb3
5.1315e-52	0.446946	0.718	0.646	1.26692e-47	cell_4	Magi2
5.82531e-52	7.26387	0.985	0.948	1.43821e-47	cell_4	Cpsf6
6.11466e-52	2.52901	0.743	0.646	1.50965e-47	cell_4	Supt3
6.89404e-52	37.9481	0.998	0.985	1.70207e-47	cell_4	Pbx1
9.93276e-52	1.90521	0.905	0.849	2.4523e-47	cell_4	Snx5
9.96334e-52	22.8569	0.944	0.888	2.45985e-47	cell_4	Eif4a2
1.06486e-51	3.2979	0.942	0.887	2.62902e-47	cell_4	Myo9a
1.29031e-51	1.588	0.62	0.503	3.18564e-47	cell_4	B3galnt2
2.70746e-51	3.14638	0.859	0.765	6.68445e-47	cell_4	4932438A13Rik
3.54139e-51	10.5203	0.966	0.932	8.74333e-47	cell_4	Sptbn1
8.18706e-51	8.99276	0.739	0.637	2.0213e-46	cell_4	Exoc2
1.03254e-50	0.476375	0.279	0.178	2.54923e-46	cell_4	Tbc1d2b
1.32203e-50	0.712735	0.93	0.859	3.26395e-46	cell_4	Oga
1.34764e-50	5.92715	0.499	0.384	3.32718e-46	cell_4	Itprid2
3.0024e-50	14.6906	0.787	0.698	7.41263e-46	cell_4	Susd6
5.328e-50	4.70319	0.931	0.87	1.31543e-45	cell_4	Trim24
5.47844e-50	7.59113	0.754	0.644	1.35257e-45	cell_4	Platr25
1.97813e-49	4.54299	0.878	0.805	4.88381e-45	cell_4	Sf3b3
2.34335e-49	6.02645	0.993	0.974	5.7855e-45	cell_4	Caprin1
2.53627e-49	6.21854	0.993	0.972	6.2618e-45	cell_4	Kansl1
3.15489e-49	4.48096	0.847	0.768	7.7891e-45	cell_4	AW554918
3.74699e-49	5.47936	0.71	0.599	9.25094e-45	cell_4	Zgrf1
8.31274e-49	0.609407	0.62	0.518	2.05233e-44	cell_4	Psrc1
2.0421e-48	3.63966	0.873	0.793	5.04174e-44	cell_4	Pank2
2.79443e-48	5.85677	0.936	0.866	6.89917e-44	cell_4	Zmynd11
3.06831e-48	11.5721	0.354	0.249	7.57535e-44	cell_4	Gm20631
4.05998e-48	9.02613	0.958	0.912	1.00237e-43	cell_4	Cnot1
4.06858e-48	4.59833	0.96	0.908	1.00449e-43	cell_4	Erbin
4.13665e-48	4.7772	0.955	0.899	1.0213e-43	cell_4	Tia1
4.30393e-48	1.45511	0.92	0.842	1.0626e-43	cell_4	Gigyf2
7.05167e-48	0.463477	0.343	0.24	1.74099e-43	cell_4	Slc19a2
1.98677e-47	7.11705	0.408	0.302	4.90515e-43	cell_4	Jph1
2.26855e-47	0.447286	0.958	0.903	5.60082e-43	cell_4	Zfp148
6.19324e-47	13.349	0.962	0.923	1.52905e-42	cell_4	Rbm6
6.96783e-47	1.89065	0.991	0.974	1.72029e-42	cell_4	Atrx
1.13418e-46	1.0221	0.87	0.777	2.80017e-42	cell_4	Sec24b
2.48987e-46	1.46159	0.729	0.618	6.14724e-42	cell_4	Unk
3.17902e-46	3.12401	0.947	0.899	7.84868e-42	cell_4	Tardbp
3.59253e-46	6.18777	0.352	0.251	8.86959e-42	cell_4	Hs3st3a1
7.40183e-46	7.29573	0.747	0.651	1.82744e-41	cell_4	Pdxdc1
8.32122e-46	0.434539	0.391	0.507	2.05443e-41	cell_4	Hdac9
8.32355e-46	6.22352	0.78	0.698	2.055e-41	cell_4	Nup205
8.72838e-46	0.846737	0.872	0.789	2.15495e-41	cell_4	Fnip1
1.10301e-45	20.6454	0.581	0.492	2.72323e-41	cell_4	Itga8
1.89357e-45	4.26318	0.878	0.812	4.67504e-41	cell_4	Ssr1
2.81407e-45	1.39754	0.432	0.325	6.94766e-41	cell_4	Kifc5b
6.69665e-45	24.385	0.966	0.918	1.65334e-40	cell_4	Phf14
9.99084e-45	1.03511	0.985	0.953	2.46664e-40	cell_4	Rbm26
1.34679e-44	1.79557	0.855	0.779	3.32509e-40	cell_4	Hdgfl3
2.42251e-44	5.98182	0.861	0.798	5.98095e-40	cell_4	Fat1
2.50706e-44	0.62652	0.968	0.927	6.18969e-40	cell_4	Tbl1x
5.4287e-44	4.51457	0.956	0.903	1.34029e-39	cell_4	Kmt2c
6.05857e-44	1.30169	0.807	0.739	1.4958e-39	cell_4	L3mbtl3
6.53727e-44	1.56786	0.561	0.453	1.61399e-39	cell_4	Naf1
6.90547e-44	3.75687	0.949	0.891	1.70489e-39	cell_4	Ptk2
8.15514e-44	2.97815	0.264	0.175	2.01342e-39	cell_4	Uncx
1.05332e-43	2.59913	0.847	0.771	2.60054e-39	cell_4	Paxbp1
1.24337e-43	3.49766	0.555	0.446	3.06976e-39	cell_4	Cep152
1.39081e-43	3.72528	0.72	0.62	3.43377e-39	cell_4	Rfwd3
1.62576e-43	4.65322	0.974	0.944	4.01384e-39	cell_4	Mtdh
1.64919e-43	3.3202	0.944	0.89	4.0717e-39	cell_4	Gpbp1
2.01999e-43	1.41673	0.959	0.9	4.98715e-39	cell_4	Lcorl
3.87605e-43	1.76362	0.643	0.548	9.56958e-39	cell_4	Stil
8.06169e-43	1.39239	0.931	0.865	1.99035e-38	cell_4	Brwd1
9.66321e-43	3.21499	0.959	0.901	2.38575e-38	cell_4	Adnp
1.2232e-42	2.05103	0.786	0.696	3.01996e-38	cell_4	Mia2
1.44562e-42	0.752192	0.382	0.278	3.5691e-38	cell_4	Mdfi
1.69396e-42	4.01718	0.707	0.612	4.18222e-38	cell_4	Tbck
2.09958e-42	0.882298	0.644	0.537	5.18366e-38	cell_4	Gm1976
9.3911e-42	4.88796	0.96	0.939	2.31857e-37	cell_4	Hist1h1b
1.23217e-41	2.84558	0.915	0.847	3.0421e-37	cell_4	Kdm5a
1.77036e-41	1.75277	0.365	0.266	4.37083e-37	cell_4	Gm14582
1.86962e-41	1.9283	0.99	0.97	4.61591e-37	cell_4	Pcm1
2.17687e-41	2.22753	0.614	0.508	5.37448e-37	cell_4	Zdhhc6
2.22984e-41	6.23312	0.684	0.576	5.50524e-37	cell_4	Mrpl1
2.4087e-41	1.57086	0.51	0.613	5.94683e-37	cell_4	Ephb2
2.5775e-41	4.22731	0.961	0.91	6.36358e-37	cell_4	Ttc28
3.33654e-41	0.623859	0.262	0.172	8.23759e-37	cell_4	Ggact
3.49537e-41	6.04261	0.803	0.711	8.62971e-37	cell_4	Elf2
4.32118e-41	15.8113	0.356	0.464	1.06686e-36	cell_4	Rarb
4.98511e-41	7.66125	0.578	0.498	1.23077e-36	cell_4	Ntm
8.74754e-41	0.5103	0.662	0.574	2.15968e-36	cell_4	Ttk
2.23559e-40	4.77586	0.986	0.954	5.51945e-36	cell_4	Baz2b
2.90204e-40	3.13209	0.943	0.885	7.16485e-36	cell_4	Rbbp6
5.30255e-40	1.80307	0.881	0.805	1.30915e-35	cell_4	Zfp516
7.73461e-40	2.65564	0.617	0.518	1.9096e-35	cell_4	Pdk3
7.73589e-40	0.635187	0.68	0.578	1.90991e-35	cell_4	Firre
8.39742e-40	1.01365	0.976	0.942	2.07324e-35	cell_4	Psme4
1.26778e-39	6.1976	0.819	0.737	3.13001e-35	cell_4	Casc4
1.5071e-39	0.499027	0.656	0.561	3.72089e-35	cell_4	Fam171a1
1.91281e-39	3.74614	0.948	0.889	4.72254e-35	cell_4	Wdr33
2.26779e-39	2.88916	0.682	0.59	5.59895e-35	cell_4	Ttll5
2.32004e-39	3.22703	0.294	0.206	5.72794e-35	cell_4	Pdgfrl
2.47357e-39	13.8485	0.973	0.941	6.10699e-35	cell_4	Ewsr1
2.54128e-39	3.22288	0.482	0.377	6.27416e-35	cell_4	Slc35d1
2.68941e-39	2.5256	0.968	0.94	6.63988e-35	cell_4	Tra2b
4.69071e-39	1.35587	0.768	0.708	1.15809e-34	cell_4	Gtdc1
4.76137e-39	2.60628	0.928	0.858	1.17554e-34	cell_4	Ylpm1
4.98002e-39	8.96851	0.45	0.351	1.22952e-34	cell_4	Pde3a
1.00935e-38	0.346661	0.917	0.869	2.49198e-34	cell_4	Ctcf
1.01162e-38	3.17712	0.973	0.935	2.49758e-34	cell_4	Hnrnpr
1.14309e-38	4.76918	0.978	0.952	2.82219e-34	cell_4	Pcbp2
1.30124e-38	12.1648	0.894	0.833	3.21263e-34	cell_4	Cspp1
1.3714e-38	2.95625	0.319	0.227	3.38585e-34	cell_4	Chst2
1.78676e-38	2.11323	0.948	0.912	4.41133e-34	cell_4	Thrap3
2.18176e-38	8.65917	0.267	0.181	5.38654e-34	cell_4	Slc2a13
2.29382e-38	0.592939	0.58	0.481	5.66321e-34	cell_4	Simc1
2.43946e-38	2.74875	0.947	0.915	6.02279e-34	cell_4	Nop58
2.72071e-38	9.73132	0.646	0.545	6.71717e-34	cell_4	Jmy
2.79325e-38	5.83311	0.911	0.842	6.89625e-34	cell_4	Cpne1
3.03561e-38	3.16923	0.389	0.292	7.49461e-34	cell_4	4930447C04Rik
3.569e-38	1.07425	0.769	0.688	8.81151e-34	cell_4	Npat
4.12054e-38	4.09796	0.199	0.293	1.01732e-33	cell_4	Spata13
7.64682e-38	3.84414	0.355	0.259	1.88792e-33	cell_4	Rel
7.95174e-38	10.2892	0.827	0.748	1.96321e-33	cell_4	Pibf1
8.78019e-38	3.32251	0.758	0.682	2.16774e-33	cell_4	Cep295
1.07869e-37	1.33084	0.782	0.699	2.66317e-33	cell_4	Sos2
2.24664e-37	10.5167	1	0.995	5.54674e-33	cell_4	Hnrnpa2b1
2.54559e-37	8.30939	0.781	0.691	6.28482e-33	cell_4	Rsbn1l
2.8161e-37	1.75288	0.787	0.693	6.95266e-33	cell_4	Mtx2
2.85672e-37	1.21814	0.909	0.844	7.05297e-33	cell_4	Zfand6
5.13802e-37	1.19095	0.468	0.363	1.26853e-32	cell_4	Nfatc4
5.17403e-37	0.619228	0.842	0.758	1.27742e-32	cell_4	Srsf4
6.56791e-37	9.94851	0.981	0.95	1.62155e-32	cell_4	Trip12
7.5499e-37	10.4788	0.86	0.783	1.86399e-32	cell_4	Fam13b
1.00087e-36	5.37848	0.307	0.219	2.47105e-32	cell_4	Taf4b
1.05686e-36	1.78739	0.609	0.514	2.60928e-32	cell_4	Snhg12
1.16927e-36	16.7124	0.468	0.37	2.88682e-32	cell_4	Prag1
1.24864e-36	1.85168	0.529	0.431	3.08277e-32	cell_4	Nars2
1.45047e-36	0.456957	0.969	0.936	3.58107e-32	cell_4	Snrnp70
2.29156e-36	7.18149	0.948	0.894	5.65764e-32	cell_4	Dip2c
2.55266e-36	1.80315	0.978	0.939	6.30226e-32	cell_4	Tnks2
4.57241e-36	1.15664	0.899	0.845	1.12888e-31	cell_4	Mettl9
5.57793e-36	5.71397	0.968	0.93	1.37714e-31	cell_4	Ppp1r12a
6.63586e-36	7.45957	0.576	0.483	1.63833e-31	cell_4	Cpq
6.79253e-36	20.6452	0.595	0.689	1.67701e-31	cell_4	Itga6
7.15936e-36	9.38727	0.829	0.778	1.76757e-31	cell_4	Spata5
9.6218e-36	10.9842	0.836	0.809	2.37553e-31	cell_4	Uty
1.06979e-35	0.386255	0.527	0.427	2.6412e-31	cell_4	Tpst1
1.17804e-35	1.74028	0.791	0.715	2.90846e-31	cell_4	Orc6
1.47622e-35	0.705469	0.37	0.277	3.64465e-31	cell_4	Ly75
1.80854e-35	3.31728	0.313	0.405	4.46512e-31	cell_4	Fmn2
2.17252e-35	0.521291	0.533	0.432	5.36374e-31	cell_4	Cyth1
2.88052e-35	15.8003	0.927	0.863	7.11171e-31	cell_4	Mkln1
3.21319e-35	6.16431	0.675	0.582	7.93305e-31	cell_4	Kif16b
3.7264e-35	0.442692	0.798	0.708	9.2001e-31	cell_4	Osbpl8
3.86646e-35	1.49968	0.73	0.644	9.54591e-31	cell_4	Ppp1r2
3.94853e-35	13.1079	0.541	0.448	9.74853e-31	cell_4	Snx25
4.25539e-35	2.28887	0.614	0.516	1.05061e-30	cell_4	Usp40
4.96021e-35	7.89969	0.718	0.663	1.22463e-30	cell_4	Mis18bp1
5.55449e-35	26.4163	0.98	0.959	1.37135e-30	cell_4	Ptprd
6.21088e-35	2.15678	0.933	0.865	1.5334e-30	cell_4	Scaf8
7.54214e-35	0.995468	0.606	0.512	1.86208e-30	cell_4	Cep57l1
1.15866e-34	7.55668	0.998	0.992	2.86061e-30	cell_4	Hnrnpu
1.34727e-34	0.267176	0.817	0.732	3.32628e-30	cell_4	Htt
1.46993e-34	1.79583	0.562	0.468	3.62911e-30	cell_4	Sept6
1.82027e-34	0.788851	0.719	0.622	4.49407e-30	cell_4	Zfp934
2.34299e-34	4.43561	0.726	0.638	5.7846e-30	cell_4	Ints7
2.42651e-34	1.61837	0.741	0.659	5.99081e-30	cell_4	Spopl
3.48531e-34	1.31662	0.913	0.863	8.60488e-30	cell_4	Kpna4
4.43506e-34	5.63963	0.94	0.9	1.09497e-29	cell_4	Naa15
5.73068e-34	0.75713	0.618	0.524	1.41485e-29	cell_4	2610037D02Rik
5.77498e-34	9.00481	0.891	0.828	1.42578e-29	cell_4	Ppp1r9a
6.21278e-34	1.76274	0.308	0.224	1.53387e-29	cell_4	Trp53cor1
7.5525e-34	3.28194	0.819	0.751	1.86464e-29	cell_4	Igdcc3
7.84537e-34	3.17753	0.908	0.856	1.93694e-29	cell_4	Rcc2
1.35478e-33	0.49833	0.57	0.481	3.34481e-29	cell_4	Nectin2
1.5041e-33	14.8685	0.962	0.923	3.71347e-29	cell_4	Crebbp
1.95318e-33	10.5265	0.973	0.947	4.82221e-29	cell_4	Cdk8
2.03594e-33	1.00405	0.523	0.427	5.02652e-29	cell_4	Zfp799
2.18844e-33	3.23206	0.826	0.75	5.40304e-29	cell_4	Khdc4
2.42382e-33	0.940396	0.518	0.426	5.98418e-29	cell_4	Zfp101
3.08879e-33	0.372994	0.414	0.322	7.62592e-29	cell_4	Taf5l
3.19515e-33	1.97645	0.899	0.833	7.8885e-29	cell_4	Kcmf1
3.45555e-33	1.16835	0.697	0.615	8.53141e-29	cell_4	Ift81
3.84409e-33	3.03492	0.65	0.546	9.49066e-29	cell_4	Zfyve16
4.83832e-33	7.555	0.905	0.84	1.19453e-28	cell_4	Qrich1
4.84221e-33	0.508721	0.388	0.299	1.19549e-28	cell_4	Ddias
5.41279e-33	1.38715	0.574	0.472	1.33636e-28	cell_4	Tbc1d32
6.88348e-33	4.62421	0.791	0.709	1.69946e-28	cell_4	Smo
6.9195e-33	9.8	0.724	0.639	1.70836e-28	cell_4	Tasp1
9.35396e-33	4.62252	0.801	0.721	2.3094e-28	cell_4	Xiap
9.72906e-33	6.10521	0.959	0.913	2.40201e-28	cell_4	Kmt2e
9.78294e-33	6.93933	0.929	0.867	2.41531e-28	cell_4	Nsd3
1.02628e-32	5.65601	0.622	0.529	2.53378e-28	cell_4	Tbc1d1
1.05058e-32	1.37199	0.864	0.796	2.59376e-28	cell_4	Kdm6a
1.08851e-32	1.34532	0.618	0.52	2.68743e-28	cell_4	Agk
1.16785e-32	4.59658	0.884	0.825	2.88331e-28	cell_4	Larp4
1.25129e-32	3.00095	0.909	0.859	3.08932e-28	cell_4	Usp14
1.38196e-32	0.92326	0.663	0.572	3.41193e-28	cell_4	Riok2
2.72219e-32	3.44927	0.748	0.66	6.72081e-28	cell_4	Nhlrc2
2.73334e-32	0.843212	0.995	0.988	6.74834e-28	cell_4	Hnrnpa3
3.18857e-32	1.90453	0.754	0.673	7.87225e-28	cell_4	Ppp1r12b
3.19395e-32	0.933863	0.301	0.218	7.88554e-28	cell_4	E230016M11Rik
3.9142e-32	2.5037	0.767	0.684	9.66378e-28	cell_4	Cplane1
3.97545e-32	0.808687	0.902	0.839	9.81498e-28	cell_4	Pabpc4
5.14591e-32	7.44538	0.826	0.746	1.27047e-27	cell_4	Ccnl1
8.65594e-32	31.6508	0.778	0.692	2.13706e-27	cell_4	Pwwp2a
1.12635e-31	1.77409	0.851	0.781	2.78084e-27	cell_4	Abi2
1.45963e-31	25.8209	0.756	0.681	3.60369e-27	cell_4	Sdc2
1.66679e-31	0.798618	0.401	0.313	4.11515e-27	cell_4	Snhg4
1.6979e-31	1.55377	0.545	0.451	4.19196e-27	cell_4	Slc9a8
1.82299e-31	2.39892	0.438	0.348	4.50078e-27	cell_4	Efcab11
2.22493e-31	1.3749	0.548	0.46	5.49314e-27	cell_4	Gtpbp10
2.31075e-31	3.48337	0.849	0.784	5.70502e-27	cell_4	Dync2h1
2.5137e-31	2.07213	0.65	0.561	6.20607e-27	cell_4	Zfp397
3.03736e-31	1.15265	0.766	0.686	7.49895e-27	cell_4	Mcl1
3.09058e-31	3.55125	0.699	0.608	7.63033e-27	cell_4	Asb3
3.42469e-31	0.401384	0.958	0.917	8.45522e-27	cell_4	Zfp638
3.71306e-31	6.01398	0.864	0.82	9.16716e-27	cell_4	Lbr
1.00275e-30	5.97064	0.959	0.919	2.47568e-26	cell_4	Taf15
1.01881e-30	0.254634	0.976	0.945	2.51535e-26	cell_4	Sf3b1
1.18831e-30	3.08533	0.549	0.455	2.93382e-26	cell_4	Styx
1.22182e-30	1.6888	0.616	0.533	3.01655e-26	cell_4	Ercc5
1.27472e-30	5.66281	0.754	0.703	3.14716e-26	cell_4	G2e3
1.35354e-30	0.259232	0.571	0.482	3.34175e-26	cell_4	2410002F23Rik
1.67334e-30	10.5419	0.589	0.5	4.1313e-26	cell_4	St3gal5
2.08168e-30	0.756388	0.957	0.919	5.13946e-26	cell_4	Ssr3
2.39732e-30	1.45869	0.776	0.694	5.91874e-26	cell_4	Cdc16
2.77844e-30	2.06778	0.898	0.844	6.85969e-26	cell_4	Ilf2
2.80017e-30	1.11823	0.866	0.795	6.91335e-26	cell_4	Dnajc13
3.48649e-30	0.952834	0.855	0.797	8.60779e-26	cell_4	Fam162a
3.52687e-30	0.495249	0.442	0.35	8.70748e-26	cell_4	Pgap2
4.07448e-30	3.34528	0.578	0.487	1.00595e-25	cell_4	Hmgxb3
4.2378e-30	0.337845	0.651	0.549	1.04627e-25	cell_4	Zfp354c
4.86518e-30	4.30758	0.858	0.789	1.20116e-25	cell_4	Atp9b
5.27765e-30	65.3691	0.985	0.968	1.303e-25	cell_4	Myh10
5.72543e-30	0.420907	0.576	0.497	1.41355e-25	cell_4	Ccdc18
8.71217e-30	0.268318	0.627	0.534	2.15095e-25	cell_4	Timeless
1.23287e-29	4.54158	0.754	0.672	3.04383e-25	cell_4	Ptcd3
1.47974e-29	1.31688	0.666	0.574	3.65333e-25	cell_4	Tdp2
1.98845e-29	4.5419	0.734	0.652	4.90928e-25	cell_4	5330438D12Rik
2.01887e-29	5.94741	0.659	0.572	4.9844e-25	cell_4	N4bp1
2.76575e-29	1.66781	0.426	0.336	6.82836e-25	cell_4	Primpol
2.92456e-29	0.40104	0.55	0.465	7.22044e-25	cell_4	Pole
2.97721e-29	1.668	0.638	0.55	7.35044e-25	cell_4	Zfp808
3.02322e-29	0.687037	0.696	0.605	7.46404e-25	cell_4	Cers5
3.15411e-29	0.852508	0.753	0.684	7.78718e-25	cell_4	Atp11c
3.52004e-29	6.93286	0.923	0.863	8.69064e-25	cell_4	Tlk2
4.23914e-29	89.4429	0.999	0.996	1.0466e-24	cell_4	Peg3
5.05231e-29	2.14268	0.898	0.854	1.24736e-24	cell_4	Etf1
5.36938e-29	1.83113	0.678	0.589	1.32565e-24	cell_4	Arih2
5.8988e-29	17.6353	0.93	0.879	1.45635e-24	cell_4	Rif1
6.14116e-29	0.822736	0.735	0.655	1.51619e-24	cell_4	Map3k2
7.17453e-29	1.10881	0.668	0.585	1.77132e-24	cell_4	Mthfd2l
9.50702e-29	4.32964	0.79	0.714	2.34719e-24	cell_4	Drg1
9.91147e-29	2.05925	0.9	0.847	2.44704e-24	cell_4	Eif4b
1.05485e-28	0.394248	0.414	0.339	2.60432e-24	cell_4	Pappa
1.15461e-28	4.74137	0.706	0.626	2.85061e-24	cell_4	Bahcc1
1.39357e-28	1.24802	0.654	0.572	3.44058e-24	cell_4	Prim2
1.59891e-28	1.06347	0.682	0.596	3.94754e-24	cell_4	Seh1l
1.80464e-28	4.63676	0.984	0.962	4.45547e-24	cell_4	Smarcc1
1.96241e-28	0.815244	0.678	0.584	4.84498e-24	cell_4	Efr3a
2.29569e-28	2.80867	0.874	0.811	5.66782e-24	cell_4	Mphosph8
2.58092e-28	1.74299	0.868	0.803	6.37202e-24	cell_4	Ahcyl1
2.87482e-28	0.370498	0.363	0.281	7.09764e-24	cell_4	Gm26827
3.09765e-28	1.49048	0.819	0.746	7.64779e-24	cell_4	Nr2c2
3.50983e-28	11.5345	0.298	0.223	8.66543e-24	cell_4	Lrrk2
4.15787e-28	15.1711	0.366	0.29	1.02654e-23	cell_4	Nr3c1
4.31736e-28	9.68148	0.909	0.864	1.06591e-23	cell_4	Luzp1
5.307e-28	3.48361	0.754	0.682	1.31025e-23	cell_4	Prr14l
5.6271e-28	1.38677	0.73	0.652	1.38928e-23	cell_4	Specc1l
5.98679e-28	0.961339	0.544	0.455	1.47808e-23	cell_4	Rint1
7.10974e-28	1.78658	0.594	0.505	1.75532e-23	cell_4	Zfp160
9.14482e-28	1.59307	0.595	0.513	2.25777e-23	cell_4	Tmem209
1.0579e-27	0.447775	0.718	0.688	2.61186e-23	cell_4	Eda
1.33032e-27	2.98191	0.47	0.387	3.28442e-23	cell_4	Cry1
1.39711e-27	0.483294	0.999	0.995	3.44932e-23	cell_4	Ncl
1.49919e-27	4.59253	0.598	0.516	3.70135e-23	cell_4	Trip13
1.53149e-27	2.9151	0.446	0.358	3.78111e-23	cell_4	Dctd
1.68929e-27	5.47311	0.756	0.68	4.1707e-23	cell_4	Cenph
2.25449e-27	1.63531	0.943	0.898	5.5661e-23	cell_4	Acin1
2.33754e-27	1.21486	0.694	0.608	5.77114e-23	cell_4	Insr
2.68999e-27	5.86106	0.865	0.801	6.64132e-23	cell_4	Rngtt
2.78812e-27	1.77322	0.749	0.67	6.8836e-23	cell_4	Tm9sf4
2.89307e-27	0.431456	0.569	0.487	7.14269e-23	cell_4	Metap1d
3.17063e-27	2.17962	0.642	0.569	7.82797e-23	cell_4	Nmd3
3.2517e-27	0.528051	0.52	0.435	8.02813e-23	cell_4	Cep85
3.70242e-27	0.322976	0.506	0.419	9.14091e-23	cell_4	Golga5
4.64232e-27	14.5546	0.86	0.813	1.14614e-22	cell_4	Zfp407
4.74716e-27	1.539	0.735	0.66	1.17203e-22	cell_4	Nup155
4.8018e-27	2.1021	0.5	0.415	1.18552e-22	cell_4	Mcm10
5.9326e-27	0.782251	0.491	0.397	1.4647e-22	cell_4	Gpsm1
6.40355e-27	1.6594	0.396	0.315	1.58097e-22	cell_4	Lrrc28
6.77085e-27	4.06661	0.443	0.365	1.67165e-22	cell_4	Bckdhb
8.02026e-27	1.6271	0.568	0.483	1.98012e-22	cell_4	Kntc1
9.47426e-27	0.92237	0.898	0.847	2.3391e-22	cell_4	Gapvd1
1.004e-26	3.40557	0.876	0.812	2.47878e-22	cell_4	Ubap2
1.09557e-26	1.35298	0.504	0.419	2.70484e-22	cell_4	Ctps2
1.17504e-26	0.43453	0.817	0.74	2.90105e-22	cell_4	Bcl9
1.19776e-26	1.61694	0.772	0.696	2.95714e-22	cell_4	Drosha
1.42373e-26	6.02057	0.892	0.836	3.51504e-22	cell_4	Erc1
2.79762e-26	1.73362	0.718	0.649	6.90703e-22	cell_4	Prkdc
3.73978e-26	1.12393	0.893	0.835	9.23314e-22	cell_4	Evl
5.19713e-26	0.705145	0.538	0.459	1.28312e-21	cell_4	Zfp592
5.19848e-26	2.49098	0.667	0.588	1.28345e-21	cell_4	Selenoi
6.02511e-26	0.395484	0.27	0.198	1.48754e-21	cell_4	2810408I11Rik
6.73545e-26	4.51331	0.904	0.849	1.66291e-21	cell_4	Hectd1
6.75933e-26	3.42795	0.348	0.271	1.66881e-21	cell_4	Pakap
7.11209e-26	10.1634	0.806	0.729	1.7559e-21	cell_4	Rictor
7.62612e-26	5.05618	0.842	0.774	1.88281e-21	cell_4	Bdp1
8.24249e-26	12.2842	0.915	0.862	2.03499e-21	cell_4	Elavl1
8.44188e-26	4.44951	0.373	0.297	2.08421e-21	cell_4	Acyp2
8.69189e-26	1.49357	0.842	0.784	2.14594e-21	cell_4	Rest
1.29612e-25	0.294345	0.543	0.467	3.2e-21	cell_4	Leprot
1.33576e-25	7.75128	0.712	0.642	3.29786e-21	cell_4	Ncapd2
1.46108e-25	1.25819	0.431	0.349	3.60725e-21	cell_4	Cenpn
1.74401e-25	0.712042	0.542	0.46	4.30578e-21	cell_4	Micu3
2.19948e-25	3.28894	0.47	0.39	5.43031e-21	cell_4	Kifc1
2.23591e-25	6.38309	0.94	0.891	5.52025e-21	cell_4	Hnrnpl
3.04078e-25	3.19405	0.917	0.856	7.50738e-21	cell_4	Cep170
3.04413e-25	2.94274	0.723	0.643	7.51566e-21	cell_4	Zfx
3.56994e-25	2.20704	0.68	0.594	8.81382e-21	cell_4	Ccnh
3.66405e-25	4.57502	0.757	0.682	9.04618e-21	cell_4	Ints8
3.73514e-25	0.424698	0.59	0.508	9.22169e-21	cell_4	Crlf3
4.1034e-25	5.23049	0.927	0.872	1.01309e-20	cell_4	Mapk1
4.61842e-25	2.4023	0.698	0.62	1.14024e-20	cell_4	Depdc5
4.96434e-25	0.447524	0.524	0.449	1.22565e-20	cell_4	Foxo3
5.35235e-25	1.19591	0.598	0.511	1.32144e-20	cell_4	Sacm1l
5.38511e-25	0.28094	0.291	0.217	1.32953e-20	cell_4	Entpd6
5.39656e-25	0.377129	0.989	0.974	1.33236e-20	cell_4	Hnrnpd
5.70556e-25	3.07955	0.415	0.333	1.40864e-20	cell_4	Smad6
7.26919e-25	5.73232	0.479	0.399	1.79469e-20	cell_4	Nfya
7.31242e-25	1.74783	0.598	0.518	1.80536e-20	cell_4	Sirt1
7.75406e-25	4.09024	0.807	0.743	1.9144e-20	cell_4	Itfg1
8.18138e-25	1.89196	0.981	0.966	2.0199e-20	cell_4	Tpr
8.44455e-25	0.338146	0.378	0.296	2.08487e-20	cell_4	Slc25a37
8.54794e-25	1.38623	0.665	0.586	2.1104e-20	cell_4	Ndc1
9.1455e-25	4.63196	0.892	0.841	2.25793e-20	cell_4	Hipk2
1.03448e-24	0.265294	0.54	0.458	2.55403e-20	cell_4	Tapt1
1.06251e-24	0.271272	0.672	0.591	2.62324e-20	cell_4	Mtmr2
1.2053e-24	3.33537	0.657	0.576	2.97577e-20	cell_4	Zup1
1.26131e-24	2.42737	0.498	0.408	3.11406e-20	cell_4	Spaca6
1.26223e-24	2.41097	0.382	0.305	3.11632e-20	cell_4	Fam185a
1.27603e-24	0.451663	0.912	0.871	3.15039e-20	cell_4	Glrx3
1.5927e-24	0.283908	0.319	0.243	3.93223e-20	cell_4	Dsel
2.02279e-24	0.488034	0.323	0.25	4.99406e-20	cell_4	Poglut3
2.06166e-24	1.42472	0.574	0.495	5.09004e-20	cell_4	Mre11a
2.42087e-24	0.97794	0.578	0.495	5.97689e-20	cell_4	Amd1
2.68846e-24	6.87704	0.702	0.627	6.63753e-20	cell_4	BC052040
2.83813e-24	1.16262	0.356	0.276	7.00707e-20	cell_4	Pon2
3.51734e-24	0.9965	0.729	0.658	8.68397e-20	cell_4	Dpp8
3.56816e-24	42.0515	0.545	0.463	8.80943e-20	cell_4	Tjp2
3.78326e-24	2.42153	0.608	0.538	9.34049e-20	cell_4	Lin9
4.88426e-24	4.55152	0.794	0.724	1.20588e-19	cell_4	Spred2
5.11111e-24	4.60232	0.827	0.752	1.26188e-19	cell_4	Zranb1
5.38341e-24	1.15007	0.476	0.401	1.32911e-19	cell_4	Nubpl
5.55435e-24	0.870451	0.356	0.279	1.37131e-19	cell_4	Fbxo10
6.86233e-24	0.518251	0.384	0.307	1.69424e-19	cell_4	Hpcal1
8.64144e-24	17.1466	0.94	0.893	2.13348e-19	cell_4	Tmcc1
8.67707e-24	7.97086	0.817	0.746	2.14228e-19	cell_4	Ranbp9
8.68353e-24	2.02144	0.739	0.661	2.14388e-19	cell_4	Orc3
9.11306e-24	0.722354	0.723	0.642	2.24992e-19	cell_4	Nfkb1
9.52339e-24	7.44204	0.942	0.902	2.35123e-19	cell_4	Rsf1
1.10797e-23	6.90855	0.735	0.665	2.73546e-19	cell_4	Sp1
1.28928e-23	3.73799	0.971	0.939	3.1831e-19	cell_4	Bclaf1
1.32913e-23	0.341962	0.412	0.333	3.28149e-19	cell_4	Cox11
1.3755e-23	0.486154	0.589	0.51	3.39596e-19	cell_4	Slc31a1
1.69738e-23	0.530442	0.309	0.237	4.19065e-19	cell_4	Zbtb26
1.77357e-23	0.341588	0.903	0.849	4.37876e-19	cell_4	Zfp609
1.92909e-23	0.851304	0.814	0.75	4.76273e-19	cell_4	Akirin2
2.11504e-23	1.89042	0.956	0.915	5.22181e-19	cell_4	Usp9x
2.14284e-23	8.45309	0.752	0.687	5.29047e-19	cell_4	E130307A14Rik
2.19586e-23	1.36994	0.255	0.188	5.42135e-19	cell_4	Pld1
2.25667e-23	0.640005	0.261	0.194	5.5715e-19	cell_4	Gm11457
2.53881e-23	0.397725	0.491	0.41	6.26807e-19	cell_4	Mdm1
2.81226e-23	14.0854	0.524	0.446	6.94318e-19	cell_4	Bard1
2.90943e-23	0.280503	0.344	0.267	7.18308e-19	cell_4	Aasdh
3.51675e-23	0.512945	0.64	0.566	8.68249e-19	cell_4	Ccl25
3.53153e-23	0.505963	0.288	0.218	8.719e-19	cell_4	Sfxn2
3.85542e-23	10.2933	0.948	0.906	9.51863e-19	cell_4	Brd4
4.06433e-23	1.95424	0.664	0.594	1.00344e-18	cell_4	Ldlrad3
4.13935e-23	3.32981	0.732	0.661	1.02196e-18	cell_4	Cdip1
4.2224e-23	0.450164	0.77	0.706	1.04247e-18	cell_4	Bach1
4.25259e-23	1.17314	0.747	0.67	1.04992e-18	cell_4	Snx27
4.95061e-23	3.47785	0.806	0.741	1.22226e-18	cell_4	Nvl
5.09267e-23	0.963039	0.711	0.645	1.25733e-18	cell_4	Taf3
5.68026e-23	0.656747	0.908	0.853	1.4024e-18	cell_4	Tlk1
5.76736e-23	2.21637	0.846	0.772	1.4239e-18	cell_4	Rnf111
6.12729e-23	2.60609	0.842	0.786	1.51277e-18	cell_4	Abce1
6.67771e-23	1.14092	0.93	0.88	1.64866e-18	cell_4	Rab2a
6.78671e-23	1.04872	0.481	0.4	1.67557e-18	cell_4	Cenpi
6.93809e-23	0.584726	0.593	0.514	1.71294e-18	cell_4	St3gal3
6.98513e-23	4.36742	0.695	0.624	1.72456e-18	cell_4	Pgrmc2
7.39563e-23	1.5548	0.606	0.529	1.82591e-18	cell_4	Commd3
7.74082e-23	0.695971	0.46	0.383	1.91113e-18	cell_4	Aaas
7.87054e-23	1.23999	0.65	0.575	1.94316e-18	cell_4	Nup188
8.29754e-23	10.1723	0.842	0.767	2.04858e-18	cell_4	Senp7
9.98362e-23	1.82257	0.4	0.327	2.46486e-18	cell_4	Dtd1
1.19722e-22	0.441075	0.684	0.605	2.95581e-18	cell_4	Siah1a
1.29973e-22	2.35922	0.745	0.67	3.20889e-18	cell_4	Slc25a13
1.40133e-22	2.85354	0.767	0.7	3.45974e-18	cell_4	Api5
1.44709e-22	0.2805	0.481	0.403	3.57271e-18	cell_4	Tsen15
1.57056e-22	1.40475	0.919	0.871	3.87755e-18	cell_4	Wapl
1.95976e-22	19.0921	0.606	0.534	4.83845e-18	cell_4	Zfp318
2.03274e-22	0.320255	0.505	0.426	5.01864e-18	cell_4	Kctd3
2.4501e-22	10.5185	0.813	0.765	6.04905e-18	cell_4	Psd3
2.77948e-22	1.44009	0.598	0.523	6.86225e-18	cell_4	Dzip1
2.85141e-22	1.22699	0.574	0.499	7.03985e-18	cell_4	Soga1
3.6957e-22	1.32164	0.528	0.444	9.12431e-18	cell_4	Zcchc4
4.14855e-22	2.00386	0.644	0.572	1.02424e-17	cell_4	Eed
4.20144e-22	3.04237	0.693	0.616	1.03729e-17	cell_4	Tmem123
4.33333e-22	0.747444	0.711	0.635	1.06986e-17	cell_4	Swt1
5.68909e-22	1.94835	0.701	0.626	1.40458e-17	cell_4	Pom121
5.88059e-22	3.47631	0.665	0.587	1.45186e-17	cell_4	Fbxw2
6.1678e-22	1.8736	0.689	0.612	1.52277e-17	cell_4	Map3k4
6.59508e-22	44.5848	0.288	0.223	1.62826e-17	cell_4	Syne1
7.7628e-22	0.534839	0.582	0.5	1.91656e-17	cell_4	Afg3l2
8.33986e-22	0.27825	0.901	0.843	2.05903e-17	cell_4	Sae1
1.06892e-21	1.88942	0.971	0.951	2.63905e-17	cell_4	Slc38a2
1.0862e-21	15.7554	0.32	0.258	2.68172e-17	cell_4	Corin
1.16505e-21	3.35336	0.819	0.756	2.87639e-17	cell_4	Numb
1.53989e-21	1.09796	0.373	0.301	3.80184e-17	cell_4	Arhgef9
1.59376e-21	2.58506	0.665	0.59	3.93483e-17	cell_4	Ttc17
1.67508e-21	0.383268	0.329	0.256	4.13561e-17	cell_4	Slc9a5
1.81751e-21	2.71577	0.667	0.591	4.48724e-17	cell_4	Prkci
1.93589e-21	1.92311	0.926	0.875	4.77953e-17	cell_4	Cfdp1
2.06378e-21	2.38637	0.773	0.704	5.09527e-17	cell_4	Csnk1d
2.15417e-21	0.957514	0.289	0.223	5.31843e-17	cell_4	Pter
2.31996e-21	0.48952	0.262	0.197	5.72775e-17	cell_4	Myc
2.46124e-21	3.82529	0.314	0.244	6.07656e-17	cell_4	Ppp3cc
2.89676e-21	19.0751	0.682	0.624	7.1518e-17	cell_4	Fras1
2.93195e-21	1.31374	0.609	0.531	7.2387e-17	cell_4	Slc35a1
2.96765e-21	0.263134	0.509	0.43	7.32684e-17	cell_4	Dhdds
2.98694e-21	8.18933	0.924	0.889	7.37445e-17	cell_4	Dhx36
3.01956e-21	4.83464	0.441	0.371	7.45499e-17	cell_4	B130024G19Rik
3.07333e-21	0.847105	0.694	0.62	7.58776e-17	cell_4	Nudt3
3.27648e-21	0.504476	0.591	0.509	8.08929e-17	cell_4	Zfp740
3.31269e-21	3.64029	0.591	0.511	8.1787e-17	cell_4	Prmt7
3.72344e-21	2.73211	0.667	0.603	9.1928e-17	cell_4	Ncapg
3.74436e-21	2.13998	0.76	0.7	9.24446e-17	cell_4	Relch
3.947e-21	4.34641	0.723	0.657	9.74476e-17	cell_4	Cdc37l1
4.04009e-21	2.29918	0.593	0.514	9.97458e-17	cell_4	Lin54
4.09233e-21	0.36762	0.382	0.305	1.01035e-16	cell_4	Nsl1
4.21271e-21	1.88183	0.964	0.917	1.04008e-16	cell_4	Luc7l3
4.25902e-21	0.52805	0.61	0.535	1.05151e-16	cell_4	St7l
4.25946e-21	2.3826	0.871	0.815	1.05162e-16	cell_4	Rad23b
4.66351e-21	8.04047	0.543	0.465	1.15137e-16	cell_4	Pwwp3b
5.22553e-21	1.11882	0.544	0.469	1.29013e-16	cell_4	Spag5
5.29522e-21	8.44748	0.989	0.966	1.30734e-16	cell_4	Hnrnph1
5.3834e-21	39.4102	0.959	0.938	1.32911e-16	cell_4	Nnat
5.46316e-21	1.71977	0.621	0.554	1.3488e-16	cell_4	Hdac8
5.46938e-21	2.83062	0.706	0.647	1.35034e-16	cell_4	Utp20
5.77486e-21	1.6381	0.754	0.705	1.42576e-16	cell_4	Dbf4
5.79342e-21	5.23573	0.914	0.863	1.43034e-16	cell_4	Fip1l1
5.98565e-21	11.9783	0.951	0.914	1.4778e-16	cell_4	Ccar1
6.2232e-21	1.12185	0.68	0.604	1.53644e-16	cell_4	Ufl1
7.46767e-21	2.98692	0.708	0.646	1.84369e-16	cell_4	Eif2s3y
8.98867e-21	0.43704	0.785	0.715	2.21921e-16	cell_4	Trrap
9.22514e-21	8.56092	0.689	0.616	2.27759e-16	cell_4	Armc8
1.08763e-20	0.473555	0.544	0.476	2.68526e-16	cell_4	Mastl
1.12643e-20	1.42217	0.726	0.652	2.78103e-16	cell_4	Arl1
1.12761e-20	1.27958	0.564	0.489	2.78395e-16	cell_4	Stard7
1.13643e-20	2.14196	0.94	0.897	2.80574e-16	cell_4	U2surp
1.16481e-20	5.66956	0.291	0.226	2.87581e-16	cell_4	Pltp
1.22958e-20	0.309595	0.378	0.306	3.0357e-16	cell_4	Hhat
1.49745e-20	0.483106	0.705	0.642	3.69707e-16	cell_4	Eif4enif1
1.67366e-20	1.50942	0.5	0.427	4.13211e-16	cell_4	Trmt13
1.7766e-20	0.463628	0.742	0.673	4.38626e-16	cell_4	Elp1
1.99016e-20	1.1915	0.747	0.678	4.91351e-16	cell_4	Slain2
2.07762e-20	3.26511	0.86	0.802	5.12944e-16	cell_4	Epb41l2
2.07784e-20	1.5318	0.267	0.203	5.12998e-16	cell_4	Rftn2
2.20387e-20	1.33196	0.819	0.75	5.44114e-16	cell_4	Ergic2
2.29842e-20	0.843914	0.366	0.296	5.67456e-16	cell_4	Evc2
2.37125e-20	1.03129	0.517	0.445	5.85437e-16	cell_4	Zfp81
2.40659e-20	1.58276	0.489	0.41	5.94163e-16	cell_4	Fam160a2
3.29904e-20	1.52335	0.598	0.524	8.14499e-16	cell_4	Mrps10
3.35533e-20	0.334009	0.468	0.395	8.28397e-16	cell_4	Usp50
3.57746e-20	0.326891	0.363	0.293	8.83238e-16	cell_4	Hsd17b11
3.89924e-20	3.01115	0.516	0.452	9.62682e-16	cell_4	Wdr35
4.03524e-20	6.12426	0.428	0.355	9.96261e-16	cell_4	Garem1
4.04784e-20	2.55086	0.826	0.768	9.99371e-16	cell_4	Srp72
4.20053e-20	1.33556	0.379	0.308	1.03707e-15	cell_4	Btbd8
4.49957e-20	9.03374	0.775	0.71	1.1109e-15	cell_4	Hira
4.66137e-20	0.371002	0.667	0.596	1.15085e-15	cell_4	Cwc22
4.75519e-20	1.92284	0.585	0.509	1.17401e-15	cell_4	Zfp410
5.09126e-20	2.55397	0.54	0.471	1.25698e-15	cell_4	Utp4
5.22122e-20	1.0226	0.534	0.455	1.28907e-15	cell_4	Ap4e1
5.75412e-20	0.779464	0.484	0.406	1.42064e-15	cell_4	St3gal2
5.83568e-20	0.273888	0.519	0.439	1.44077e-15	cell_4	Tfcp2
5.87236e-20	3.52106	0.364	0.438	1.44983e-15	cell_4	Parm1
7.31093e-20	0.389407	0.374	0.304	1.805e-15	cell_4	Alg8
7.63034e-20	0.488259	0.727	0.666	1.88385e-15	cell_4	Ddx10
7.72553e-20	0.643173	0.713	0.646	1.90736e-15	cell_4	Polb
9.2309e-20	4.05797	0.757	0.694	2.27902e-15	cell_4	Ube2v2
9.64688e-20	0.377679	0.901	0.903	2.38172e-15	cell_4	Dach1
1.08008e-19	1.89731	0.594	0.521	2.6666e-15	cell_4	Papss1
1.10426e-19	1.36116	0.932	0.885	2.7263e-15	cell_4	Rfx3
1.1348e-19	0.635814	0.271	0.207	2.80172e-15	cell_4	Tmem241
1.19158e-19	2.15913	0.393	0.326	2.94188e-15	cell_4	Zfp976
1.29309e-19	1.56322	0.711	0.65	3.19251e-15	cell_4	Nudt5
1.39345e-19	1.40664	0.867	0.806	3.44029e-15	cell_4	Dennd1a
1.83615e-19	1.02692	0.609	0.54	4.53328e-15	cell_4	Foxn2
2.03656e-19	0.548711	0.353	0.283	5.02807e-15	cell_4	Gm19710
2.31799e-19	0.389617	0.614	0.541	5.72288e-15	cell_4	Axin1
2.32664e-19	4.72019	0.614	0.545	5.74425e-15	cell_4	Msh3
2.45048e-19	0.510242	0.29	0.227	6.04998e-15	cell_4	Cd302
2.87501e-19	3.07443	0.589	0.506	7.09811e-15	cell_4	Sav1
2.92269e-19	0.545561	0.272	0.21	7.21582e-15	cell_4	Bche
3.33854e-19	0.898134	0.485	0.414	8.24253e-15	cell_4	Klhl12
3.43026e-19	1.49071	0.716	0.647	8.46897e-15	cell_4	Desi2
3.49248e-19	2.37441	0.743	0.676	8.62257e-15	cell_4	Supt20
3.62757e-19	11.1759	0.675	0.599	8.9561e-15	cell_4	Col4a3bp
3.90271e-19	0.323106	0.817	0.752	9.63541e-15	cell_4	Gnasas1
5.42563e-19	3.45605	0.872	0.814	1.33953e-14	cell_4	Anapc5
6.59239e-19	4.7739	0.817	0.772	1.6276e-14	cell_4	Ccn1
7.45793e-19	0.841927	0.62	0.546	1.84129e-14	cell_4	Rars2
7.66087e-19	0.475284	0.541	0.471	1.89139e-14	cell_4	Mtpap
7.76302e-19	0.298837	0.317	0.253	1.91661e-14	cell_4	A930024E05Rik
8.10655e-19	13.1128	0.811	0.752	2.00143e-14	cell_4	Cul5
8.53629e-19	14.4661	0.859	0.799	2.10752e-14	cell_4	Ireb2
8.91543e-19	3.57316	0.79	0.748	2.20113e-14	cell_4	Mdn1
9.03193e-19	1.17777	0.544	0.474	2.22989e-14	cell_4	Sdad1
1.02817e-18	1.43249	0.802	0.741	2.53844e-14	cell_4	Myo5a
1.04282e-18	0.842998	0.677	0.6	2.57461e-14	cell_4	Brd9
1.04301e-18	0.301067	0.463	0.391	2.57508e-14	cell_4	Pex3
1.04848e-18	0.918784	0.649	0.582	2.58859e-14	cell_4	Dlst
1.06903e-18	1.89176	0.86	0.779	2.63932e-14	cell_4	Bnc2
1.10602e-18	1.04548	0.678	0.605	2.73066e-14	cell_4	Dcun1d1
1.20743e-18	3.5609	0.748	0.681	2.98101e-14	cell_4	Ppp1r10
1.26267e-18	0.398726	0.426	0.353	3.11741e-14	cell_4	Dhx35
1.28888e-18	6.35156	0.807	0.75	3.18213e-14	cell_4	Naa50
1.40878e-18	0.362591	0.353	0.286	3.47813e-14	cell_4	Snhg17
1.428e-18	7.58989	0.304	0.255	3.52558e-14	cell_4	Ano3
1.46842e-18	0.815731	0.325	0.259	3.62538e-14	cell_4	Plod1
1.5409e-18	0.315113	0.56	0.487	3.80434e-14	cell_4	Ephb4
1.79263e-18	4.44685	0.856	0.794	4.42583e-14	cell_4	Nudcd3
1.88159e-18	1.82332	0.189	0.251	4.64547e-14	cell_4	Ttc39b
2.04247e-18	3.87757	0.801	0.745	5.04267e-14	cell_4	Rbm28
2.06762e-18	1.39697	0.703	0.634	5.10475e-14	cell_4	Tfdp1
2.1574e-18	0.916543	0.479	0.41	5.32639e-14	cell_4	Zfp282
2.35063e-18	0.521999	0.362	0.295	5.80346e-14	cell_4	Chek2
2.36981e-18	2.68935	0.409	0.338	5.85081e-14	cell_4	Txndc16
2.54355e-18	4.17221	0.811	0.749	6.27978e-14	cell_4	Prpf38b
2.5442e-18	1.28186	0.635	0.563	6.28138e-14	cell_4	Cep78
2.56565e-18	4.16696	0.742	0.676	6.33435e-14	cell_4	Otud7b
2.85125e-18	0.746123	0.609	0.538	7.03946e-14	cell_4	Vegfb
3.22449e-18	1.5072	0.515	0.439	7.96094e-14	cell_4	Cdc7
3.23777e-18	1.12604	0.711	0.638	7.99373e-14	cell_4	Cpsf7
3.70284e-18	1.05815	0.501	0.43	9.14194e-14	cell_4	BC055324
4.32358e-18	1.09325	0.697	0.638	1.06745e-13	cell_4	Pcnt
4.71508e-18	0.289939	0.412	0.343	1.16411e-13	cell_4	Dcbld1
4.89254e-18	0.672412	0.484	0.414	1.20792e-13	cell_4	Xrcc6
4.98492e-18	1.93224	0.596	0.529	1.23073e-13	cell_4	Ppm1d
5.42411e-18	6.13471	0.868	0.817	1.33916e-13	cell_4	Rtf1
5.66355e-18	0.909043	0.48	0.413	1.39827e-13	cell_4	Ifnar2
6.4542e-18	0.317125	0.441	0.371	1.59348e-13	cell_4	Gt(ROSA)26Sor
6.66314e-18	95.6656	0.373	0.327	1.64506e-13	cell_4	Alcam
7.19692e-18	5.06984	0.767	0.7	1.77685e-13	cell_4	Trerf1
7.6889e-18	0.387333	0.267	0.206	1.89831e-13	cell_4	Mterf4
8.06545e-18	3.03285	0.581	0.505	1.99128e-13	cell_4	Nfe2l2
8.73346e-18	3.50937	0.65	0.575	2.1562e-13	cell_4	Plcg1
9.67613e-18	3.55115	0.578	0.513	2.38894e-13	cell_4	Lin52
1.02874e-17	27.859	0.78	0.696	2.53987e-13	cell_4	Plxdc2
1.12313e-17	1.03123	0.579	0.508	2.77288e-13	cell_4	Rpa1
1.12948e-17	0.367187	0.49	0.422	2.78857e-13	cell_4	Golga1
1.2704e-17	7.57698	0.807	0.752	3.13648e-13	cell_4	Tle1
1.28449e-17	3.373	0.553	0.486	3.17128e-13	cell_4	Usp36
1.30438e-17	0.520413	0.303	0.242	3.22039e-13	cell_4	Osgin2
1.32877e-17	1.10116	0.862	0.8	3.28061e-13	cell_4	U2af1
1.41189e-17	0.41782	0.29	0.228	3.48582e-13	cell_4	D3Ertd751e
1.73821e-17	6.82465	0.707	0.641	4.29146e-13	cell_4	Rad50
1.81031e-17	0.60709	0.531	0.461	4.46947e-13	cell_4	Odr4
2.00376e-17	1.3772	0.384	0.325	4.94709e-13	cell_4	Grk5
2.07622e-17	10.0659	0.821	0.767	5.12599e-13	cell_4	Wdr70
2.09348e-17	0.452439	0.572	0.509	5.16859e-13	cell_4	Pigu
2.18159e-17	0.55055	0.492	0.427	5.38613e-13	cell_4	Zfp367
2.21213e-17	2.36661	0.438	0.373	5.46152e-13	cell_4	St6gal1
2.22709e-17	0.483273	0.419	0.354	5.49846e-13	cell_4	Rnf149
2.31053e-17	2.25092	0.753	0.695	5.70447e-13	cell_4	Med1
2.39314e-17	1.53799	0.514	0.449	5.90842e-13	cell_4	Tdp1
2.64378e-17	20.6936	0.593	0.532	6.52723e-13	cell_4	Ubl3
2.69969e-17	0.560542	0.519	0.445	6.66527e-13	cell_4	Hacd1
2.76242e-17	5.3818	0.849	0.802	6.82013e-13	cell_4	Btaf1
2.7835e-17	4.76773	0.967	0.928	6.87219e-13	cell_4	Arid4b
2.89772e-17	0.317041	0.501	0.437	7.15419e-13	cell_4	Nup37
3.10619e-17	0.610907	0.633	0.57	7.66888e-13	cell_4	Ppp1r15b
3.1548e-17	4.91628	0.785	0.724	7.78888e-13	cell_4	Ric1
3.17998e-17	1.27379	0.603	0.534	7.85105e-13	cell_4	Arl14ep
3.31269e-17	7.17979	0.673	0.609	8.1787e-13	cell_4	Tln2
3.71541e-17	0.302806	0.429	0.361	9.17297e-13	cell_4	Ptdss1
3.83796e-17	0.331467	0.529	0.461	9.47554e-13	cell_4	Nup35
4.09851e-17	0.551208	0.507	0.433	1.01188e-12	cell_4	Haus3
4.10013e-17	1.26007	0.662	0.603	1.01228e-12	cell_4	Gtf2h1
4.33357e-17	0.678074	0.278	0.218	1.06991e-12	cell_4	Hoxaas2
4.66797e-17	5.16551	0.85	0.787	1.15247e-12	cell_4	Kat6a
4.97693e-17	5.19016	0.866	0.803	1.22875e-12	cell_4	Kras
6.36894e-17	5.72802	0.408	0.341	1.57243e-12	cell_4	Ccdc91
6.60912e-17	4.1762	0.727	0.665	1.63173e-12	cell_4	Araf
7.38894e-17	0.705641	0.748	0.685	1.82426e-12	cell_4	Rad54l2
7.40391e-17	0.959518	0.684	0.625	1.82795e-12	cell_4	Tipin
7.88378e-17	3.18012	0.861	0.801	1.94643e-12	cell_4	Ndfip1
8.43532e-17	1.70689	0.699	0.641	2.0826e-12	cell_4	Pitpna
8.65645e-17	8.53176	0.951	0.923	2.13719e-12	cell_4	Rbbp4
9.3491e-17	3.26265	0.816	0.773	2.3082e-12	cell_4	Rnd3
1.24733e-16	2.41464	0.52	0.459	3.07953e-12	cell_4	Mthfd1
1.26875e-16	1.0101	0.833	0.776	3.13243e-12	cell_4	Paics
1.37374e-16	3.63114	0.96	0.931	3.39163e-12	cell_4	Tomm20
1.5979e-16	2.51772	0.614	0.544	3.94505e-12	cell_4	Fbxo28
1.80747e-16	0.353565	0.316	0.254	4.46246e-12	cell_4	Gm44686
1.88955e-16	1.19338	0.793	0.746	4.66511e-12	cell_4	Ociad1
1.90021e-16	0.303802	0.703	0.637	4.69142e-12	cell_4	D5Ertd579e
1.99047e-16	1.50401	0.581	0.506	4.91428e-12	cell_4	Kansl3
2.1745e-16	0.677137	0.549	0.483	5.36863e-12	cell_4	Strn
2.29058e-16	3.49005	0.493	0.426	5.65522e-12	cell_4	Als2
2.46635e-16	1.65967	0.561	0.494	6.08917e-12	cell_4	Msh6
2.59619e-16	1.76201	0.401	0.338	6.40973e-12	cell_4	C87436
2.61042e-16	7.42642	0.843	0.794	6.44488e-12	cell_4	Ddx1
2.70027e-16	0.356712	0.263	0.205	6.66671e-12	cell_4	Gm10069
3.69301e-16	1.55881	0.654	0.593	9.11768e-12	cell_4	Ube4a
3.84217e-16	0.271478	0.267	0.209	9.48593e-12	cell_4	Zfp566
3.93552e-16	0.431111	0.506	0.437	9.7164e-12	cell_4	Socs4
4.30511e-16	0.256611	0.827	0.775	1.06289e-11	cell_4	Dtymk
4.34346e-16	0.371667	0.641	0.581	1.07236e-11	cell_4	Zkscan1
4.37512e-16	29.3017	0.454	0.417	1.08017e-11	cell_4	Pcdh11x
5.17939e-16	7.40274	0.659	0.62	1.27874e-11	cell_4	Kif18a
5.28559e-16	0.327292	0.392	0.326	1.30496e-11	cell_4	Mss51
5.81295e-16	0.559105	0.602	0.538	1.43516e-11	cell_4	Utp18
5.84413e-16	0.350583	0.479	0.414	1.44286e-11	cell_4	Ice2
5.89845e-16	5.28083	0.774	0.715	1.45627e-11	cell_4	Trp53bp1
5.93021e-16	0.479357	0.393	0.333	1.46411e-11	cell_4	Pygb
6.41269e-16	0.616335	0.492	0.425	1.58323e-11	cell_4	Gcfc2
6.45662e-16	0.959825	0.632	0.575	1.59407e-11	cell_4	Parl
7.36306e-16	0.690248	0.703	0.637	1.81787e-11	cell_4	Cops4
7.77952e-16	0.360337	0.266	0.209	1.92068e-11	cell_4	Gm37768
7.95597e-16	0.300686	0.517	0.45	1.96425e-11	cell_4	Vamp4
8.10253e-16	0.539349	0.6	0.535	2.00043e-11	cell_4	Tmem41b
8.6245e-16	0.928925	0.605	0.542	2.1293e-11	cell_4	Lmbrd2
8.7617e-16	0.383081	0.35	0.288	2.16318e-11	cell_4	Polr3gl
8.84989e-16	0.566357	0.385	0.321	2.18495e-11	cell_4	Syde1
9.21263e-16	0.781029	0.369	0.307	2.27451e-11	cell_4	Csad
9.36473e-16	8.94029	0.731	0.678	2.31206e-11	cell_4	Bms1
9.71512e-16	0.607752	0.617	0.557	2.39857e-11	cell_4	Rnf115
9.75753e-16	0.75617	0.538	0.474	2.40904e-11	cell_4	Nln
1.08184e-15	0.357484	0.392	0.329	2.67096e-11	cell_4	Polr1b
1.10219e-15	0.501399	0.777	0.726	2.72121e-11	cell_4	Casp8ap2
1.39368e-15	0.623894	0.544	0.477	3.44086e-11	cell_4	Bfar
1.41331e-15	0.309151	0.269	0.211	3.48933e-11	cell_4	4930522L14Rik
1.45146e-15	4.7302	0.947	0.921	3.58351e-11	cell_4	Smarca4
1.5066e-15	0.508766	0.439	0.374	3.71963e-11	cell_4	Top3b
1.50685e-15	0.393764	0.559	0.489	3.72026e-11	cell_4	Atic
1.51863e-15	2.43306	0.695	0.635	3.74934e-11	cell_4	Afg3l1
1.56059e-15	0.310438	0.366	0.303	3.85293e-11	cell_4	Kdsr
1.6128e-15	2.53883	0.671	0.615	3.98184e-11	cell_4	Socs6
1.77732e-15	1.32942	0.37	0.306	4.38804e-11	cell_4	Rab23
1.77918e-15	4.87616	0.729	0.673	4.39263e-11	cell_4	Kmt5b
1.80564e-15	0.272514	0.328	0.266	4.45794e-11	cell_4	Csgalnact2
1.86834e-15	1.5343	0.595	0.529	4.61275e-11	cell_4	Ppp2r5a
1.94261e-15	0.416629	0.374	0.311	4.7961e-11	cell_4	Elovl4
2.06833e-15	1.36421	0.387	0.322	5.10649e-11	cell_4	Pop1
2.12162e-15	1.32573	0.446	0.377	5.23808e-11	cell_4	Alkbh3
2.16937e-15	2.83329	0.595	0.53	5.35596e-11	cell_4	Uchl5
2.25854e-15	6.21724	0.99	0.986	5.5761e-11	cell_4	Meis2
2.39796e-15	0.316967	0.259	0.204	5.92032e-11	cell_4	Dtwd2
2.43647e-15	1.29496	0.534	0.474	6.0154e-11	cell_4	Fancm
2.49922e-15	8.13815	0.885	0.856	6.17032e-11	cell_4	Cd24a
2.53505e-15	0.501251	0.502	0.444	6.25879e-11	cell_4	Ints13
2.68005e-15	0.417729	0.361	0.302	6.61678e-11	cell_4	Rtel1
2.80419e-15	1.78176	0.519	0.451	6.92327e-11	cell_4	Rbm18
2.90611e-15	6.15918	0.814	0.764	7.17489e-11	cell_4	Ddx18
3.07105e-15	4.64748	0.721	0.676	7.58212e-11	cell_4	Scaper
3.09187e-15	2.32075	0.675	0.619	7.63353e-11	cell_4	Cul2
3.11156e-15	1.34398	0.396	0.335	7.68214e-11	cell_4	Mecr
3.12442e-15	2.27337	0.703	0.649	7.71389e-11	cell_4	Larp7
3.28632e-15	2.2696	0.614	0.555	8.1136e-11	cell_4	Anapc10
3.57449e-15	0.447775	0.935	0.896	8.82506e-11	cell_4	Bach2
3.98228e-15	1.4113	0.675	0.603	9.83185e-11	cell_4	Gm49797
4.19979e-15	0.278584	0.513	0.454	1.03689e-10	cell_4	Cox10
4.37268e-15	0.892108	0.641	0.581	1.07957e-10	cell_4	Itgb3bp
4.68694e-15	3.12553	0.713	0.675	1.15716e-10	cell_4	Ckap2l
4.81982e-15	0.488599	0.379	0.318	1.18997e-10	cell_4	Xxylt1
4.9969e-15	3.57858	0.415	0.35	1.23369e-10	cell_4	Plscr1
5.11517e-15	0.333038	0.381	0.32	1.26288e-10	cell_4	Rcl1
5.59896e-15	0.629083	0.3	0.242	1.38233e-10	cell_4	1700030K09Rik
5.65274e-15	0.438337	0.687	0.624	1.39561e-10	cell_4	Ergic1
5.75581e-15	2.5246	0.631	0.573	1.42105e-10	cell_4	Spc25
5.84393e-15	1.37276	0.489	0.428	1.44281e-10	cell_4	Abhd12
6.03063e-15	5.35048	0.374	0.313	1.4889e-10	cell_4	Carf
6.17392e-15	2.73796	0.797	0.764	1.52428e-10	cell_4	mt-Nd6
6.44292e-15	0.290502	0.294	0.238	1.59069e-10	cell_4	Fam118a
6.60071e-15	0.688511	0.543	0.474	1.62965e-10	cell_4	Stx5a
6.60222e-15	0.976638	0.711	0.651	1.63002e-10	cell_4	Senp2
6.82273e-15	0.390589	0.356	0.297	1.68446e-10	cell_4	Rnf167
6.9106e-15	1.07232	0.555	0.489	1.70616e-10	cell_4	Zfp329
6.94519e-15	1.50033	0.553	0.495	1.7147e-10	cell_4	Angel2
7.13494e-15	2.06656	0.735	0.681	1.76154e-10	cell_4	Phactr4
7.9772e-15	0.417629	0.298	0.241	1.96949e-10	cell_4	Erlin1
8.31217e-15	0.714921	0.485	0.424	2.05219e-10	cell_4	Edrf1
8.41346e-15	2.25948	0.499	0.433	2.0772e-10	cell_4	Pi4kb
9.46061e-15	3.12243	0.61	0.545	2.33573e-10	cell_4	Clspn
1.12334e-14	1.80957	0.589	0.528	2.77341e-10	cell_4	Phlpp2
1.18171e-14	0.512751	0.419	0.358	2.91752e-10	cell_4	Rchy1
1.20121e-14	1.17871	0.51	0.448	2.96566e-10	cell_4	Fopnl
1.20356e-14	4.11454	0.71	0.651	2.97147e-10	cell_4	Mrps9
1.21536e-14	1.73067	0.318	0.261	3.0006e-10	cell_4	Zfp335os
1.21744e-14	0.553492	0.45	0.389	3.00574e-10	cell_4	Zfp141
1.27206e-14	2.10313	0.79	0.73	3.14059e-10	cell_4	Abi1
1.3086e-14	1.40603	0.464	0.4	3.23079e-10	cell_4	Pcnx4
1.37288e-14	1.71124	0.853	0.79	3.38951e-10	cell_4	Sf1
1.37532e-14	1.24874	0.577	0.514	3.39552e-10	cell_4	Spg7
1.47201e-14	0.670746	0.674	0.614	3.63424e-10	cell_4	Trpc4ap
1.47578e-14	1.23839	0.73	0.671	3.64354e-10	cell_4	Rbmxl1
1.49481e-14	1.33778	0.728	0.672	3.69054e-10	cell_4	Marf1
1.64474e-14	0.398543	0.491	0.429	4.06069e-10	cell_4	Scamp1
1.65397e-14	0.477613	0.495	0.431	4.08348e-10	cell_4	Tma16
1.66893e-14	0.980172	0.505	0.445	4.12042e-10	cell_4	Nbn
1.7042e-14	0.422553	0.342	0.284	4.20751e-10	cell_4	Mink1
1.83688e-14	1.56698	0.827	0.764	4.53508e-10	cell_4	Orc4
1.89481e-14	0.808897	0.553	0.481	4.6781e-10	cell_4	M6pr
2.05109e-14	0.251575	0.382	0.32	5.06395e-10	cell_4	Adprhl2
2.26901e-14	0.376593	0.424	0.361	5.60197e-10	cell_4	Tmem214
2.35313e-14	0.346552	0.261	0.208	5.80965e-10	cell_4	Zfp984
2.77887e-14	0.254096	0.418	0.354	6.86076e-10	cell_4	D130040H23Rik
3.15945e-14	1.55657	0.715	0.664	7.80037e-10	cell_4	Mcm4
3.3386e-14	3.52105	0.773	0.712	8.24267e-10	cell_4	Ano6
3.981e-14	1.78319	0.66	0.59	9.8287e-10	cell_4	Stau1
4.0183e-14	1.66821	0.844	0.78	9.92079e-10	cell_4	Ccdc50
4.10469e-14	1.59757	0.588	0.524	1.01341e-09	cell_4	Erlec1
4.67791e-14	0.271444	0.468	0.406	1.15493e-09	cell_4	Lzic
5.00746e-14	1.28406	0.825	0.77	1.23629e-09	cell_4	Rps6kb1
5.19849e-14	0.341073	0.295	0.24	1.28345e-09	cell_4	Dmac2l
5.90739e-14	1.76398	0.933	0.897	1.45848e-09	cell_4	Psma3
6.12877e-14	0.392065	0.651	0.615	1.51313e-09	cell_4	Sc5d
6.3595e-14	2.08982	0.833	0.781	1.5701e-09	cell_4	Brd7
6.36529e-14	1.60919	0.702	0.647	1.57153e-09	cell_4	Senp1
6.53772e-14	6.03573	0.416	0.357	1.6141e-09	cell_4	Abhd17c
7.16355e-14	4.83188	0.874	0.837	1.76861e-09	cell_4	Usp3
8.09249e-14	9.10114	0.9	0.874	1.99795e-09	cell_4	Akap12
1.02203e-13	0.719406	0.684	0.628	2.52329e-09	cell_4	Ndfip2
1.05443e-13	1.39342	0.612	0.552	2.60328e-09	cell_4	Tubgcp5
1.15852e-13	0.261481	0.267	0.214	2.86026e-09	cell_4	Traf3ip2
1.16658e-13	9.31812	0.937	0.901	2.88018e-09	cell_4	Nono
1.18961e-13	0.627297	0.385	0.327	2.93703e-09	cell_4	Mettl8
1.23146e-13	12.3212	0.194	0.25	3.04035e-09	cell_4	Hpgd
1.33583e-13	1.08897	0.53	0.465	3.29803e-09	cell_4	Gabpa
1.33796e-13	0.312497	0.391	0.332	3.30329e-09	cell_4	Parp6
1.47128e-13	0.847043	0.556	0.502	3.63245e-09	cell_4	Fbxl20
1.51689e-13	6.2183	0.493	0.432	3.74505e-09	cell_4	Klhl29
1.51862e-13	0.457092	0.371	0.314	3.74931e-09	cell_4	Ska1
1.57631e-13	0.449832	0.363	0.307	3.89175e-09	cell_4	Ell
1.68711e-13	0.870814	0.402	0.342	4.1653e-09	cell_4	Mlxip
1.74534e-13	1.17238	0.48	0.419	4.30906e-09	cell_4	Ints4
1.81853e-13	1.00265	0.524	0.463	4.48978e-09	cell_4	Pofut1
1.82153e-13	1.97657	0.85	0.801	4.49718e-09	cell_4	Sptan1
1.91149e-13	1.76378	0.625	0.568	4.71928e-09	cell_4	Ero1l
2.0635e-13	1.89803	0.826	0.772	5.09457e-09	cell_4	Ube2h
2.06579e-13	0.48285	0.484	0.424	5.10023e-09	cell_4	Zbtb37
2.21345e-13	0.31821	0.495	0.434	5.46479e-09	cell_4	Wdr11
2.44731e-13	1.34055	0.38	0.321	6.04215e-09	cell_4	Mccc2
2.45722e-13	0.951714	0.565	0.511	6.06664e-09	cell_4	Zbtb11
2.55258e-13	0.37541	0.41	0.349	6.30207e-09	cell_4	Nr2c1
2.6159e-13	0.565155	0.49	0.436	6.4584e-09	cell_4	2610318N02Rik
2.62525e-13	0.367668	0.571	0.516	6.48148e-09	cell_4	C2cd3
2.66819e-13	1.36404	0.437	0.38	6.5875e-09	cell_4	Ift88
2.72657e-13	0.419127	0.434	0.375	6.73162e-09	cell_4	Zfp746
2.73688e-13	3.45133	0.717	0.655	6.75707e-09	cell_4	Aifm1
2.83417e-13	52.3146	0.504	0.468	6.99729e-09	cell_4	Mpped2
2.87411e-13	0.438278	0.77	0.711	7.0959e-09	cell_4	Dennd5a
2.94892e-13	2.03562	0.812	0.757	7.2806e-09	cell_4	Glyr1
3.32676e-13	0.319389	0.419	0.361	8.21343e-09	cell_4	Nt5c3
3.43887e-13	0.280572	0.509	0.451	8.49023e-09	cell_4	Chek1
3.64095e-13	0.461578	0.356	0.299	8.98914e-09	cell_4	Blcap
3.72273e-13	0.550089	0.598	0.537	9.19105e-09	cell_4	Zbtb10
3.84432e-13	0.604449	0.783	0.734	9.49125e-09	cell_4	Cops2
3.93613e-13	3.15651	0.923	0.887	9.71791e-09	cell_4	Tmed10
4.14854e-13	0.452988	0.428	0.371	1.02423e-08	cell_4	Plekha3
4.15002e-13	0.515548	0.31	0.256	1.0246e-08	cell_4	Polr3g
4.73298e-13	0.286882	0.515	0.447	1.16853e-08	cell_4	Dact3
4.73585e-13	0.307877	0.268	0.216	1.16923e-08	cell_4	Telo2
5.01848e-13	0.355747	0.301	0.248	1.23901e-08	cell_4	Tmem67
5.0795e-13	2.62318	0.728	0.669	1.25408e-08	cell_4	Shprh
5.12937e-13	0.392273	0.501	0.444	1.26639e-08	cell_4	Proser1
5.30378e-13	1.62819	0.573	0.515	1.30945e-08	cell_4	AU040320
5.57448e-13	1.02954	0.487	0.423	1.37628e-08	cell_4	Tor1b
5.82427e-13	0.264364	0.417	0.36	1.43795e-08	cell_4	2700097O09Rik
6.29204e-13	2.59602	0.615	0.566	1.55344e-08	cell_4	Mad1l1
6.48781e-13	5.18856	0.713	0.65	1.60178e-08	cell_4	Idh3b
6.56477e-13	0.385322	0.423	0.367	1.62078e-08	cell_4	Fbxl4
6.78488e-13	0.630236	0.268	0.218	1.67512e-08	cell_4	Pitpnm2
7.37915e-13	0.909538	0.368	0.312	1.82184e-08	cell_4	Zfp866
8.32262e-13	0.347809	0.417	0.36	2.05477e-08	cell_4	Utp15
8.37117e-13	0.80776	0.6	0.539	2.06676e-08	cell_4	Dlat
8.77938e-13	2.94915	0.608	0.55	2.16754e-08	cell_4	Naa25
9.17812e-13	0.359983	0.825	0.785	2.26599e-08	cell_4	Gtpbp4
9.94823e-13	0.302352	0.322	0.268	2.45612e-08	cell_4	Dusp12
1.00317e-12	13.7667	0.266	0.213	2.47672e-08	cell_4	Trpc3
1.03883e-12	0.85884	0.603	0.543	2.56476e-08	cell_4	Gnl2
1.04776e-12	3.3262	0.309	0.269	2.58681e-08	cell_4	Tafa2
1.08422e-12	2.43989	0.375	0.321	2.67683e-08	cell_4	Ddx11
1.11347e-12	0.631322	0.479	0.416	2.74904e-08	cell_4	Hcfc2
1.18825e-12	0.969443	0.577	0.513	2.93368e-08	cell_4	H13
1.28052e-12	0.577231	0.563	0.499	3.16148e-08	cell_4	Chaf1a
1.28951e-12	1.60566	0.403	0.346	3.18366e-08	cell_4	Rab40c
1.32436e-12	0.373937	0.505	0.446	3.26972e-08	cell_4	Asb7
1.36825e-12	1.3718	0.503	0.445	3.37806e-08	cell_4	Ncaph
1.36998e-12	0.853107	0.393	0.334	3.38233e-08	cell_4	Shq1
1.47569e-12	3.04644	0.971	0.948	3.64334e-08	cell_4	Tcp1
1.52603e-12	6.95288	0.954	0.932	3.76762e-08	cell_4	Hspa4
1.64373e-12	1.64921	0.71	0.648	4.05821e-08	cell_4	Gga2
1.68452e-12	1.04827	0.425	0.371	4.15892e-08	cell_4	Cc2d2a
1.69698e-12	0.482761	0.36	0.305	4.18967e-08	cell_4	Tnfaip6
1.76655e-12	0.809401	0.581	0.527	4.36143e-08	cell_4	Utp14a
1.97574e-12	1.71177	0.674	0.62	4.8779e-08	cell_4	5031425E22Rik
2.05681e-12	11.4592	0.987	0.974	5.07805e-08	cell_4	Srsf3
2.3363e-12	5.57438	0.934	0.898	5.76809e-08	cell_4	Sarnp
2.4028e-12	1.36017	0.504	0.448	5.93226e-08	cell_4	Rnf122
2.47982e-12	1.65694	0.606	0.547	6.12242e-08	cell_4	Snap23
2.60798e-12	1.86067	0.613	0.553	6.43884e-08	cell_4	Fbxo30
2.73509e-12	1.01438	0.538	0.486	6.75265e-08	cell_4	Apopt1
3.061e-12	1.2759	0.673	0.627	7.5573e-08	cell_4	Tyms
3.15763e-12	1.38192	0.843	0.803	7.79587e-08	cell_4	Ddx46
3.4632e-12	0.531017	0.517	0.461	8.55028e-08	cell_4	Sptlc1
3.50795e-12	1.17872	0.268	0.218	8.66077e-08	cell_4	Nupl2
3.55232e-12	2.55553	0.592	0.537	8.77032e-08	cell_4	Mrps27
3.6194e-12	0.645187	0.577	0.521	8.93594e-08	cell_4	Trim27
4.32471e-12	0.418998	0.283	0.233	1.06773e-07	cell_4	Rragb
4.57512e-12	1.42724	0.859	0.803	1.12955e-07	cell_4	Idh2
4.86314e-12	1.77565	0.635	0.573	1.20066e-07	cell_4	Nmt2
4.86652e-12	3.33268	1	0.999	1.20149e-07	cell_4	Gnas
5.21752e-12	4.06355	0.811	0.76	1.28815e-07	cell_4	Mia3
5.29359e-12	4.83673	0.656	0.605	1.30693e-07	cell_4	Hacd3
5.68926e-12	1.35011	0.666	0.614	1.40462e-07	cell_4	Ptpa
5.9451e-12	1.72723	0.56	0.507	1.46779e-07	cell_4	Eci2
6.09696e-12	1.90961	0.654	0.588	1.50528e-07	cell_4	Vps41
6.12311e-12	0.97025	0.715	0.655	1.51173e-07	cell_4	Tdg
6.76754e-12	0.366337	0.536	0.48	1.67084e-07	cell_4	Ntmt1
6.982e-12	1.33515	0.492	0.431	1.72379e-07	cell_4	Cep135
7.36957e-12	1.26957	0.444	0.386	1.81947e-07	cell_4	Clasrp
7.71649e-12	0.293393	0.512	0.454	1.90512e-07	cell_4	Cbll1
7.80697e-12	0.51112	0.514	0.457	1.92746e-07	cell_4	Usp31
8.68216e-12	8.78862	0.73	0.672	2.14354e-07	cell_4	Selenot
8.84837e-12	0.296484	0.468	0.41	2.18457e-07	cell_4	Ccp110
9.05212e-12	0.927437	0.365	0.318	2.23488e-07	cell_4	Gtse1
9.33541e-12	6.90354	0.821	0.774	2.30482e-07	cell_4	Ppp2r5c
9.76662e-12	1.98022	0.665	0.61	2.41128e-07	cell_4	Atp6v1h
9.88756e-12	0.324412	0.302	0.253	2.44114e-07	cell_4	Urb2
1.00401e-11	0.61936	0.569	0.515	2.47879e-07	cell_4	Nt5c2
1.06793e-11	0.351783	0.48	0.434	2.63661e-07	cell_4	Bcap29
1.07561e-11	1.05136	0.554	0.502	2.65558e-07	cell_4	Mcm5
1.11548e-11	1.44082	0.608	0.555	2.754e-07	cell_4	Fam222b
1.12341e-11	4.71044	0.614	0.558	2.7736e-07	cell_4	Mak16
1.14376e-11	0.794237	0.485	0.429	2.82383e-07	cell_4	Xpnpep3
1.19277e-11	0.551531	0.493	0.435	2.94482e-07	cell_4	Ttc5
1.19523e-11	1.23988	0.482	0.431	2.9509e-07	cell_4	Usf3
1.21402e-11	15.7232	0.64	0.592	2.9973e-07	cell_4	Id1
1.36089e-11	4.10831	0.616	0.561	3.3599e-07	cell_4	Mfsd14a
1.43449e-11	0.387324	0.379	0.322	3.54162e-07	cell_4	Tmem68
1.48818e-11	0.275936	0.482	0.429	3.67417e-07	cell_4	Spdl1
1.54472e-11	0.418281	0.369	0.316	3.81377e-07	cell_4	Armt1
1.70288e-11	3.27007	0.659	0.601	4.20423e-07	cell_4	Fubp3
1.82322e-11	0.278701	0.625	0.571	4.50134e-07	cell_4	Prom1
1.8539e-11	0.827577	0.438	0.381	4.5771e-07	cell_4	Gan
1.86137e-11	0.488994	0.466	0.408	4.59554e-07	cell_4	Tstd2
1.87399e-11	0.506134	0.325	0.274	4.62668e-07	cell_4	Dhx33
1.9683e-11	2.91662	0.21	0.26	4.85954e-07	cell_4	Gm53
2.10072e-11	0.259436	0.26	0.211	5.18646e-07	cell_4	Zc3h8
2.33078e-11	0.308052	0.484	0.425	5.75446e-07	cell_4	Hmox2
2.34268e-11	1.6572	0.453	0.399	5.78384e-07	cell_4	Gm4924
2.44123e-11	1.8934	0.592	0.539	6.02714e-07	cell_4	Efcab14
2.75229e-11	5.96948	0.747	0.685	6.79513e-07	cell_4	Vps4b
2.80127e-11	1.02136	0.474	0.416	6.91605e-07	cell_4	Zfp68
2.92412e-11	7.73965	0.5	0.444	7.21935e-07	cell_4	Btbd3
2.96604e-11	0.281304	0.339	0.288	7.32286e-07	cell_4	Mettl4
3.02172e-11	0.371754	0.356	0.307	7.46031e-07	cell_4	Cdc45
3.30497e-11	0.269079	0.379	0.325	8.15964e-07	cell_4	Qrsl1
3.45849e-11	5.29077	0.336	0.287	8.53867e-07	cell_4	Stat1
3.68634e-11	0.377551	0.667	0.607	9.1012e-07	cell_4	Klhl24
4.92956e-11	2.14916	0.684	0.635	1.21706e-06	cell_4	Mcm3
4.94894e-11	1.72165	0.434	0.379	1.22184e-06	cell_4	Rbbp5
4.98517e-11	1.78945	0.653	0.601	1.23079e-06	cell_4	Mphosph10
5.26856e-11	5.59138	0.67	0.612	1.30076e-06	cell_4	Skp2
5.35412e-11	1.84322	0.577	0.523	1.32188e-06	cell_4	2610008E11Rik
5.44054e-11	1.69865	0.519	0.464	1.34321e-06	cell_4	D930016D06Rik
5.7119e-11	0.568558	0.688	0.632	1.41021e-06	cell_4	Pank3
5.84945e-11	1.84046	0.422	0.369	1.44417e-06	cell_4	Mb21d2
5.99918e-11	2.15433	0.592	0.549	1.48114e-06	cell_4	Tmed5
6.01506e-11	1.3112	0.437	0.384	1.48506e-06	cell_4	Uevld
6.51015e-11	2.12769	0.801	0.764	1.60729e-06	cell_4	Ythdf2
6.90824e-11	0.42348	0.582	0.524	1.70558e-06	cell_4	Rgs12
6.9846e-11	0.576974	0.486	0.43	1.72443e-06	cell_4	Taf1b
7.10826e-11	0.452	0.53	0.473	1.75496e-06	cell_4	Lrrc41
7.5296e-11	0.88896	0.393	0.34	1.85898e-06	cell_4	Agtrap
7.59016e-11	0.842366	0.734	0.682	1.87393e-06	cell_4	Ubp1
8.99242e-11	0.252878	0.356	0.305	2.22014e-06	cell_4	Adcy6
9.05978e-11	0.527517	0.632	0.572	2.23677e-06	cell_4	Pggt1b
1.02999e-10	0.395441	0.383	0.332	2.54295e-06	cell_4	2700062C07Rik
1.06307e-10	0.650208	0.3	0.253	2.62461e-06	cell_4	Pigg
1.07069e-10	0.625335	0.538	0.485	2.64344e-06	cell_4	Cog3
1.09474e-10	0.381489	0.293	0.245	2.70281e-06	cell_4	Pick1
1.15912e-10	4.54357	0.567	0.517	2.86175e-06	cell_4	Ncor2
1.28277e-10	1.69205	0.715	0.657	3.16702e-06	cell_4	Pitpnb
1.42605e-10	0.38341	0.373	0.321	3.52077e-06	cell_4	Rrnad1
1.52272e-10	0.807439	0.537	0.486	3.75945e-06	cell_4	Stard4
1.5685e-10	4.29013	0.541	0.486	3.87247e-06	cell_4	Azi2
1.66776e-10	2.83837	0.564	0.516	4.11753e-06	cell_4	Dlgap5
1.80458e-10	3.2617	0.996	0.987	4.45532e-06	cell_4	Rps3a1
1.94714e-10	0.368738	0.412	0.363	4.80729e-06	cell_4	Prkra
1.98711e-10	0.67257	0.414	0.363	4.90596e-06	cell_4	Stimate
2.17539e-10	2.78855	0.511	0.457	5.37081e-06	cell_4	Mindy3
2.33477e-10	2.87622	0.566	0.515	5.76431e-06	cell_4	Rnf138
2.38552e-10	0.265565	0.371	0.32	5.8896e-06	cell_4	Mns1
2.38781e-10	21.3524	0.912	0.885	5.89527e-06	cell_4	Smc1a
2.47241e-10	5.14981	0.488	0.446	6.10413e-06	cell_4	Hdx
2.48188e-10	0.269322	0.427	0.374	6.12752e-06	cell_4	Cdca4
2.50485e-10	1.63304	0.874	0.834	6.18422e-06	cell_4	Tax1bp1
2.72533e-10	1.54764	0.615	0.566	6.72857e-06	cell_4	Lats2
2.74908e-10	2.98066	0.549	0.496	6.78719e-06	cell_4	Zfp236
2.81906e-10	0.352891	0.418	0.371	6.95999e-06	cell_4	Zfp560
2.92578e-10	1.65383	0.644	0.589	7.22345e-06	cell_4	Zc3h7b
2.98244e-10	2.63151	0.517	0.462	7.36334e-06	cell_4	Phf2
3.04757e-10	0.308634	0.44	0.392	7.52414e-06	cell_4	Aldh7a1
3.06777e-10	0.506402	0.349	0.3	7.57402e-06	cell_4	Akap1
3.19165e-10	7.85767	0.759	0.713	7.87987e-06	cell_4	Dcun1d5
3.51851e-10	0.470725	0.578	0.525	8.68684e-06	cell_4	Psen1
3.72454e-10	1.81449	0.731	0.686	9.19551e-06	cell_4	Cops3
3.7667e-10	1.09852	0.272	0.227	9.2996e-06	cell_4	Rnf19b
3.93173e-10	5.6045	0.998	0.991	9.70704e-06	cell_4	Cox7c
4.15578e-10	20.6717	0.242	0.289	1.02602e-05	cell_4	Zfp536
4.19386e-10	8.90273	0.942	0.904	1.03542e-05	cell_4	Npepps
4.29443e-10	0.278302	0.46	0.406	1.06025e-05	cell_4	Spice1
4.41991e-10	3.13763	0.634	0.574	1.09123e-05	cell_4	Elp2
4.53509e-10	2.36721	0.588	0.538	1.11967e-05	cell_4	Mzt1
4.84292e-10	3.05646	0.66	0.604	1.19567e-05	cell_4	Sypl
5.08058e-10	1.11026	0.429	0.377	1.25434e-05	cell_4	Zfp944
5.16949e-10	0.630277	0.531	0.477	1.2763e-05	cell_4	Cstf2
5.27263e-10	0.417555	0.397	0.349	1.30176e-05	cell_4	Nol9
5.57495e-10	0.560365	0.444	0.393	1.3764e-05	cell_4	Zfp143
5.58012e-10	2.19149	0.679	0.629	1.37768e-05	cell_4	Setd3
6.11979e-10	0.353695	0.369	0.32	1.51092e-05	cell_4	Zfp955b
6.28405e-10	2.52494	0.728	0.682	1.55147e-05	cell_4	Pcmt1
6.48059e-10	1.14138	0.606	0.558	1.59999e-05	cell_4	Erg28
6.81609e-10	5.13076	0.659	0.604	1.68282e-05	cell_4	Pdpk1
6.85932e-10	0.342289	0.323	0.274	1.6935e-05	cell_4	Rcc1l
7.54583e-10	2.10472	0.567	0.512	1.86299e-05	cell_4	Prim1
7.8745e-10	1.57546	0.306	0.26	1.94413e-05	cell_4	Tom1l1
7.92191e-10	0.435251	0.519	0.467	1.95584e-05	cell_4	Extl3
8.05028e-10	14.5826	0.287	0.25	1.98753e-05	cell_4	Rasgef1b
8.35733e-10	0.979878	0.564	0.516	2.06334e-05	cell_4	Ppih
8.49176e-10	0.368773	0.524	0.473	2.09653e-05	cell_4	Epm2aip1
8.76383e-10	0.635995	0.467	0.412	2.1637e-05	cell_4	Pola2
8.80683e-10	0.387861	0.402	0.355	2.17432e-05	cell_4	Faim
9.06901e-10	0.392858	0.439	0.392	2.23905e-05	cell_4	Rpe
9.17291e-10	0.258292	0.369	0.321	2.2647e-05	cell_4	E430024I08Rik
9.17477e-10	1.51405	0.592	0.538	2.26516e-05	cell_4	Eif2ak4
9.83621e-10	1.41713	0.683	0.633	2.42846e-05	cell_4	Bri3bp
1.02155e-09	0.709213	0.459	0.41	2.5221e-05	cell_4	Tmem223
1.03753e-09	0.55129	0.519	0.472	2.56157e-05	cell_4	Epb41l4aos
1.06037e-09	0.473765	0.683	0.643	2.61794e-05	cell_4	Commd10
1.06598e-09	2.52888	0.874	0.827	2.63179e-05	cell_4	Ubxn4
1.13696e-09	0.43048	0.254	0.214	2.80705e-05	cell_4	Heph
1.22733e-09	1.9851	0.548	0.499	3.03017e-05	cell_4	Sart3
1.35057e-09	0.454651	0.526	0.483	3.33441e-05	cell_4	Ppa2
1.35071e-09	0.882749	0.311	0.27	3.33476e-05	cell_4	Spats2l
1.41532e-09	0.339204	0.273	0.228	3.49429e-05	cell_4	Pnpla6
1.4154e-09	5.90309	0.818	0.776	3.49448e-05	cell_4	Ndufa10
1.44553e-09	1.56298	0.326	0.283	3.56888e-05	cell_4	Zfat
1.50658e-09	0.256688	0.617	0.571	3.7196e-05	cell_4	Nfyb
1.53256e-09	1.18219	0.409	0.361	3.78373e-05	cell_4	Ofd1
1.55103e-09	3.53524	0.486	0.434	3.82935e-05	cell_4	Chic1
1.70627e-09	0.465125	0.456	0.404	4.2126e-05	cell_4	Fra10ac1
1.74878e-09	2.21284	0.476	0.426	4.31757e-05	cell_4	Triobp
1.77749e-09	0.319496	0.546	0.501	4.38845e-05	cell_4	Krr1
1.80799e-09	1.79871	0.572	0.52	4.46374e-05	cell_4	Copg1
1.81278e-09	0.326795	0.96	0.933	4.47556e-05	cell_4	Dek
1.86779e-09	0.426437	0.413	0.367	4.6114e-05	cell_4	Dimt1
2.05747e-09	4.53125	0.814	0.77	5.07968e-05	cell_4	Nudcd2
2.06862e-09	0.340214	0.343	0.298	5.10723e-05	cell_4	Zhx1
2.38465e-09	1.66781	0.267	0.227	5.88746e-05	cell_4	Amy1
2.44413e-09	1.3439	0.581	0.531	6.03431e-05	cell_4	Safb2
2.56067e-09	4.53432	0.346	0.407	6.32203e-05	cell_4	Eya4
2.75246e-09	0.321054	0.438	0.386	6.79555e-05	cell_4	Wdr3
2.79269e-09	0.263778	0.598	0.548	6.89488e-05	cell_4	Fxr2
2.89954e-09	2.14676	0.562	0.514	7.15868e-05	cell_4	Vps72
3.01994e-09	0.29702	0.37	0.325	7.45592e-05	cell_4	Ndufaf6
3.04694e-09	1.61518	0.483	0.433	7.5226e-05	cell_4	Mrpl48
3.20489e-09	0.981204	0.592	0.543	7.91255e-05	cell_4	Dusp11
3.2227e-09	0.567339	0.253	0.212	7.95653e-05	cell_4	Spsb1
3.27378e-09	1.12677	0.356	0.315	8.08264e-05	cell_4	Mycn
3.27512e-09	0.459982	0.554	0.504	8.08594e-05	cell_4	Cherp
3.33255e-09	9.0228	0.798	0.747	8.22772e-05	cell_4	Cbfa2t2
3.36926e-09	5.26748	0.568	0.52	8.31836e-05	cell_4	Parp2
3.83525e-09	2.90427	0.549	0.491	9.46884e-05	cell_4	Ttc19
3.91789e-09	1.99843	0.563	0.512	9.67287e-05	cell_4	Etaa1
4.24597e-09	14.0807	0.442	0.396	0.000104829	cell_4	Neto2
4.55872e-09	10.5398	0.35	0.407	0.00011255	cell_4	Atp10a
4.67245e-09	0.252427	0.513	0.463	0.000115358	cell_4	Rpgr
5.11462e-09	2.96133	0.706	0.657	0.000126275	cell_4	Dnajc9
5.24465e-09	1.68781	0.734	0.679	0.000129485	cell_4	Tut7
5.29581e-09	3.39426	0.723	0.679	0.000130748	cell_4	Rnf4
5.88613e-09	0.791474	0.49	0.446	0.000145323	cell_4	Sec22a
5.99161e-09	0.678752	0.533	0.487	0.000147927	cell_4	Tbce
6.87157e-09	0.609255	0.566	0.511	0.000169652	cell_4	Atxn7
7.28923e-09	0.859875	0.461	0.417	0.000179964	cell_4	Paxip1
7.73433e-09	2.84428	0.63	0.579	0.000190953	cell_4	Ilrun
7.80438e-09	0.361483	0.36	0.316	0.000192682	cell_4	Wdr89
7.87576e-09	1.05756	0.704	0.654	0.000194445	cell_4	Ndufs1
8.80201e-09	12.5647	0.276	0.234	0.000217313	cell_4	Ddb2
8.91088e-09	0.340007	0.642	0.588	0.000220001	cell_4	Zrsr2
9.81809e-09	0.618738	0.755	0.713	0.000242399	cell_4	Cst3
1.0058e-08	0.455157	0.573	0.514	0.000248322	cell_4	Ldb1
1.065e-08	0.374403	0.491	0.444	0.000262938	cell_4	Fnta
1.10472e-08	1.62308	0.754	0.714	0.000272745	cell_4	Cdk11b
1.30943e-08	2.82298	0.388	0.34	0.000323286	cell_4	Abca5
1.33901e-08	14.3383	0.856	0.814	0.000330589	cell_4	Sulf2
1.37089e-08	0.341767	0.291	0.249	0.000338459	cell_4	L2hgdh
1.37147e-08	3.01236	0.655	0.612	0.000338601	cell_4	Notch3
1.38915e-08	0.833524	0.638	0.596	0.000342966	cell_4	Nsf
1.42188e-08	9.68821	0.965	0.935	0.000351048	cell_4	Cbx1
1.50871e-08	0.526824	0.539	0.492	0.000372486	cell_4	Nelfa
1.52323e-08	0.254104	0.534	0.486	0.000376071	cell_4	Naa40
1.52323e-08	2.18978	0.658	0.615	0.000376071	cell_4	Ythdf1
1.53694e-08	0.411382	0.312	0.27	0.000379455	cell_4	Hist1h2be
1.55304e-08	0.293147	0.357	0.313	0.00038343	cell_4	Zfp182
1.57166e-08	1.11974	0.481	0.44	0.000388027	cell_4	Prkn
1.71273e-08	0.255978	0.387	0.338	0.000422856	cell_4	Tmem189
1.74769e-08	5.52184	0.305	0.266	0.000431488	cell_4	Ppargc1b
1.74815e-08	1.171	0.604	0.549	0.000431601	cell_4	Arl8b
1.9134e-08	1.19361	0.684	0.641	0.000472399	cell_4	Ash2l
1.95859e-08	0.279517	0.518	0.471	0.000483556	cell_4	Dcaf13
2.16619e-08	1.77796	0.698	0.654	0.00053481	cell_4	Mob4
2.171e-08	0.642347	0.545	0.492	0.000535999	cell_4	Tsnax
2.24088e-08	0.61432	0.679	0.627	0.000553251	cell_4	Eif4a3
2.40767e-08	0.255596	0.404	0.359	0.00059443	cell_4	Pan2
2.44295e-08	0.403297	0.687	0.642	0.00060314	cell_4	Dld
2.5537e-08	0.902653	0.361	0.316	0.000630482	cell_4	Ankrd16
2.8533e-08	1.3102	0.625	0.579	0.000704452	cell_4	Cryzl1
3.15974e-08	0.646698	0.284	0.244	0.000780107	cell_4	Wdr25
3.1931e-08	1.78923	0.498	0.453	0.000788344	cell_4	Zfp369
3.20484e-08	0.252433	0.301	0.26	0.000791243	cell_4	Tut1
3.34522e-08	0.994305	0.462	0.413	0.000825902	cell_4	Elk4
3.42727e-08	0.43973	0.448	0.398	0.000846158	cell_4	AW549877
3.4856e-08	1.13076	0.726	0.682	0.00086056	cell_4	Rbm17
3.48944e-08	0.336223	0.258	0.221	0.000861508	cell_4	Zfp930
3.49311e-08	2.26718	0.806	0.759	0.000862414	cell_4	Rab1a
3.58423e-08	0.501362	0.311	0.27	0.00088491	cell_4	Cpox
3.75396e-08	15.3896	0.665	0.625	0.000926816	cell_4	Ube2q2
4.06414e-08	1.11534	0.738	0.694	0.0010034	cell_4	Strap
4.12126e-08	0.265666	0.807	0.769	0.0010175	cell_4	Prrc2a
4.28308e-08	0.607878	0.485	0.436	0.00105745	cell_4	Aldh18a1
4.39069e-08	0.886272	0.437	0.393	0.00108402	cell_4	Gsta4
4.60505e-08	1.21803	0.592	0.549	0.00113694	cell_4	2610507B11Rik
4.91539e-08	2.0098	0.447	0.401	0.00121356	cell_4	Lancl1
5.4091e-08	0.357149	0.417	0.371	0.00133545	cell_4	Arhgef18
6.04865e-08	0.274351	0.33	0.289	0.00149335	cell_4	Dipk1a
6.26772e-08	5.13469	0.963	0.936	0.00154744	cell_4	Snrpb
6.26866e-08	0.335355	0.547	0.505	0.00154767	cell_4	Bclaf3
6.64319e-08	0.993584	0.426	0.379	0.00164014	cell_4	Tmem168
6.82961e-08	2.30688	0.593	0.546	0.00168616	cell_4	Sec13
7.3015e-08	3.13681	0.509	0.471	0.00180267	cell_4	Zscan21
7.61945e-08	1.82391	0.451	0.406	0.00188117	cell_4	Zfp60
7.85842e-08	0.358792	0.455	0.411	0.00194016	cell_4	Setd1a
8.87999e-08	4.43154	0.617	0.566	0.00219238	cell_4	Sucla2
9.54866e-08	1.49302	0.419	0.377	0.00235747	cell_4	Sesn2
9.74902e-08	1.85056	0.75	0.713	0.00240694	cell_4	Azin1
1.12817e-07	1.02946	0.63	0.588	0.00278534	cell_4	Ppfia1
1.19794e-07	1.06638	0.588	0.545	0.00295759	cell_4	Srek1ip1
1.28731e-07	0.412568	0.554	0.513	0.00317825	cell_4	Mcts1
1.28733e-07	3.68673	0.709	0.681	0.00317828	cell_4	Gtf2a1
1.39642e-07	0.43684	0.56	0.52	0.00344763	cell_4	Zfp26
1.40613e-07	0.362335	0.472	0.426	0.00347159	cell_4	Dck
1.41593e-07	0.306034	0.497	0.453	0.00349578	cell_4	Ensa
1.48757e-07	0.391491	0.319	0.278	0.00367266	cell_4	Bmi1
1.54032e-07	0.749413	0.326	0.285	0.00380291	cell_4	Faxc
1.57132e-07	0.641145	0.313	0.273	0.00387943	cell_4	Hinfp
1.57162e-07	0.634356	0.47	0.424	0.00388017	cell_4	Mplkip
1.643e-07	0.677867	0.451	0.414	0.0040564	cell_4	Exosc7
1.6509e-07	0.256788	0.264	0.226	0.00407591	cell_4	Vps9d1
1.70944e-07	0.443545	0.495	0.452	0.00422044	cell_4	Champ1
1.74313e-07	6.858	0.345	0.303	0.00430361	cell_4	Cog2
1.77538e-07	0.35111	0.695	0.656	0.00438324	cell_4	Cdk2ap1
1.78737e-07	0.888398	0.516	0.466	0.00441283	cell_4	Trit1
1.87823e-07	0.542032	0.299	0.258	0.00463715	cell_4	Dtwd1
2.08647e-07	3.62992	0.531	0.485	0.00515129	cell_4	Ppt1
2.09452e-07	0.330831	0.508	0.464	0.00517117	cell_4	Sdccag8
2.11296e-07	1.09318	0.578	0.542	0.00521669	cell_4	Rrn3
2.21006e-07	0.42258	0.538	0.497	0.00545641	cell_4	Rsl24d1
2.25831e-07	0.254906	0.281	0.243	0.00557555	cell_4	Fance
2.33706e-07	0.406549	0.336	0.294	0.00576998	cell_4	Parp11
2.34649e-07	0.254957	0.439	0.398	0.00579325	cell_4	Rcc1
2.66067e-07	0.396026	0.326	0.287	0.00656893	cell_4	Mmgt2
2.66593e-07	0.47739	0.478	0.431	0.00658191	cell_4	Xrcc1
2.7324e-07	12.93	0.306	0.266	0.00674603	cell_4	Haus8
2.75515e-07	1.87932	0.738	0.699	0.0068022	cell_4	Ndufb3
2.78528e-07	1.93577	0.833	0.797	0.00687659	cell_4	Parp1
2.92253e-07	2.58617	0.785	0.738	0.00721545	cell_4	Vezf1
3.24983e-07	0.437216	0.39	0.352	0.0080235	cell_4	Rab2b
3.3678e-07	0.322334	0.609	0.566	0.00831475	cell_4	Nploc4
3.65635e-07	0.253069	0.411	0.369	0.00902715	cell_4	Adnp2
3.75615e-07	6.85143	0.719	0.677	0.00927356	cell_4	Naa35
3.80808e-07	1.78449	0.689	0.647	0.00940177	cell_4	Kansl2
3.97576e-07	0.438894	0.357	0.318	0.00981575	cell_4	5430405H02Rik
4.03464e-07	1.36231	0.267	0.229	0.00996112	cell_4	Fkbp14
4.08395e-07	0.376897	0.384	0.343	0.0100829	cell_4	Xpa
4.171e-07	0.971064	0.508	0.467	0.0102978	cell_4	Cab39l
4.8956e-07	1.39607	0.467	0.421	0.0120868	cell_4	Farsa
5.01813e-07	0.515961	0.577	0.532	0.0123893	cell_4	Mmadhc
5.29384e-07	0.499315	0.615	0.565	0.01307	cell_4	Vapb
6.26328e-07	0.420583	0.355	0.314	0.0154634	cell_4	Rabl3
6.41561e-07	0.618163	0.499	0.454	0.0158395	cell_4	Fbxl19
6.45353e-07	2.15583	0.602	0.552	0.0159331	cell_4	Smu1
6.59095e-07	0.835377	0.456	0.417	0.0162724	cell_4	Otulin
7.60273e-07	0.34118	0.592	0.543	0.0187704	cell_4	Mrps17
7.78558e-07	0.452815	0.452	0.413	0.0192218	cell_4	Smim10l1
8.40268e-07	0.335305	0.297	0.26	0.0207454	cell_4	Mbd4
8.65139e-07	0.271846	0.322	0.285	0.0213594	cell_4	Dsn1
8.81117e-07	12.5578	0.326	0.288	0.0217539	cell_4	Hgsnat
9.08945e-07	0.452694	0.328	0.289	0.022441	cell_4	Zswim4
9.15328e-07	0.386808	0.369	0.333	0.0225985	cell_4	Irak1bp1
9.75498e-07	0.560983	0.493	0.451	0.0240841	cell_4	Fam20b
9.8069e-07	9.09556	0.667	0.62	0.0242123	cell_4	Prpf6
9.86274e-07	0.732079	0.491	0.454	0.0243501	cell_4	Dcaf7
1.00916e-06	0.366894	0.735	0.701	0.0249152	cell_4	Hnrnpul2
1.04431e-06	0.470958	0.791	0.756	0.0257829	cell_4	Sugt1
1.12821e-06	0.263371	0.351	0.313	0.0278544	cell_4	Snx8
1.20614e-06	0.477623	0.445	0.406	0.0297784	cell_4	Ints10
1.29985e-06	2.21648	0.591	0.545	0.0320921	cell_4	Htatsf1
1.38292e-06	0.338428	0.33	0.293	0.0341428	cell_4	B230307C23Rik
1.38843e-06	0.298303	0.291	0.255	0.0342789	cell_4	Nek2
1.39555e-06	0.257985	0.316	0.278	0.0344546	cell_4	Spout1
1.50138e-06	1.62226	0.862	0.828	0.0370676	cell_4	1110004F10Rik
1.51846e-06	1.90414	0.713	0.668	0.0374892	cell_4	Oip5os1
1.55632e-06	0.364687	0.474	0.437	0.0384241	cell_4	Usp38
1.59005e-06	2.35262	0.611	0.571	0.0392568	cell_4	Uimc1
1.61762e-06	0.71181	0.491	0.452	0.0399374	cell_4	Ttc4
1.6535e-06	0.517674	0.298	0.261	0.0408233	cell_4	Fundc1
1.71315e-06	1.88643	0.81	0.767	0.042296	cell_4	Snrpa1
1.83102e-06	0.44818	0.446	0.412	0.045206	cell_4	Aco1
1.8972e-06	0.257381	0.329	0.29	0.0468399	cell_4	Rxrb
2.13203e-06	0.691238	0.481	0.441	0.0526378	cell_4	Arfgef2
2.18269e-06	0.326206	0.33	0.296	0.0538885	cell_4	Fxn
2.21065e-06	2.22878	0.763	0.726	0.0545789	cell_4	Dennd2a
2.29537e-06	0.309863	0.493	0.453	0.0566704	cell_4	Usp19
2.29701e-06	1.04036	0.442	0.402	0.0567109	cell_4	Saraf
2.34532e-06	6.30219	0.763	0.725	0.0579035	cell_4	H2afx
2.40369e-06	16.3094	0.755	0.711	0.0593446	cell_4	Kansl1l
2.41137e-06	0.312498	0.333	0.299	0.0595344	cell_4	Fastk
2.44554e-06	3.58662	0.38	0.341	0.0603779	cell_4	Snx19
2.45694e-06	0.499497	0.347	0.311	0.0606594	cell_4	Hibch
2.61669e-06	0.293351	0.265	0.232	0.0646035	cell_4	Trmt61b
2.66654e-06	0.798266	0.512	0.472	0.0658342	cell_4	Kdm4a
2.75991e-06	0.866965	0.747	0.717	0.0681395	cell_4	Tmco1
3.0153e-06	0.368198	0.813	0.765	0.0744448	cell_4	Phf20
3.34186e-06	1.76646	0.616	0.576	0.0825071	cell_4	Ttyh3
3.49211e-06	0.306292	0.325	0.288	0.0862168	cell_4	Gpkow
3.57227e-06	4.19457	0.49	0.453	0.0881957	cell_4	Rnf168
3.62549e-06	0.283776	0.386	0.35	0.0895097	cell_4	Gm17106
3.98281e-06	0.371654	0.747	0.714	0.0983317	cell_4	Snrnp200
4.21065e-06	0.307814	0.25	0.217	0.103957	cell_4	Dnaaf5
4.59662e-06	3.23452	0.824	0.793	0.113486	cell_4	Pgrmc1
4.66686e-06	0.370688	0.445	0.41	0.11522	cell_4	Tbc1d9b
4.6792e-06	0.273634	0.25	0.217	0.115525	cell_4	Cdkn2aip
4.95878e-06	2.80265	0.574	0.529	0.122427	cell_4	Thoc3
4.9637e-06	0.682237	0.51	0.47	0.122549	cell_4	Ube2j1
4.99614e-06	0.862332	0.691	0.648	0.12335	cell_4	Sept9
5.04519e-06	2.34652	0.691	0.659	0.124561	cell_4	Phrf1
5.38735e-06	3.01775	0.394	0.359	0.133008	cell_4	Hmgn3
5.41676e-06	0.256557	0.367	0.335	0.133734	cell_4	Cep89
5.61225e-06	0.37873	0.786	0.742	0.138561	cell_4	Puf60
5.8767e-06	1.0529	0.42	0.38	0.14509	cell_4	Tent4a
6.12227e-06	2.23074	0.943	0.916	0.151153	cell_4	Atp5f1
6.3932e-06	6.05344	0.628	0.603	0.157842	cell_4	Dapk1
6.47576e-06	0.354097	0.478	0.442	0.15988	cell_4	Srprb
6.82488e-06	0.62526	0.495	0.456	0.168499	cell_4	Ints9
6.87718e-06	2.45503	0.541	0.504	0.169791	cell_4	Poc1b
6.90203e-06	4.54873	0.305	0.336	0.170404	cell_4	Gpm6b
7.3307e-06	0.365872	0.265	0.235	0.180988	cell_4	Slc6a9
7.41714e-06	0.338372	0.316	0.281	0.183122	cell_4	4931406C07Rik
7.91874e-06	0.642774	0.379	0.345	0.195506	cell_4	Eif2ak1
8.27991e-06	5.38606	0.377	0.342	0.204423	cell_4	Afg1l
8.64499e-06	1.37884	0.394	0.359	0.213436	cell_4	Suv39h2
8.67543e-06	0.491703	0.266	0.233	0.214188	cell_4	Tgfbrap1
8.98662e-06	1.23446	0.562	0.526	0.221871	cell_4	Asf1a
9.22229e-06	0.889726	0.482	0.444	0.227689	cell_4	Fignl1
1.00041e-05	0.274146	0.277	0.245	0.24699	cell_4	Tbc1d24
1.16055e-05	0.411137	0.648	0.609	0.286527	cell_4	Tpd52l2
1.19172e-05	1.2723	0.615	0.574	0.294223	cell_4	Fh1
1.21215e-05	0.573799	0.273	0.242	0.299267	cell_4	Dgke
1.2735e-05	0.303426	0.55	0.513	0.314414	cell_4	Smn1
1.28629e-05	2.27952	0.513	0.479	0.317571	cell_4	Degs1
1.31206e-05	4.50307	0.574	0.539	0.323934	cell_4	Diaph1
1.53005e-05	1.51093	0.341	0.307	0.377753	cell_4	Ndufaf5
1.59802e-05	0.321782	0.373	0.336	0.394535	cell_4	Ncln
1.6561e-05	1.22995	0.38	0.347	0.408876	cell_4	Psmf1
1.66677e-05	0.825655	0.337	0.304	0.411508	cell_4	Kif1c
1.70679e-05	0.405586	0.457	0.418	0.42139	cell_4	Rbm14
1.7979e-05	0.302326	0.319	0.284	0.443884	cell_4	Fntb
1.83249e-05	0.594775	0.733	0.697	0.452424	cell_4	Srp19
2.01976e-05	8.52514	0.61	0.575	0.498658	cell_4	Sncaip
2.05734e-05	0.28649	0.371	0.334	0.507938	cell_4	Btbd2
2.08121e-05	5.4285	0.9	0.874	0.51383	cell_4	Cct3
2.19943e-05	4.20848	0.797	0.758	0.543018	cell_4	Dnmt3a
2.39314e-05	0.42515	0.421	0.385	0.590843	cell_4	Nelfb
2.51631e-05	0.806257	0.371	0.339	0.621251	cell_4	Bcorl1
2.53948e-05	0.32589	0.436	0.4	0.626971	cell_4	Ptpmt1
2.57181e-05	0.330831	0.502	0.463	0.634953	cell_4	Nkapd1
2.83931e-05	0.432431	0.298	0.265	0.700997	cell_4	Abhd13
2.95091e-05	1.08221	0.773	0.731	0.728551	cell_4	Uba2
2.97958e-05	0.326324	0.335	0.304	0.735629	cell_4	Pkn1
3.01309e-05	1.26701	0.586	0.538	0.743901	cell_4	Zswim8
3.03703e-05	4.67286	0.507	0.47	0.749813	cell_4	Kif20a
3.08128e-05	1.87349	0.478	0.447	0.760738	cell_4	Atg3
3.24462e-05	1.25997	0.485	0.454	0.801063	cell_4	Gm20721
3.36045e-05	3.30694	0.645	0.608	0.829662	cell_4	Nup50
3.52835e-05	0.375847	0.398	0.366	0.871113	cell_4	Nup43
3.55935e-05	0.361819	0.822	0.794	0.878769	cell_4	Psmd12
3.91798e-05	1.99078	0.479	0.442	0.967309	cell_4	Ankrd40
4.17115e-05	0.493135	0.475	0.439	1	cell_4	Slc25a17
4.18678e-05	0.292896	0.55	0.511	1	cell_4	Rfc4
4.57651e-05	1.17198	0.641	0.606	1	cell_4	Ppa1
4.81774e-05	0.583738	0.495	0.462	1	cell_4	Brms1l
4.88906e-05	1.99884	0.698	0.666	1	cell_4	Psat1
5.20239e-05	0.399218	0.538	0.504	1	cell_4	Ick
5.33428e-05	0.344707	0.36	0.328	1	cell_4	Srebf1
5.41372e-05	4.76367	0.402	0.43	1	cell_4	Csrp1
5.42948e-05	2.86744	0.717	0.685	1	cell_4	Camsap1
5.6253e-05	0.818402	0.379	0.345	1	cell_4	Golph3l
6.42117e-05	0.944392	0.682	0.637	1	cell_4	1700025G04Rik
6.5691e-05	0.296224	0.253	0.226	1	cell_4	Elp6
7.19598e-05	0.309221	0.495	0.464	1	cell_4	Gpx8
7.36173e-05	0.279235	0.376	0.343	1	cell_4	Zkscan17
8.33966e-05	0.262957	0.463	0.43	1	cell_4	Ifnar1
8.78342e-05	1.43578	0.651	0.608	1	cell_4	Csnk1g2
9.15112e-05	0.466567	0.541	0.502	1	cell_4	Ppme1
9.21829e-05	0.772438	0.431	0.401	1	cell_4	Map3k12
9.22916e-05	3.00334	0.453	0.421	1	cell_4	Ninl
9.28362e-05	0.414012	0.599	0.559	1	cell_4	Lzts2
0.000110599	0.438208	0.271	0.243	1	cell_4	Cdc42ep4
0.000112166	1.7384	0.603	0.573	1	cell_4	C1d
0.000117348	0.301013	0.429	0.397	1	cell_4	Ap3s2
0.000134093	14.145	0.579	0.539	1	cell_4	Edem3
0.000141212	0.491067	0.439	0.409	1	cell_4	Tmem242
0.000142327	2.66831	0.475	0.443	1	cell_4	Prpf18
0.000145547	0.262905	0.251	0.224	1	cell_4	Bbs4
0.000150132	0.290545	0.496	0.467	1	cell_4	Thumpd1
0.000152402	0.963519	0.339	0.311	1	cell_4	Hyal2
0.000153277	0.388997	0.4	0.369	1	cell_4	Rnaseh2b
0.000163003	0.5233	0.306	0.278	1	cell_4	Mgme1
0.000164671	1.28591	0.795	0.76	1	cell_4	Phb2
0.000169281	12.9799	0.736	0.733	1	cell_4	Nrp2
0.00017648	0.401476	0.392	0.363	1	cell_4	Apoo
0.000176901	12.951	0.849	0.85	1	cell_4	Arl6ip1
0.0001887	2.52378	0.719	0.691	1	cell_4	Llph
0.000193571	2.15672	0.88	0.85	1	cell_4	Clta
0.00023385	1.14371	0.481	0.447	1	cell_4	Dnajb4
0.000238716	0.255845	0.322	0.294	1	cell_4	Alas1
0.000245339	0.362934	0.531	0.499	1	cell_4	4933434E20Rik
0.000283104	0.428215	0.629	0.597	1	cell_4	Alkbh5
0.000300694	0.430871	0.309	0.28	1	cell_4	Dcun1d2
0.000311682	1.24815	0.405	0.379	1	cell_4	Nabp2
0.000325705	0.439203	0.466	0.437	1	cell_4	Osgep
0.000341052	5.0599	0.943	0.919	1	cell_4	H2afy
0.000344181	1.13216	0.466	0.436	1	cell_4	Mrpl24
0.000349227	0.337275	0.477	0.445	1	cell_4	Glod4
0.000371494	4.22294	0.858	0.819	1	cell_4	Tspan3
0.000383076	1.26796	0.441	0.411	1	cell_4	Prcc
0.000386683	10.5787	0.614	0.575	1	cell_4	Arl5a
0.000389069	0.34617	0.321	0.291	1	cell_4	Ubxn2b
0.000410398	2.7954	0.966	0.941	1	cell_4	Psip1
0.000418956	0.450968	0.307	0.278	1	cell_4	Tbc1d14
0.000458337	0.554974	0.503	0.472	1	cell_4	Zfp330
0.000502162	2.71051	0.687	0.658	1	cell_4	Ak2
0.00061124	0.277347	0.457	0.429	1	cell_4	Napg
0.000676516	0.331229	0.404	0.378	1	cell_4	Tmed1
0.000679846	9.14652	0.313	0.286	1	cell_4	Polr3h
0.000688604	1.09171	0.558	0.525	1	cell_4	Mrpl45
0.00069132	0.48968	0.37	0.345	1	cell_4	Rpa2
0.000692417	0.668678	0.511	0.481	1	cell_4	Eif2b5
0.000858384	3.14309	0.767	0.738	1	cell_4	Psma1
0.000879223	0.517876	0.448	0.419	1	cell_4	Pank1
0.000892559	0.29301	0.404	0.375	1	cell_4	Adsl
0.000937727	0.361126	0.386	0.361	1	cell_4	Mgrn1
0.000991521	0.252615	0.287	0.261	1	cell_4	Inpp5b
0.00104751	1.05048	0.603	0.574	1	cell_4	Upf3b
0.00114057	2.03814	0.607	0.573	1	cell_4	Ddx52
0.00114281	3.44745	0.885	0.86	1	cell_4	Slc25a5
0.00130598	1.15439	0.566	0.529	1	cell_4	Maz
0.00131884	8.33388	0.949	0.932	1	cell_4	Cct2
0.00139266	0.482354	0.311	0.285	1	cell_4	Mad2l2
0.00151366	5.87876	0.547	0.516	1	cell_4	Lmtk2
0.00153601	8.70261	0.65	0.621	1	cell_4	Jun
0.00156957	0.399586	0.311	0.339	1	cell_4	Adamtsl1
0.00203029	0.27223	0.614	0.579	1	cell_4	Lsm8
0.00210274	3.60139	0.773	0.745	1	cell_4	Nudc
0.00242461	0.504086	0.684	0.654	1	cell_4	Phf5a
0.00246075	9.51472	0.265	0.244	1	cell_4	Rnf213
0.00250477	11.6385	0.94	0.918	1	cell_4	Cct5
0.0031413	0.450378	0.427	0.404	1	cell_4	Tmem184c
0.00325014	0.370166	0.316	0.292	1	cell_4	Tm2d3
0.00332691	9.01566	0.644	0.624	1	cell_4	Dusp16
0.00335364	0.324169	0.511	0.484	1	cell_4	Ube2f
0.00348402	0.294954	0.349	0.325	1	cell_4	Cog7
0.00353153	0.302401	0.327	0.303	1	cell_4	Ccs
0.00369039	1.92969	0.547	0.526	1	cell_4	Ddit4
0.00397026	0.344676	0.277	0.256	1	cell_4	Senp8
0.00454282	0.576503	0.359	0.334	1	cell_4	Gm17501
0.00457097	1.72907	0.472	0.447	1	cell_4	Sart1
0.00472664	0.389489	0.366	0.341	1	cell_4	Lrrc8a
0.00486031	0.535537	0.283	0.263	1	cell_4	Tmem19
0.00516659	0.301225	0.272	0.253	1	cell_4	Zdhhc18
0.00530406	3.04898	0.443	0.419	1	cell_4	Bccip
0.00570584	2.03129	0.417	0.396	1	cell_4	Pigt
0.00609502	2.35609	0.4	0.378	1	cell_4	Mycbp
0.00612347	0.473305	0.816	0.781	1	cell_4	Capza2
0.00648563	3.07751	0.436	0.414	1	cell_4	Cep162
0.00693537	4.21822	0.61	0.594	1	cell_4	Ppm1g
0.0069895	4.95292	0.975	0.96	1	cell_4	Vcp
0.00701731	0.935211	0.774	0.743	1	cell_4	Park7
0.00710169	0.354747	0.367	0.343	1	cell_4	Mrpl4
0.00718132	5.5932	0.42	0.395	1	cell_4	Fam120b
0.00739037	1.01102	0.359	0.335	1	cell_4	Tmem176b
0.00749803	0.36458	0.369	0.346	1	cell_4	Lztr1
0.00794073	2.67146	0.568	0.54	1	cell_4	Ctdsp2
0.00805068	0.961917	0.35	0.329	1	cell_4	Nop2
0.00807099	1.26373	0.825	0.823	1	cell_4	Fdps
0.00816466	2.53525	0.375	0.354	1	cell_4	Tsfm
0.00822108	1.57384	0.591	0.585	1	cell_4	Lrrc8d
0.00874214	14.3351	0.444	0.427	1	cell_4	Pim1
0.00878685	1.82608	0.509	0.489	1	cell_4	Pinx1
0.00935382	0.484526	0.625	0.597	1	cell_4	Lpcat1
0.00964017	0.427432	0.31	0.29	1	cell_4	Cdkl3
0	4.32052	0.672	0.887	0	cell_2	Ep400
4.80466e-263	6.09622	0.67	0.865	1.18622e-258	cell_2	Tmeff1
7.9983e-257	0.708748	0.666	0.866	1.9747e-252	cell_2	Sbno1
2.35474e-206	1.65722	0.654	0.839	5.81362e-202	cell_2	Ddx46
6.40619e-185	1.31438	0.63	0.827	1.58163e-180	cell_2	Yy1
8.3898e-184	5.40267	0.998	0.999	2.07136e-179	cell_2	Npm1
5.44272e-176	0.559015	0.405	0.646	1.34375e-171	cell_2	Fam117b
8.59588e-134	3.38499	0.466	0.669	2.12224e-129	cell_2	Tor1aip1
3.69248e-131	1.46387	0.619	0.778	9.11637e-127	cell_2	Ddx24
5.92361e-126	5.33173	0.984	0.993	1.46248e-121	cell_2	Eef1g
2.41474e-125	1.98942	0.245	0.461	5.96174e-121	cell_2	Ccdc138
9.7914e-116	0.482046	0.331	0.539	2.4174e-111	cell_2	Atg16l1
2.3288e-113	2.36235	0.273	0.477	5.74956e-109	cell_2	Nme7
1.95815e-112	0.996865	0.511	0.694	4.83447e-108	cell_2	Tmed7
6.28806e-111	3.33834	0.538	0.715	1.55246e-106	cell_2	Dnajc2
5.86593e-109	3.93359	0.306	0.515	1.44824e-104	cell_2	Nom1
7.99417e-107	3.6663	0.681	0.813	1.97368e-102	cell_2	Erh
6.01188e-106	1.814	0.394	0.592	1.48427e-101	cell_2	Zcchc8
9.81748e-106	1.96009	0.73	0.838	2.42384e-101	cell_2	Rsl1d1
1.09046e-103	0.468774	0.557	0.725	2.69224e-99	cell_2	Klhdc2
6.76216e-100	0.939006	0.293	0.489	1.66951e-95	cell_2	Ece1
1.18356e-91	2.5259	0.543	0.708	2.92208e-87	cell_2	Clns1a
9.951e-90	4.87212	0.621	0.743	2.4568e-85	cell_2	Aars
7.22223e-86	2.78604	0.42	0.595	1.7831e-81	cell_2	Maea
2.07061e-78	44.3649	0.999	0.999	5.11212e-74	cell_2	Rpsa
1.32429e-76	0.709002	0.548	0.692	3.26953e-72	cell_2	Acp1
6.52079e-76	1.64062	0.296	0.462	1.60992e-71	cell_2	Cand2
7.31261e-76	0.523274	0.767	0.857	1.80541e-71	cell_2	Glo1
3.53978e-71	2.01423	0.996	0.998	8.73936e-67	cell_2	Rpl24
2.80935e-70	42.8923	0.992	0.996	6.93601e-66	cell_2	Rplp0
9.41945e-70	0.478976	0.421	0.577	2.32557e-65	cell_2	Lamtor1
2.40911e-69	12.4347	0.935	0.964	5.94786e-65	cell_2	Ranbp1
1.05892e-67	6.85481	0.882	0.94	2.61437e-63	cell_2	Gas5
8.54316e-67	9.66135	0.282	0.434	2.10922e-62	cell_2	Snx14
3.1248e-66	11.0879	0.997	0.998	7.71481e-62	cell_2	Rps9
4.13677e-66	0.273762	0.271	0.431	1.02133e-61	cell_2	Dnajb14
7.84694e-66	9.74012	0.998	0.997	1.93733e-61	cell_2	Rps7
9.6964e-66	6.8553	0.954	0.98	2.39394e-61	cell_2	Cfl1
2.83682e-64	6.91554	0.54	0.677	7.00382e-60	cell_2	Eif3j2
1.03504e-63	8.19068	0.993	0.996	2.55541e-59	cell_2	Rack1
1.46984e-63	3.96853	0.996	0.996	3.6289e-59	cell_2	Rpl3
1.27394e-62	1.90127	0.999	0.999	3.14523e-58	cell_2	Rps19
1.57529e-61	6.71772	0.229	0.37	3.88923e-57	cell_2	Elf1
1.07304e-60	11.1834	0.996	0.997	2.64923e-56	cell_2	Rps6
3.62707e-60	7.17825	0.829	0.898	8.95486e-56	cell_2	Pcbp1
8.13098e-60	2.08509	0.374	0.522	2.00746e-55	cell_2	Ppp1r8
2.53948e-59	5.20398	0.832	0.899	6.26972e-55	cell_2	2410006H16Rik
6.30796e-59	9.70492	0.997	0.997	1.55737e-54	cell_2	Rpl9
8.69724e-59	11.0003	0.998	0.998	2.14726e-54	cell_2	Rpl18
9.64246e-59	0.299105	0.328	0.477	2.38063e-54	cell_2	Isy1
6.75261e-58	25.6103	0.976	0.985	1.66715e-53	cell_2	Vim
8.89117e-57	38.5684	0.999	0.999	2.19514e-52	cell_2	Rps12
1.09356e-56	1.70444	0.671	0.766	2.69988e-52	cell_2	1110038B12Rik
1.85824e-56	3.62435	0.728	0.807	4.58782e-52	cell_2	Snhg1
4.28982e-56	8.10451	0.593	0.696	1.05911e-51	cell_2	Hsph1
1.80324e-53	21.2537	0.996	0.998	4.45202e-49	cell_2	Rpl30
5.75641e-52	25.6803	1	1	1.4212e-47	cell_2	Rplp1
1.07847e-51	3.32179	0.331	0.471	2.66263e-47	cell_2	Dancr
2.12463e-51	29.8674	0.998	0.999	5.2455e-47	cell_2	Rps15a
6.43852e-49	1.522	0.392	0.531	1.58961e-44	cell_2	Hdgfl2
6.19132e-47	0.466246	0.384	0.512	1.52858e-42	cell_2	Sympk
6.63969e-47	37.4542	0.995	0.997	1.63927e-42	cell_2	Rpl21
8.28245e-47	9.74067	0.994	0.997	2.04485e-42	cell_2	Rps27
1.64495e-46	1.53181	0.845	0.892	4.06121e-42	cell_2	Hist1h4d
3.74286e-46	4.57156	0.671	0.767	9.24076e-42	cell_2	Ier3ip1
4.26474e-46	11.6316	0.996	0.998	1.05292e-41	cell_2	Rpl15
3.30391e-45	5.39107	0.758	0.843	8.15703e-41	cell_2	Bri3
6.22736e-45	3.33101	0.486	0.609	1.53747e-40	cell_2	Tomm40
4.2769e-44	1.84167	0.672	0.767	1.05592e-39	cell_2	Snrpb2
1.09871e-42	29.9458	0.998	0.999	2.7126e-38	cell_2	Rps28
6.67046e-41	0.357526	0.289	0.412	1.64687e-36	cell_2	Anapc15
3.55469e-40	1.5027	0.156	0.268	8.77617e-36	cell_2	Tfb2m
7.89228e-40	12.6261	0.997	0.998	1.94852e-35	cell_2	Rps13
8.98094e-40	0.54545	0.475	0.583	2.2173e-35	cell_2	Mcm2
3.67326e-39	1.50598	0.736	0.816	9.06891e-35	cell_2	Rpl29
1.2745e-38	4.28878	0.347	0.464	3.14662e-34	cell_2	Lonp1
1.9945e-38	2.33325	0.575	0.684	4.92423e-34	cell_2	Mbd3
2.59642e-37	0.508955	0.41	0.522	6.41029e-33	cell_2	Txn2
7.48557e-37	4.0082	0.948	0.963	1.84811e-32	cell_2	Btf3
1.04572e-36	1.49847	0.635	0.732	2.58178e-32	cell_2	Sf3b6
4.00525e-36	15.4852	0.998	0.998	9.88856e-32	cell_2	Rpl39
6.32101e-36	0.998424	0.717	0.802	1.56059e-31	cell_2	C1qbp
5.8595e-35	1.41602	0.255	0.365	1.44665e-30	cell_2	Exosc2
7.98469e-35	0.355249	0.289	0.397	1.97134e-30	cell_2	Pcif1
1.38921e-34	4.5901	0.923	0.953	3.42983e-30	cell_2	Prdx2
2.6884e-34	2.3645	0.401	0.509	6.6374e-30	cell_2	Cyb5a
3.26715e-34	12.9766	0.996	0.997	8.06626e-30	cell_2	Rpl31
2.33482e-32	9.1329	0.99	0.994	5.76443e-28	cell_2	Tmsb10
3.42494e-32	3.78544	0.492	0.594	8.45584e-28	cell_2	Mrps15
5.56356e-32	0.629959	0.575	0.671	1.37359e-27	cell_2	Fis1
3.21966e-31	34.2563	0.998	0.999	7.94903e-27	cell_2	Rps21
3.57383e-31	1.58498	0.748	0.806	8.82343e-27	cell_2	Ppp1ca
1.5809e-30	0.816828	0.514	0.607	3.90308e-26	cell_2	Capns1
1.72103e-30	17.3966	1	0.999	4.24906e-26	cell_2	Rpl32
6.48873e-30	3.12409	0.556	0.64	1.602e-25	cell_2	H1fx
1.61059e-29	21.2794	0.994	0.996	3.97637e-25	cell_2	Rpl7
9.8756e-28	9.62803	0.738	0.804	2.43819e-23	cell_2	Lsm4
1.05842e-27	0.275339	0.206	0.3	2.61314e-23	cell_2	Rab35
1.82186e-27	11.6759	0.985	0.989	4.498e-23	cell_2	Rpl35
1.48226e-25	65.544	0.998	0.998	3.65954e-21	cell_2	Hspa8
7.65777e-25	1.06861	0.177	0.262	1.89063e-20	cell_2	Ccdc137
2.81265e-24	1.48152	0.201	0.288	6.94415e-20	cell_2	Gabarapl1
2.88231e-24	0.260815	0.2	0.287	7.11614e-20	cell_2	Qtrt1
4.27779e-24	0.453039	0.306	0.397	1.05614e-19	cell_2	Hmbs
[truncated: 13,843 more rows]

## Sheet: TFs Pattern Specification 
TFs Pattern Specification
Runx1
Sox4
Rora
Etv1
Six1
Prdx1
Pknox1
Knop1
Pbx2
Pitx2
Hoxd8
Sox6
Foxo3
Etv3
Tcf15
Fli1
