# Supplementary material for: Transcriptomics, regulatory syntax, and enhancer identification in mesoderm-induced ESCs at single-cell resolution
Source: Cell Rep. Author manuscript; Available in PMC 2022 Nov 9. (PMC9644345; doi:10.1016/j.celrep.2022.111219)
Supplement: 5 [file NIHMS1831963-supplement-5.xlsx]

## Sheet: sgRNA sequence
Table S4. sgRNA, PCR oligonucleotides (related to Figure 4)
sgRNA sequence
	Forward	Reverse
sgRNA2_En7 Deletion	CACCGCTTGGCCCCATCAGGAACAG	AAACCTGTTCCTGATGGGGCCAAGC
sgRNA4_En7 Deletion	CACCGCTTGCAGCTCACCTTCTAGG	AAACCCTAGAAGGTGAGCTGCAAGC
sgRNA1_- 3.5kb Deletion	CACCGGGCGATTTCACATCCAGCAG	AAACCTGCTGGATGTGAAATCGCCC
sgRNA4_ -3.5kb Deletion	CACCGCACTGGAACACAAGTGGCGG	AAACCCGCCACTTGTGTTCCAGTGC
sgRNA1_ -25kb Deletion	CACCGAACGCTATCCCCATGAGCAG	AAACCTGCTCATGGGGATAGCGTTC
sgRNA4_ -25kb Deletion	CACCGCGTGGGCAGCCTTTCAGCGG	AAACCCGCTGAAAGGCTGCCCACGC

## Sheet: Quantitive PCR oligos
Name	Forward	Reverse
18S	ggaccagagcgaaagcatttg	gccagtcggcatcgtttatg
Pax7	gagttcgattagccgagtgc	cgggttctgattccacatct

## Sheet: Semi-quantitive PCR oligos
Name	Forward	Reverse
Validation of En7 deletion	GTTATAAGGAGTTCCCTCAGC
T7 primers for En7 sgRNA2	AGCTAGCTAAGGATGAGGAG
T7 primers for En7 gRNA4	AGACCTCCAGAGTGGCTAGTT
Amplification of En7 fragment with XhoI and EcoR for Luciferase	ATATGCTCGAGGTTATAAGGAGTTCCCTCAGC	ATATGGATATCCTCCCTTCCATTTTGGTT
Amplification of "Ctrl" fragment with XhoI and EcoRV for Luciferase	ATATGCTCGAGGCAGTGTTCTGTAATTCTGTCT	ATATGGATATCATGAGGACAGGTTCCAGAG
Validation of -3.5kb deletion	GGCTTGTCTGTCAGAATGAGC	GATGCTGCAGTGGGTATCAC
Validation of -25kb deletion	CATGGCAAGCCATATTTCTGG	CTACCTCAAAGGTCTGCACT
Exon6-Exon9 to check splicing after En7 deletion	CGTAAGCAGGCAGGAGCT	CAAGCTTCATACGGCGCT
